# Supplementary material for: Luteolin Potentially Treating Prostate Cancer and COVID-19 Analyzed by the Bioinformatics Approach: Clinical Findings and Drug Targets
Source: Front Endocrinol (Lausanne). 2022 Feb 1;12:802447. doi: 10.3389/fendo.2021.802447 (PMC8844187; doi:10.3389/fendo.2021.802447)
Supplement: Supplementary file 1 [file Table_1.xlsx]

## Sheet: Sheet1
Tag	logFC	/logFC/	AveExpr	t	P.Value	adj.P.Val	B
DLX1	5.28775	5.28775	7.48575	15.4767	4.19873e-45	7.18333e-42	91.6642
SEMG1	-5.20482	5.20482	2.88687	-10.5633	7.1794e-24	3.94099e-22	43.4147
PCA3	4.75238	4.75238	11.081	10.749	1.3737e-24	8.75842e-23	45.0436
SEMG2	-3.98121	3.98121	3.11361	-8.08929	3.86655e-15	4.62859e-14	23.658
ZIC2	3.89316	3.89316	4.7714	11.3672	4.90163e-27	5.41024e-25	50.5975
SLC45A2	3.88608	3.88608	4.87804	11.41	3.29422e-27	3.71596e-25	50.9892
HOXC6	3.8245	3.8245	7.43909	17.1716	3.21182e-53	2.19796e-49	110.127
TDRD1	3.82174	3.82174	6.12827	8.91532	7.18442e-18	1.29831e-16	29.8256
PIK3C2G	-3.80048	3.80048	2.06683	-15.9529	2.35524e-47	6.90759e-44	96.7847
AQP2	-3.80047	3.80047	1.26074	-12.9958	7.35808e-34	3.02123e-31	66.0973
DLX2	3.76728	3.76728	4.73849	14.0223	2.10492e-38	1.96427e-35	76.4263
SLC39A2	-3.74801	3.74801	3.07978	-11.0186	1.20513e-25	9.85712e-24	47.4413
NKX2-3	3.50776	3.50776	4.03393	14.2943	1.23578e-39	1.49238e-36	79.2261
SERPINA5	-3.50228	3.50228	4.64412	-13.4831	5.38731e-36	3.81384e-33	70.9511
CLCA2	-3.49171	3.49171	3.75318	-10.8181	7.3904e-25	5.00742e-23	45.6543
ACTC1	-3.41959	3.41959	7.31039	-9.76499	7.07452e-21	2.13588e-19	36.6299
KRT13	-3.35437	3.35437	6.24133	-7.14555	2.86526e-12	2.19984e-11	17.196
PADI3	-3.27652	3.27652	1.60099	-12.521	8.10286e-32	2.248e-29	61.4572
CPNE6	-3.23474	3.23474	4.29301	-9.57349	3.49957e-20	9.45072e-19	35.0576
FOXI1	-3.18667	3.18667	3.10419	-9.21614	6.51653e-19	1.42932e-17	32.1832
CA14	-3.15059	3.15059	4.2062	-12.5375	6.88926e-32	1.99206e-29	61.6173
MYH6	-3.12068	3.12068	2.20416	-8.3496	5.59797e-16	7.5991e-15	25.5519
EMX2OS	-3.09944	3.09944	3.39919	-12.0952	5.05775e-30	9.79581e-28	57.3786
HOXC4	3.08995	3.08995	6.0491	13.8676	1.04372e-37	8.24141e-35	74.8452
COL10A1	3.07757	3.07757	5.76247	9.54616	4.38877e-20	1.16561e-18	34.835
MCF2	-3.06063	3.06063	2.42237	-15.0972	2.49877e-43	3.94613e-40	87.6278
FOXD1	3.05876	3.05876	5.14619	9.0276	2.95285e-18	5.75708e-17	30.6988
ZIC5	3.03743	3.03743	3.42691	8.81734	1.55069e-17	2.64635e-16	29.0702
AMACR	3.02866	3.02866	12.5306	12.2784	8.62396e-31	1.86368e-28	59.1238
GPX2	-2.99575	2.99575	5.37372	-11.0104	1.29862e-25	1.04964e-23	47.3677
SIM2	2.97385	2.97385	10.2224	18.6021	2.9177e-60	5.99004e-56	126.144
KCNJ15	-2.97223	2.97223	4.50553	-12.6751	1.78015e-32	5.53736e-30	62.9527
OR51E2	2.96957	2.96957	12.3661	8.76799	2.27927e-17	3.78282e-16	28.6922
ONECUT2	2.96087	2.96087	6.41704	11.5827	6.57465e-28	8.54289e-26	52.5781
RPE65	-2.95987	2.95987	2.68491	-10.9152	3.07907e-25	2.24959e-23	46.517
IGSF1	-2.95146	2.95146	4.26284	-11.045	9.47734e-26	8.00698e-24	47.6781
SLIT1	2.94395	2.94395	7.33261	10.8734	4.48934e-25	3.21136e-23	46.1454
GAL	2.93215	2.93215	5.0494	12.0093	1.15322e-29	2.04101e-27	56.5656
SMR3B	-2.92946	2.92946	0.650236	-14.8658	2.95942e-42	4.05046e-39	85.1862
EMX2	-2.91976	2.91976	2.50117	-11.7673	1.15468e-28	1.75597e-26	54.2933
LGR6	-2.90397	2.90397	5.39599	-10.7924	9.3111e-25	6.20639e-23	45.4267
PNMT	-2.89848	2.89848	2.78831	-12.0633	6.87363e-30	1.30663e-27	57.076
SCGB3A1	-2.87318	2.87318	4.49382	-8.87477	9.88541e-18	1.73905e-16	29.5122
DUOX2	-2.86652	2.86652	5.07443	-9.83989	3.76316e-21	1.20904e-19	37.2509
LOC100130872	2.86621	2.86621	9.12351	11.9311	2.43461e-29	4.03085e-27	55.8286
GSTM1	-2.86291	2.86291	5.19446	-5.2686	1.97767e-07	7.65058e-07	6.38484
CHP2	-2.84579	2.84579	3.98834	-9.40288	1.42754e-19	3.43178e-18	33.6754
CRTAC1	-2.83854	2.83854	4.84738	-12.4325	1.92582e-31	4.89748e-29	60.603
BMP5	-2.82719	2.82719	2.84022	-6.90729	1.37149e-11	9.71924e-11	15.6688
ACSM1	2.8168	2.8168	9.39985	8.80923	1.65217e-17	2.79703e-16	29.008
KCNJ3	-2.8127	2.8127	4.01932	-9.96046	1.35287e-21	4.73159e-20	38.2574
HPN	2.80797	2.80797	11.9224	16.6213	1.48763e-50	7.63528e-47	104.063
TARP	2.80756	2.80756	12.8811	13.2896	3.83679e-35	2.1289e-32	69.013
PATE1	-2.80554	2.80554	0.699363	-9.64611	1.91351e-20	5.40363e-19	35.6512
CYP3A5	-2.80523	2.80523	5.53852	-9.53803	4.69431e-20	1.23654e-18	34.7688
FOLH1B	2.79271	2.79271	6.45379	6.31066	5.72832e-10	3.20278e-09	12.0372
CYP4B1	-2.78894	2.78894	6.92462	-9.69103	1.3151e-20	3.79733e-19	36.0201
KY	-2.7874	2.7874	4.17386	-11.3374	6.46201e-27	6.98237e-25	50.325
TGM3	2.78293	2.78293	7.03136	10.6361	3.76343e-24	2.19498e-22	44.0508
PENK	-2.76001	2.76001	5.12904	-9.53013	5.01109e-20	1.31222e-18	34.7046
UGT2B4	2.75837	2.75837	4.50705	7.0968	3.96083e-12	2.99066e-11	16.88
SCGB1A1	-2.75828	2.75828	5.6469	-6.65638	6.81201e-11	4.3758e-10	14.1075
WIF1	-2.75102	2.75102	4.9448	-8.54163	1.30671e-16	1.93835e-15	26.9787
CKM	-2.74319	2.74319	5.05295	-6.81237	2.52917e-11	1.72333e-10	15.0724
MNX1	2.7373	2.7373	4.44294	9.45666	9.18193e-20	2.28768e-18	34.1092
ATP6V0A4	-2.72965	2.72965	2.09197	-10.1956	1.79703e-22	7.5292e-21	40.2441
PHGR1	2.72647	2.72647	4.20055	8.6762	4.64578e-17	7.39363e-16	27.9933
DUOXA1	-2.72102	2.72102	5.20107	-9.92609	1.81256e-21	6.20197e-20	37.9696
COL17A1	-2.71385	2.71385	8.00731	-8.42416	3.1914e-16	4.45407e-15	26.1029
AOX1	-2.7036	2.7036	8.26181	-12.3666	3.65861e-31	8.5146e-29	59.9698
COMP	2.70154	2.70154	8.70014	8.24402	1.23266e-15	1.58463e-14	24.7781
CYP4F22	-2.69919	2.69919	3.67182	-10.0562	5.96943e-22	2.24867e-20	39.0625
C2orf88	-2.6975	2.6975	5.92347	-13.443	8.09779e-36	5.01927e-33	70.5488
CXCR2	-2.69431	2.69431	3.12215	-12.6806	1.68489e-32	5.4048e-30	63.007
DAPL1	-2.69398	2.69398	3.08593	-8.13312	2.80163e-15	3.41845e-14	23.9736
TP63	-2.6939	2.6939	8.13275	-8.32358	6.80502e-16	9.11925e-15	25.3605
S100A14	-2.68881	2.68881	5.79611	-9.1396	1.20659e-18	2.53545e-17	31.5779
PDE1C	-2.68275	2.68275	2.33503	-12.3948	2.78216e-31	6.71973e-29	60.24
ABP1	-2.67869	2.67869	6.32823	-6.10857	1.90461e-09	9.84679e-09	10.8712
HOXC5	2.67851	2.67851	4.32892	13.5313	3.29577e-36	2.4165e-33	71.4363
PCP4L1	-2.66544	2.66544	5.24802	-11.6121	4.98887e-28	6.69422e-26	52.8503
NPY6R	-2.65324	2.65324	2.60195	-10.7606	1.23851e-24	7.92105e-23	45.1457
DUOX1	-2.64926	2.64926	7.21018	-10.3496	4.70564e-23	2.17719e-21	41.5633
PGM5P2	-2.64176	2.64176	4.09595	-12.0817	5.75641e-30	1.10448e-27	57.251
MMP26	2.63776	2.63776	3.52932	9.58296	3.23534e-20	8.78591e-19	35.1348
FOLH1	2.63674	2.63674	12.9762	10.901	3.50014e-25	2.53021e-23	46.3907
MSLN	-2.62606	2.62606	4.20462	-7.61998	1.11946e-13	1.06995e-12	20.3637
ARHGDIG	2.60842	2.60842	4.57945	9.07559	2.01427e-18	4.07017e-17	31.0745
FAM83B	-2.59996	2.59996	3.88024	-10.189	1.90186e-22	7.9199e-21	40.1883
KRT23	-2.58889	2.58889	6.92581	-7.63075	1.03804e-13	9.963e-13	20.4375
KRT5	-2.58856	2.58856	10.6252	-6.76683	3.38394e-11	2.27704e-10	14.7888
STAC	-2.58219	2.58219	6.04004	-9.74271	8.53002e-21	2.53432e-19	36.4459
C10orf82	-2.57906	2.57906	2.1118	-11.558	8.28186e-28	1.05607e-25	52.3505
CST2	2.57784	2.57784	5.11299	7.14957	2.7895e-12	2.1465e-11	17.2221
PON3	-2.56016	2.56016	1.78679	-12.7853	5.98296e-33	2.04717e-30	64.0288
APOF	2.55588	2.55588	6.55387	9.51583	5.63941e-20	1.46739e-18	34.5884
LIX1	-2.53837	2.53837	3.79077	-8.55825	1.15078e-16	1.73208e-15	27.1033
MFSD2A	-2.53277	2.53277	4.29313	-10.7842	1.00207e-24	6.61492e-23	45.3544
LOC145837	2.53114	2.53114	8.45805	13.1372	1.78456e-34	8.52022e-32	67.4956
ASPA	-2.51205	2.51205	3.49453	-12.0482	7.94074e-30	1.46868e-27	56.9337
KIAA1210	-2.50923	2.50923	6.75764	-7.9564	1.01856e-14	1.13094e-13	22.7093
GLYATL1	2.50371	2.50371	9.61473	9.38928	1.59563e-19	3.8091e-18	33.566
DAB1	-2.50016	2.50016	3.24608	-10.2136	1.53738e-22	6.53466e-21	40.3977
SLC26A3	-2.49749	2.49749	3.88259	-6.25103	8.19304e-10	4.47587e-09	11.6897
ANKRD34B	2.49653	2.49653	4.31945	5.46503	7.03013e-08	2.89004e-07	7.38108
WFDC2	-2.4857	2.4857	8.7522	-8.36893	4.8409e-16	6.63886e-15	25.6943
DNAH5	2.47912	2.47912	9.06606	11.8198	7.02213e-29	1.11755e-26	54.7838
MYBL2	2.47153	2.47153	6.33023	12.1087	4.44226e-30	8.85081e-28	57.5066
ADAM2	2.46169	2.46169	2.95436	7.07076	4.70539e-12	3.52819e-11	16.7119
AQP5	-2.45779	2.45779	2.92445	-11.1482	3.68984e-26	3.44329e-24	48.6077
GPR87	-2.45763	2.45763	5.39037	-8.37584	4.59542e-16	6.31064e-15	25.7454
APOBEC3C	-2.45653	2.45653	7.12799	-13.1919	1.02843e-34	5.27842e-32	68.0397
HJURP	2.45515	2.45515	5.75816	12.6843	1.62442e-32	5.29353e-30	63.0431
CAPN6	-2.45173	2.45173	6.19772	-8.59696	8.55399e-17	1.31447e-15	27.3943
CLCA4	-2.44797	2.44797	3.39927	-7.02027	6.56194e-12	4.83201e-11	16.3875
LOC572558	-2.44696	2.44696	5.78477	-7.95646	1.01812e-14	1.13094e-13	22.7098
KRT16	-2.44646	2.44646	4.55094	-8.00988	6.90766e-15	7.88295e-14	23.0896
TMEM40	-2.44529	2.44529	3.54024	-8.97095	4.62919e-18	8.69508e-17	30.2572
PIP	-2.44215	2.44215	4.26099	-6.05826	2.55577e-09	1.29908e-08	10.586
CHIT1	2.4337	2.4337	6.058	6.94134	1.09941e-11	7.88091e-11	15.8843
LOC100128675	2.43304	2.43304	3.27811	13.5702	2.21394e-36	1.68341e-33	71.8291
LMX1B	2.43282	2.43282	4.61166	10.9808	1.69822e-25	1.3358e-23	47.1033
GCNT4	-2.43281	2.43281	3.77206	-12.9576	1.07785e-33	4.09783e-31	65.7205
ANGPT1	-2.4292	2.4292	7.56301	-11.9354	2.33773e-29	3.90192e-27	55.8686
TNS4	-2.42191	2.42191	8.08286	-7.07502	4.57502e-12	3.43419e-11	16.7394
GJB5	-2.41971	2.41971	4.47572	-8.99281	3.89275e-18	7.41356e-17	30.4274
LUZP2	2.41852	2.41852	8.54821	9.46319	8.7023e-20	2.1761e-18	34.1619
SERPINB5	-2.41716	2.41716	6.18027	-8.57658	1.00011e-16	1.51866e-15	27.241
FOLR1	-2.41641	2.41641	3.47168	-9.21648	6.49863e-19	1.42692e-17	32.1859
PAK3	-2.41323	2.41323	2.82192	-12.0424	8.39783e-30	1.53935e-27	56.8785
FUT3	-2.40948	2.40948	3.0178	-10.2273	1.36533e-22	5.8275e-21	40.5146
HSD17B13	-2.4002	2.4002	4.94126	-7.21755	1.77035e-12	1.41476e-11	17.6659
CCBE1	-2.39799	2.39799	3.72169	-10.2077	1.61745e-22	6.81854e-21	40.3478
FAT2	-2.39625	2.39625	6.74273	-9.34485	2.29357e-19	5.39989e-18	33.2093
JPH4	-2.39213	2.39213	7.35273	-10.3712	3.89824e-23	1.83979e-21	41.7486
KRT4	-2.39132	2.39132	4.96932	-6.50703	1.72866e-10	1.05153e-09	13.2015
COL4A6	-2.38818	2.38818	7.70378	-10.7461	1.40995e-24	8.93406e-23	45.0179
SCARA5	-2.38642	2.38642	3.63563	-8.8256	1.45361e-17	2.49311e-16	29.1337
B3GNT6	2.38345	2.38345	4.43977	5.12172	4.197e-07	1.55156e-06	5.6615
C8orf84	-2.38253	2.38253	6.88349	-12.5869	4.24273e-32	1.26237e-29	62.0957
GATA3	-2.38152	2.38152	7.13511	-10.0461	6.50632e-22	2.42745e-20	38.9778
CCK	-2.36968	2.36968	5.40873	-5.93283	5.27404e-09	2.56093e-08	9.88412
PI16	-2.36916	2.36916	6.31318	-6.89607	1.47493e-11	1.03928e-10	15.5979
HRNBP3	-2.36659	2.36659	6.78941	-8.19431	1.7829e-15	2.23734e-14	24.4164
LOC339535	-2.36178	2.36178	1.93811	-9.09148	1.77415e-18	3.6206e-17	31.1992
TMEM132C	-2.3591	2.3591	4.64956	-9.97529	1.19227e-21	4.21296e-20	38.3817
TMEM35	-2.3545	2.3545	7.11915	-9.84296	3.66684e-21	1.18739e-19	37.2764
SLC18A2	-2.35167	2.35167	3.99924	-7.70736	6.05289e-14	6.00028e-13	20.9651
KCNS1	-2.35048	2.35048	3.6444	-8.55504	1.17938e-16	1.77123e-15	27.0792
STAC2	-2.34853	2.34853	5.24399	-7.70796	6.02702e-14	5.97752e-13	20.9693
ACTA1	-2.3461	2.3461	4.8851	-5.83299	9.30395e-09	4.35698e-08	9.33463
BEND4	2.34485	2.34485	9.43822	10.3972	3.1045e-23	1.50675e-21	41.9728
KLHL14	-2.34456	2.34456	4.20241	-11.8245	6.71484e-29	1.077e-26	54.828
EPHB1	-2.33945	2.33945	4.45966	-10.8752	4.41697e-25	3.17064e-23	46.1614
SOSTDC1	-2.33897	2.33897	4.19382	-10.4556	1.85751e-23	9.50991e-22	42.4785
LY6D	-2.33676	2.33676	2.82757	-7.47676	3.03094e-13	2.70898e-12	19.3899
MYOCD	-2.33505	2.33505	7.18115	-9.54024	4.60905e-20	1.22095e-18	34.7868
DUOXA2	-2.33274	2.33274	2.91483	-9.45474	9.32845e-20	2.32137e-18	34.0936
SLCO4C1	-2.33093	2.33093	1.51036	-11.9647	1.76705e-29	3.07437e-27	56.1447
ADRA1A	-2.32529	2.32529	4.76091	-9.8692	2.93691e-21	9.70931e-20	37.4947
PRAC	2.32262	2.32262	10.5366	10.4462	2.01831e-23	1.01808e-21	42.3968
HPD	-2.32067	2.32067	2.82739	-10.6396	3.64819e-24	2.13992e-22	44.0815
CGREF1	2.31879	2.31879	9.06408	15.8374	8.32959e-47	1.71007e-43	95.5368
KIF4A	2.31807	2.31807	5.63449	11.0768	7.08846e-26	6.1926e-24	47.9643
COL2A1	2.31488	2.31488	5.96345	4.03655	6.19496e-05	0.000163516	0.903041
PROM1	-2.31486	2.31486	5.66515	-7.52774	2.1297e-13	1.94929e-12	19.7348
KLK15	2.31294	2.31294	6.16252	9.78326	6.06685e-21	1.86456e-19	36.781
TMEM213	-2.31195	2.31195	1.54835	-11.0829	6.7092e-26	5.93706e-24	48.0185
SLC2A5	-2.30384	2.30384	6.9146	-8.49072	1.92635e-16	2.79232e-15	26.598
TRIM29	-2.30228	2.30228	9.54988	-7.25951	1.33484e-12	1.08833e-11	17.9416
SRD5A2	-2.29453	2.29453	7.18001	-9.20429	7.16993e-19	1.56594e-17	32.0893
CCDC78	2.29332	2.29332	5.21907	9.13666	1.23542e-18	2.58251e-17	31.5547
PPARGC1A	-2.29176	2.29176	6.11619	-11.566	7.68902e-28	9.86597e-26	52.4237
C2orf72	2.28572	2.28572	9.76418	10.5877	5.78507e-24	3.22737e-22	43.6274
FAT3	-2.2813	2.2813	6.03467	-9.96457	1.30636e-21	4.58455e-20	38.2918
FAM83A	-2.28065	2.28065	1.5108	-10.3907	3.28403e-23	1.57895e-21	41.9174
PATE4	-2.27458	2.27458	0.711089	-9.16726	9.66154e-19	2.05972e-17	31.7962
SPINK2	-2.27448	2.27448	1.66349	-9.00096	3.64877e-18	6.98781e-17	30.4909
OTX1	2.27346	2.27346	5.5215	9.65353	1.79881e-20	5.08673e-19	35.712
ALDH3A1	-2.27189	2.27189	3.87691	-9.19192	7.92201e-19	1.71199e-17	31.9913
NLRP12	2.26342	2.26342	4.52815	9.25036	4.94161e-19	1.10634e-17	32.455
NDRG4	-2.26004	2.26004	5.78013	-13.4563	7.07558e-36	4.68586e-33	70.682
CXCL13	-2.25909	2.25909	4.68132	-6.32049	5.39874e-10	3.02996e-09	12.0947
UNC5A	2.25831	2.25831	5.65895	5.96304	4.43473e-09	2.17883e-08	10.052
CPA6	-2.25598	2.25598	4.70399	-7.43503	4.04016e-13	3.56444e-12	19.109
LAMB3	-2.25092	2.25092	9.2728	-7.96763	9.38974e-15	1.04995e-13	22.789
HRASLS5	-2.24081	2.24081	3.73046	-11.3214	7.4939e-27	8.05497e-25	50.179
QPRT	-2.24067	2.24067	5.94789	-12.9847	8.22449e-34	3.18582e-31	65.9874
VSNL1	-2.2393	2.2393	4.56026	-8.50908	1.67512e-16	2.44597e-15	26.735
NEFL	-2.23821	2.23821	4.29949	-6.20683	1.06624e-09	5.73186e-09	11.434
CLVS2	-2.23807	2.23807	2.9806	-9.40533	1.3992e-19	3.37949e-18	33.6951
INSM1	2.23723	2.23723	5.62985	7.28498	1.12386e-12	9.28484e-12	18.1096
EPHA10	2.23208	2.23208	7.43956	17.3609	3.83206e-54	3.93361e-50	112.227
MAL	-2.23132	2.23132	4.39286	-9.53641	4.75762e-20	1.25063e-18	34.7556
HOXD13	-2.23113	2.23113	6.5059	-9.99384	1.01775e-21	3.63382e-20	38.5375
NRG2	-2.22829	2.22829	4.09028	-10.3537	4.53969e-23	2.10859e-21	41.5986
PAEP	-2.22295	2.22295	0.524191	-9.07672	1.99614e-18	4.04149e-17	31.0834
MELK	2.22009	2.22009	5.04871	11.0086	1.32e-25	1.05973e-23	47.3516
GNAO1	-2.21805	2.21805	7.13674	-11.8004	8.44326e-29	1.32321e-26	54.6021
MUC15	-2.21792	2.21792	4.21752	-8.31008	7.5293e-16	1.00114e-14	25.2613
HSPB8	-2.21475	2.21475	10.2798	-10.4574	1.8283e-23	9.38373e-22	42.4941
CNTFR	-2.21471	2.21471	5.02864	-10.012	8.71731e-22	3.14528e-20	38.6899
NOS1	-2.21389	2.21389	3.31806	-8.21809	1.4947e-15	1.89773e-14	24.5892
EDN3	-2.208	2.208	4.36353	-7.77091	3.85693e-14	3.92188e-13	21.406
LOC728606	2.20746	2.20746	7.98116	7.00369	7.31585e-12	5.35643e-11	16.2815
FAM196B	-2.20739	2.20739	1.71234	-10.9992	1.43787e-25	1.14416e-23	47.2673
DPT	-2.20153	2.20153	7.09	-8.02462	6.20421e-15	7.15174e-14	23.1948
PAK7	-2.19851	2.19851	3.21461	-10.6327	3.8777e-24	2.24251e-22	44.0214
IP6K3	-2.19821	2.19821	4.63181	-8.42977	3.05878e-16	4.28939e-15	26.1445
DNAH8	2.19674	2.19674	7.20909	6.68435	5.71115e-11	3.71397e-10	14.2791
ABO	-2.19349	2.19349	3.75572	-8.04008	5.54246e-15	6.44683e-14	23.3053
MATK	2.19198	2.19198	6.67729	9.22791	5.92535e-19	1.30663e-17	32.2766
CYP3A7	-2.19026	2.19026	1.63561	-10.6806	2.53104e-24	1.53908e-22	44.4416
WISP2	-2.18868	2.18868	5.43613	-7.48571	2.84925e-13	2.55175e-12	19.4503
ZNHIT2	2.18719	2.18719	7.66146	6.29299	6.37106e-10	3.53126e-09	11.9339
PDIA2	2.18403	2.18403	3.60923	6.58075	1.09397e-10	6.8473e-10	13.6466
VTCN1	-2.18327	2.18327	5.24387	-7.29147	1.07559e-12	8.91473e-12	18.1525
SLCO1A2	2.17901	2.17901	4.75532	6.00385	3.50498e-09	1.74738e-08	10.2799
PLP1	-2.17871	2.17871	5.82656	-7.42279	4.39431e-13	3.85865e-12	19.0269
CD38	-2.17681	2.17681	7.60027	-5.75875	1.41158e-08	6.42138e-08	8.93141
CA3	-2.17604	2.17604	4.14947	-5.62861	2.90008e-08	1.25948e-07	8.23558
SERPINA11	2.17587	2.17587	5.00599	5.93849	5.10579e-09	2.48217e-08	9.91552
SPON2	2.17512	2.17512	13.496	6.85446	1.92967e-11	1.33793e-10	15.336
APOC1	2.17499	2.17499	8.04699	10.0441	6.61905e-22	2.45287e-20	38.9609
CASQ1	-2.17498	2.17498	4.07784	-7.8626	2.00323e-14	2.11991e-13	22.0472
MYLK	-2.17376	2.17376	13.1453	-10.7858	9.87512e-25	6.53988e-23	45.3688
C10orf99	-2.17108	2.17108	0.926657	-12.5679	5.11226e-32	1.49935e-29	61.9117
LDB3	-2.17078	2.17078	8.10308	-9.43747	1.07499e-19	2.64306e-18	33.9542
BNIPL	-2.16757	2.16757	5.6001	-9.30433	3.18971e-19	7.33312e-18	32.8852
CHRDL1	-2.16461	2.16461	9.96261	-9.54927	4.27739e-20	1.13897e-18	34.8602
ATP1A2	-2.16197	2.16197	8.63967	-8.80863	1.65995e-17	2.80483e-16	29.0034
NCAM1	-2.15965	2.15965	7.17023	-9.06015	2.27843e-18	4.54579e-17	30.9534
GJB4	-2.15928	2.15928	3.49421	-9.02029	3.1294e-18	6.07245e-17	30.6417
UBXN10	-2.15505	2.15505	5.5142	-10.6837	2.46251e-24	1.50462e-22	44.4686
PRKG1	-2.14954	2.14954	4.83131	-8.93538	6.13275e-18	1.12801e-16	29.981
BIRC5	2.14719	2.14719	5.50227	10.9369	2.53056e-25	1.90302e-23	46.7103
FFAR2	2.14355	2.14355	7.28068	9.62983	2.19143e-20	6.1045e-19	35.5179
SLC16A5	-2.14028	2.14028	6.8098	-10.4454	2.03259e-23	1.02098e-21	42.3898
PDK4	-2.14002	2.14002	10.056	-9.56133	3.8709e-20	1.03476e-18	34.9584
UBE2C	2.13923	2.13923	5.81452	10.5058	1.19379e-23	6.34938e-22	42.9139
PTGS1	-2.13701	2.13701	7.81959	-11.0847	6.59939e-26	5.86517e-24	48.0347
PTGS2	-2.13125	2.13125	8.93879	-8.0922	3.78482e-15	4.54666e-14	23.6789
EPR1	2.12708	2.12708	5.66815	9.93418	1.69205e-21	5.83136e-20	38.0373
LY6G6D	-2.12076	2.12076	2.31201	-9.7988	5.32266e-21	1.65567e-19	36.9098
SMOC1	-2.11689	2.11689	8.36687	-8.21542	1.52455e-15	1.93323e-14	24.5698
ERN2	-2.1164	2.1164	3.81512	-6.06514	2.45538e-09	1.25115e-08	10.6249
ODAM	-2.1127	2.1127	2.37315	-8.17889	1.99839e-15	2.49252e-14	24.3046
CCL18	2.11064	2.11064	5.02133	7.85133	2.17184e-14	2.29244e-13	21.9681
CD300LG	-2.10721	2.10721	2.80691	-10.1377	2.9607e-22	1.18949e-20	39.7527
ACOX2	-2.10714	2.10714	6.58946	-10.2786	8.7407e-23	3.86194e-21	40.9536
ADAMTS18	-2.1036	2.1036	1.36162	-10.7339	1.57279e-24	9.90472e-23	44.9103
SNHG3	2.09958	2.09958	6.22525	12.4288	1.99516e-31	4.9952e-29	60.5681
TBX4	-2.09878	2.09878	4.59375	-5.86531	7.74875e-09	3.67055e-08	9.51164
OLFM4	-2.0957	2.0957	8.88145	-4.40281	1.28466e-05	3.78178e-05	2.39198
ADRA1D	-2.09486	2.09486	4.73592	-8.11556	3.18799e-15	3.8636e-14	23.847
CAPNS2	-2.09265	2.09265	3.03515	-7.36607	6.47851e-13	5.54182e-12	18.6476
PCDH7	-2.09208	2.09208	8.40775	-10.6748	2.66632e-24	1.60527e-22	44.3903
LRRN3	-2.09199	2.09199	4.38733	-10.1491	2.68406e-22	1.08936e-20	39.8492
CIDEC	-2.09022	2.09022	1.7051	-11.5167	1.21887e-27	1.48068e-25	51.9695
NYNRIN	-2.08897	2.08897	8.06865	-12.1999	1.84418e-30	3.82434e-28	58.3739
DLGAP5	2.08869	2.08869	4.72353	9.77722	6.38277e-21	1.94419e-19	36.7311
GOLM1	2.08613	2.08613	14.4095	13.4481	7.68856e-36	4.93269e-33	70.6
DHDPSL	-2.08322	2.08322	3.65371	-11.4577	2.11374e-27	2.51524e-25	51.4267
NOX4	2.08311	2.08311	4.47336	9.14638	1.14272e-18	2.40864e-17	31.6313
TMLHE	-2.08237	2.08237	5.25621	-12.4177	2.22423e-31	5.50163e-29	60.4608
FEV	2.07943	2.07943	7.56704	7.39572	5.29039e-13	4.59052e-12	18.8456
MMP10	2.0786	2.0786	6.12417	7.44295	3.82611e-13	3.3887e-12	19.1622
LTF	-2.07843	2.07843	11.306	-4.18568	3.31061e-05	9.13777e-05	1.49468
RRM2	2.07715	2.07715	6.88732	10.9276	2.75124e-25	2.04649e-23	46.6279
PGM5	-2.07708	2.07708	10.7719	-9.28304	3.79178e-19	8.61121e-18	32.7153
CDH8	-2.07654	2.07654	1.61362	-11.9518	1.99756e-29	3.41749e-27	56.0237
GSTM2	-2.07645	2.07645	8.51904	-10.1781	2.08938e-22	8.64818e-21	40.0958
RAB9B	-2.07616	2.07616	3.82838	-11.6524	3.41657e-28	4.64517e-26	53.2236
CYP11A1	-2.07467	2.07467	3.03568	-9.94246	1.57696e-21	5.46875e-20	38.1066
LINGO2	-2.07441	2.07441	1.42792	-11.7405	1.48759e-28	2.18144e-26	54.0435
SNAP25	-2.0733	2.0733	5.094	-10.4466	2.01108e-23	1.01808e-21	42.4003
CCDC108	2.07317	2.07317	5.40521	11.1435	3.85221e-26	3.57854e-24	48.5653
PRDM8	-2.07215	2.07215	7.97424	-8.82736	1.43368e-17	2.46306e-16	29.1473
GSTP1	-2.07206	2.07206	10.4644	-11.306	8.64002e-27	9.14327e-25	50.0387
CENPA	2.07158	2.07158	4.00407	10.676	2.63855e-24	1.59322e-22	44.4006
RHCG	-2.06992	2.06992	2.66696	-6.40415	3.25028e-10	1.89569e-09	12.5877
PLA2G3	-2.06734	2.06734	1.25971	-11.7253	1.71779e-28	2.48354e-26	53.9016
TRPM8	2.06596	2.06596	12.7353	8.07375	4.33296e-15	5.12712e-14	23.5464
STX19	2.06535	2.06535	7.31143	14.6722	2.31275e-41	2.96755e-38	83.1554
CLU	-2.06439	2.06439	12.6785	-12.0205	1.03575e-29	1.86526e-27	56.6716
SLC2A9	-2.0622	2.0622	5.3543	-13.3303	2.54124e-35	1.44921e-32	69.4197
STOX2	-2.06214	2.06214	3.90837	-10.6188	4.38884e-24	2.51684e-22	43.8994
PCSK2	-2.05914	2.05914	3.23205	-8.38488	4.29284e-16	5.92286e-15	25.8122
LRP1B	-2.05676	2.05676	3.42657	-9.71246	1.09927e-20	3.2057e-19	36.1964
SNCG	-2.05645	2.05645	7.38014	-10.5857	5.89045e-24	3.2684e-22	43.6096
TMEM178	2.05217	2.05217	8.54324	7.34392	7.53388e-13	6.3808e-12	18.5002
LOC642587	-2.05178	2.05178	7.10695	-5.70278	1.92718e-08	8.6067e-08	8.63042
TMSB15A	2.05173	2.05173	9.00351	10.2682	9.57308e-23	4.20846e-21	40.8641
SEMA6D	-2.04897	2.04897	5.98126	-11.7644	1.18691e-28	1.79171e-26	54.2662
TFF3	2.04828	2.04828	10.5906	5.81498	1.02983e-08	4.79201e-08	9.23639
SLC14A1	-2.04639	2.04639	9.20538	-6.95947	9.769e-12	7.04948e-11	15.9995
CRABP2	-2.04128	2.04128	8.0137	-9.40857	1.36258e-19	3.2949e-18	33.7212
LRRTM3	-2.04074	2.04074	1.48057	-9.13655	1.23653e-18	2.58251e-17	31.5538
THBS4	2.04004	2.04004	9.66881	8.1499	2.47562e-15	3.04521e-14	24.0948
LMO3	-2.03293	2.03293	6.80854	-10.0199	8.14654e-22	2.95492e-20	38.7565
MOV10L1	2.02811	2.02811	4.62895	8.30568	7.78114e-16	1.03062e-14	25.2291
FABP5	2.02751	2.02751	6.68363	6.17441	1.29225e-09	6.84994e-09	11.2474
A2BP1	-2.02744	2.02744	2.97251	-8.86252	1.08839e-17	1.90491e-16	29.4178
SLITRK6	-2.02626	2.02626	6.58859	-10.0989	4.1356e-22	1.60499e-20	39.4237
TNMD	-2.02566	2.02566	1.60488	-9.12909	1.31279e-18	2.73619e-17	31.495
DCC	-2.02343	2.02343	0.969254	-13.2264	7.26741e-35	3.92631e-32	68.3824
SCN5A	-2.0227	2.0227	3.52466	-11.9192	2.7276e-29	4.47982e-27	55.7165
ELAVL2	2.0219	2.0219	5.10119	7.5885	1.39519e-13	1.31754e-12	20.1484
GPM6A	-2.02095	2.02095	5.8167	-9.06189	2.24695e-18	4.49172e-17	30.9671
HSPB3	-2.02065	2.02065	2.15375	-6.75742	3.59315e-11	2.40834e-10	14.7303
DMRT2	-2.01771	2.01771	1.1707	-11.9451	2.13106e-29	3.58613e-27	55.9599
SYNPO2	-2.01632	2.01632	12.4986	-9.72013	1.03085e-20	3.01903e-19	36.2596
GNAL	-2.01387	2.01387	6.53572	-10.5099	1.1519e-23	6.14249e-22	42.9491
FGFR2	-2.01385	2.01385	8.9021	-9.31214	2.9934e-19	6.91278e-18	32.9476
CHRM2	-2.01265	2.01265	0.861228	-10.6129	4.62606e-24	2.62357e-22	43.8476
HMGCLL1	-2.00993	2.00993	3.37788	-8.92774	6.51409e-18	1.18981e-16	29.9218
KCTD14	-2.0098	2.0098	6.5475	-10.0452	6.5579e-22	2.43461e-20	38.97
HIF3A	-2.00559	2.00559	5.89751	-8.97421	4.51107e-18	8.50434e-17	30.2826
SYNM	-2.00441	2.00441	12.1178	-9.60636	2.66391e-20	7.34094e-19	35.3259
CHST9	-2.00439	2.00439	6.19518	-7.16499	2.51691e-12	1.95802e-11	17.3225
MUC4	-2.00429	2.00429	6.51365	-5.17822	3.14887e-07	1.18661e-06	5.93756
GPR172B	-2.00425	2.00425	3.652	-9.03227	2.84497e-18	5.57853e-17	30.7353
ANXA8	-2.00066	2.00066	5.93801	-6.38135	3.7343e-10	2.15533e-09	12.4528
DCHS2	-1.99931	1.99931	4.02674	-9.72738	9.70099e-21	2.85331e-19	36.3193
ATP8A2	1.99844	1.99844	4.18857	5.57584	3.86816e-08	1.64963e-07	7.95746
CPNE7	1.99805	1.99805	6.02761	7.76528	4.01469e-14	4.0702e-13	21.3668
DLK2	-1.99744	1.99744	6.41151	-6.78434	3.02611e-11	2.04699e-10	14.8976
MMP9	1.99662	1.99662	7.16346	7.69955	6.39613e-14	6.31007e-13	20.9111
CACNA1D	1.99652	1.99652	9.13315	8.65596	5.43182e-17	8.58469e-16	27.8399
SFRP5	-1.99096	1.99096	2.93354	-6.78889	2.93931e-11	1.99089e-10	14.926
NECAB1	-1.98811	1.98811	6.30776	-11.4202	2.99803e-27	3.43852e-25	51.0821
TROAP	1.98696	1.98696	5.06675	10.408	2.82155e-23	1.37267e-21	42.0669
L3MBTL4	-1.98572	1.98572	4.67943	-11.3938	3.829e-27	4.29559e-25	50.8409
NEK5	1.98554	1.98554	4.027	8.93649	6.07927e-18	1.11935e-16	29.9896
NETO2	1.98516	1.98516	7.20043	11.6945	2.29803e-28	3.18774e-26	53.6146
ID4	-1.98367	1.98367	8.33223	-10.5167	1.08405e-23	5.81085e-22	43.0089
C20orf56	-1.98074	1.98074	4.07501	-5.56585	4.08405e-08	1.73727e-07	7.90504
MYH11	-1.97987	1.97987	15.4926	-8.94034	5.89704e-18	1.08677e-16	30.0195
PRKCB	-1.97972	1.97972	7.26771	-9.97145	1.23197e-21	4.34575e-20	38.3495
ARHGAP20	-1.97628	1.97628	6.02257	-10.4777	1.52961e-23	7.89018e-22	42.6698
LYVE1	-1.97279	1.97279	4.88915	-9.49652	6.6134e-20	1.69293e-18	34.4318
EVPLL	-1.97214	1.97214	2.3403	-9.46747	8.40115e-20	2.11109e-18	34.1966
CMTM5	-1.97174	1.97174	2.56764	-9.808	4.9255e-21	1.54619e-19	36.9861
RHBDL3	-1.971	1.971	4.60435	-11.4301	2.73379e-27	3.15307e-25	51.1731
UPK1A	-1.97083	1.97083	5.35561	-5.93319	5.26321e-09	2.55627e-08	9.88611
BCL8	1.97016	1.97016	5.4654	4.95562	9.61818e-07	3.37252e-06	4.86586
EN2	1.96955	1.96955	3.19281	6.95697	9.92921e-12	7.15754e-11	15.9836
GDF10	-1.96944	1.96944	3.076	-8.36139	5.1232e-16	6.9933e-15	25.6388
PAQR6	1.96743	1.96743	7.01026	9.37329	1.81846e-19	4.32595e-18	33.4375
HAGHL	1.96617	1.96617	6.06683	8.85011	1.19963e-17	2.08185e-16	29.3222
PRR16	1.96083	1.96083	8.19467	8.09407	3.73324e-15	4.48995e-14	23.6923
NDP	-1.96052	1.96052	5.33736	-8.80599	1.69448e-17	2.85848e-16	28.9832
PCSK6	1.95654	1.95654	9.02738	14.2678	1.63084e-39	1.86006e-36	78.9522
SCN2B	-1.95604	1.95604	4.70573	-9.76539	7.05069e-21	2.13182e-19	36.6332
TRHDE	-1.95583	1.95583	4.42274	-9.26867	4.26044e-19	9.62232e-18	32.6007
IQGAP3	1.95253	1.95253	5.56642	10.1681	2.27826e-22	9.33588e-21	40.0106
CRIP3	-1.95157	1.95157	3.52525	-8.31521	7.24532e-16	9.65886e-15	25.299
NRG1	-1.94912	1.94912	3.75052	-8.8916	8.65976e-18	1.53528e-16	29.6422
C2CD4C	1.94803	1.94803	4.98903	10.2298	1.33627e-22	5.72727e-21	40.5358
ANO5	-1.94602	1.94602	6.55238	-9.22762	5.93917e-19	1.30828e-17	32.2743
ANGPTL1	-1.94576	1.94576	5.71582	-8.6617	5.1967e-17	8.23211e-16	27.8833
CSRNP3	-1.94536	1.94536	2.74032	-10.1306	3.14917e-22	1.25783e-20	39.6919
ZNF750	-1.94456	1.94456	6.71755	-7.5526	1.79183e-13	1.66228e-12	19.9037
GLDN	-1.9436	1.9436	3.67096	-10.0477	6.42091e-22	2.40112e-20	38.9908
KCNJ5	-1.94222	1.94222	5.09119	-10.338	5.20747e-23	2.38637e-21	41.4635
ADAMTS5	-1.93953	1.93953	6.52856	-10.1497	2.67134e-22	1.08815e-20	39.8539
DPYS	-1.93826	1.93826	4.37067	-4.95878	9.46937e-07	3.32318e-06	4.8808
MKI67	1.93812	1.93812	8.10247	11.533	1.04709e-27	1.30283e-25	52.1192
PHYHIPL	-1.93728	1.93728	5.92926	-10.4978	1.28167e-23	6.76421e-22	42.8439
CLDN2	-1.93701	1.93701	1.88147	-7.31408	9.22784e-13	7.7231e-12	18.3021
FGL1	1.93665	1.93665	3.66596	5.70674	1.88537e-08	8.43834e-08	8.65162
CRYAB	-1.93551	1.93551	9.45295	-10.3297	5.60176e-23	2.54998e-21	41.3916
HSPA4L	-1.93225	1.93225	5.751	-10.4863	1.41802e-23	7.37013e-22	42.7444
HS3ST5	-1.9319	1.9319	0.907051	-11.0625	8.07747e-26	6.93852e-24	47.8356
FAM167A	-1.92941	1.92941	5.39075	-9.02671	2.97376e-18	5.78685e-17	30.6918
GTSE1	1.9287	1.9287	5.05356	10.6804	2.53676e-24	1.53908e-22	44.4394
HIST3H2A	1.92782	1.92782	7.45405	12.4462	1.68423e-31	4.43299e-29	60.7352
CDHR1	-1.92627	1.92627	4.47891	-9.63593	2.08289e-20	5.81791e-19	35.5678
ARHGEF38	1.92576	1.92576	6.54252	13.0922	2.80304e-34	1.27881e-31	67.0499
ACTN2	-1.92548	1.92548	3.78904	-4.71888	3.01278e-06	9.82564e-06	3.77343
IQCA1	-1.9232	1.9232	4.30527	-10.1	4.09772e-22	1.59632e-20	39.4328
IRX4	1.92141	1.92141	7.63984	7.19981	1.99402e-12	1.57511e-11	17.5498
PAX1	1.91982	1.91982	2.5411	5.75508	1.44081e-08	6.54564e-08	8.91159
SYT8	-1.91975	1.91975	2.45071	-7.94951	1.07072e-14	1.18437e-13	22.6604
VGLL1	-1.91957	1.91957	3.73778	-7.26404	1.29461e-12	1.05805e-11	17.9715
LOC255167	-1.9186	1.9186	4.70768	-8.81665	1.55903e-17	2.65823e-16	29.065
H19	-1.91771	1.91771	7.07006	-5.77607	1.28132e-08	5.87174e-08	9.02504
TNNT3	-1.91723	1.91723	1.99868	-5.78647	1.20877e-08	5.56162e-08	9.08142
CLCNKB	-1.91676	1.91676	2.51755	-11.0989	5.79307e-26	5.19352e-24	48.1632
CDC25C	1.91413	1.91413	3.73927	9.91968	1.914e-21	6.52731e-20	37.916
SPDEF	1.913	1.913	13.6149	11.7781	1.04297e-28	1.60994e-26	54.3937
EDAR	-1.91213	1.91213	3.62177	-8.03751	5.64771e-15	6.55816e-14	23.2868
B3GAT1	1.91034	1.91034	8.76573	8.34404	5.83672e-16	7.88341e-15	25.5109
VIT	-1.91005	1.91005	4.30762	-7.80805	2.96005e-14	3.07384e-13	21.665
C21orf62	-1.90928	1.90928	3.04266	-7.55537	1.75767e-13	1.63503e-12	19.9225
KRT15	-1.90715	1.90715	9.9595	-4.76061	2.47196e-06	8.15904e-06	3.96246
UGT3A1	-1.90501	1.90501	0.984741	-10.1904	1.87946e-22	7.84256e-21	40.2
GSTM3	-1.90485	1.90485	9.49668	-12.7959	5.38638e-33	1.87428e-30	64.1325
LOC554202	-1.90421	1.90421	2.64205	-9.32026	2.80204e-19	6.5001e-18	33.0125
GDF15	1.90359	1.90359	12.409	9.44379	1.02062e-19	2.52451e-18	34.0052
LOC84856	-1.90027	1.90027	2.07607	-9.95692	1.39433e-21	4.8683e-20	38.2277
CLEC18B	1.89975	1.89975	3.21133	10.046	6.51497e-22	2.42745e-20	38.9765
DEFB1	-1.89903	1.89903	5.14554	-6.18512	1.21284e-09	6.46911e-09	11.309
MLC1	-1.89899	1.89899	3.96872	-7.26242	1.30891e-12	1.06847e-11	17.9608
ACTG2	-1.89788	1.89788	13.7989	-8.16193	2.26537e-15	2.80411e-14	24.1818
ST6GALNAC2	-1.89625	1.89625	6.53784	-9.60886	2.60905e-20	7.20911e-19	35.3463
LOC284276	-1.89618	1.89618	4.1292	-10.5865	5.84867e-24	3.25401e-22	43.6166
AMH	1.89607	1.89607	3.04656	7.1623	2.56244e-12	1.99027e-11	17.305
PDZRN4	-1.89576	1.89576	7.11949	-9.33994	2.38719e-19	5.59463e-18	33.17
CPEB1	-1.89315	1.89315	3.37351	-9.81838	4.51246e-21	1.42964e-19	37.0722
SLC7A4	-1.89238	1.89238	5.72399	-5.17704	3.16795e-07	1.1927e-06	5.93175
RND2	-1.89133	1.89133	5.82323	-10.2677	9.60741e-23	4.21453e-21	40.8605
SLC5A8	-1.89112	1.89112	3.2659	-5.90554	6.16408e-09	2.96436e-08	9.73312
ATP6V0D2	-1.89067	1.89067	3.20543	-8.21162	1.56825e-15	1.98374e-14	24.5421
KLHL4	-1.88839	1.88839	2.65911	-11.3813	4.30222e-27	4.80025e-25	50.7261
KIF20A	1.88733	1.88733	5.57307	9.08687	1.84066e-18	3.74888e-17	31.163
ITGB6	-1.88527	1.88527	7.10896	-7.75193	4.41405e-14	4.44436e-13	21.274
GGT6	-1.88451	1.88451	6.75646	-7.25309	1.39382e-12	1.13328e-11	17.8994
KCNG3	1.88367	1.88367	5.00648	6.36708	4.07251e-10	2.33218e-09	12.3686
C1orf190	-1.88244	1.88244	5.04197	-11.52	1.18171e-27	1.44408e-25	52
ALOX15	1.88129	1.88129	4.91614	4.69232	3.41445e-06	1.1034e-05	3.65393
ALDH1L2	-1.87994	1.87994	5.92695	-10.6185	4.40149e-24	2.51707e-22	43.8966
C9orf125	-1.87954	1.87954	6.72037	-9.31251	2.98447e-19	6.89992e-18	32.9506
UGT1A3	1.87924	1.87924	3.87399	4.43335	1.12084e-05	3.32671e-05	2.5216
SYT10	-1.87801	1.87801	1.85574	-9.63012	2.18624e-20	6.09829e-19	35.5202
PLA2G2A	1.87743	1.87743	12.9567	5.18415	3.05482e-07	1.15328e-06	5.9667
FLRT3	-1.87661	1.87661	7.90246	-7.59004	1.38026e-13	1.30464e-12	20.1589
KRT7	-1.87661	1.87661	9.06755	-5.74867	1.49329e-08	6.7736e-08	8.877
TMEM108	-1.87607	1.87607	3.63093	-10.1192	3.47235e-22	1.38154e-20	39.5958
PPP1R1A	-1.876	1.876	5.16878	-7.80686	2.98545e-14	3.09607e-13	21.6567
TSLP	-1.87512	1.87512	5.34943	-9.657	1.74745e-20	4.95514e-19	35.7405
C1orf106	-1.87501	1.87501	6.93257	-8.07136	4.40958e-15	5.21178e-14	23.5292
MUC6	-1.87447	1.87447	4.3529	-3.52448	0.000459705	0.00105781	-0.973581
NKAPL	-1.87421	1.87421	3.19202	-12.3712	3.49813e-31	8.25478e-29	60.014
STXBP5L	-1.87391	1.87391	5.67667	-8.30369	7.89758e-16	1.0447e-14	25.2145
D4S234E	-1.87349	1.87349	7.07978	-7.67926	7.38033e-14	7.21172e-13	20.7711
EYA4	-1.87116	1.87116	6.21326	-9.64121	1.99329e-20	5.59265e-19	35.6111
LASS1	1.87068	1.87068	5.60434	9.431	1.13364e-19	2.78393e-18	33.902
FABP7	-1.86959	1.86959	1.1655	-9.91673	1.96259e-21	6.68191e-20	37.8913
DNASE2B	1.86914	1.86914	7.01285	7.21587	1.79044e-12	1.42915e-11	17.6549
DAAM2	-1.86797	1.86797	8.35862	-9.93412	1.69289e-21	5.83136e-20	38.0368
FBXL21	-1.863	1.863	1.27558	-8.9804	4.29516e-18	8.14969e-17	30.3308
CENPM	1.86262	1.86262	5.92575	11.0343	1.04454e-25	8.64696e-24	47.5822
HMMR	1.86089	1.86089	5.57808	9.51565	5.6478e-20	1.46771e-18	34.587
FAM107A	-1.86086	1.86086	9.42311	-10.4215	2.50659e-23	1.23406e-21	42.1834
ASTN1	-1.86001	1.86001	3.15792	-7.51088	2.39388e-13	2.1727e-12	19.6205
NEFM	-1.85673	1.85673	3.30942	-6.63104	7.98784e-11	5.08813e-10	13.9526
ALDH1A2	-1.85656	1.85656	8.16612	-9.24901	4.99594e-19	1.11607e-17	32.4443
RBMS3	-1.85639	1.85639	4.59473	-10.3969	3.11256e-23	1.5071e-21	41.9702
AFF2	-1.85577	1.85577	4.20189	-9.78263	6.09881e-21	1.86964e-19	36.7759
FAM46B	-1.85406	1.85406	6.98729	-8.7807	2.06421e-17	3.44538e-16	28.7895
ABCC4	1.85377	1.85377	13.212	10.5702	6.75391e-24	3.72736e-22	43.4749
MPZ	-1.85292	1.85292	4.74458	-7.49652	2.64407e-13	2.37978e-12	19.5234
NCAPG	1.85098	1.85098	5.77069	10.2879	8.06461e-23	3.59146e-21	41.0329
PPP1R3C	-1.84962	1.84962	7.5099	-10.5043	1.20929e-23	6.41518e-22	42.9012
COLEC10	-1.84708	1.84708	0.834037	-11.8168	7.22122e-29	1.1404e-26	54.7563
PEG10	-1.84623	1.84623	6.34974	-7.90785	1.44667e-14	1.56978e-13	22.3658
DSC3	-1.84586	1.84586	7.95142	-6.86037	1.85759e-11	1.29101e-10	15.3731
KIF18B	1.84529	1.84529	4.32748	9.50024	6.41385e-20	1.64596e-18	34.4619
ACSS3	-1.84291	1.84291	6.35306	-9.29681	3.39065e-19	7.76032e-18	32.8252
HFE	-1.84042	1.84042	5.95214	-10.0715	5.23633e-22	1.99447e-20	39.1915
PTPRZ1	-1.83773	1.83773	4.58902	-6.38302	3.69657e-10	2.13596e-09	12.4627
B3GALT2	-1.83752	1.83752	5.46654	-8.97065	4.64024e-18	8.70788e-17	30.2549
EVX2	-1.83687	1.83687	1.16016	-11.7244	1.73163e-28	2.48603e-26	53.8937
DSG3	-1.83607	1.83607	3.32394	-6.39352	3.46785e-10	2.014e-09	12.5248
EPHA8	1.83561	1.83561	2.68726	7.88601	1.69298e-14	1.81214e-13	22.2119
NRK	-1.83374	1.83374	5.62325	-7.89211	1.62037e-14	1.74169e-13	22.2548
PIP5K1B	-1.83372	1.83372	5.41578	-10.5355	9.17979e-24	4.97259e-22	43.1726
GPR126	-1.82881	1.82881	7.13001	-8.46689	2.3088e-16	3.30312e-15	26.4204
LPHN3	-1.82879	1.82879	4.4229	-8.93295	6.25134e-18	1.14487e-16	29.9622
TG	-1.82783	1.82783	5.4264	-6.38323	3.69185e-10	2.13383e-09	12.4639
MYH7	-1.82617	1.82617	2.11294	-3.26792	0.00115114	0.00247569	-1.82251
GNG13	1.82594	1.82594	3.12105	7.02193	6.49091e-12	4.78315e-11	16.3982
FLNC	-1.8248	1.8248	11.808	-8.07918	4.16407e-15	4.95297e-14	23.5854
TRIM9	-1.82396	1.82396	3.27172	-11.4405	2.48159e-27	2.89472e-25	51.2685
SNHG4	1.82318	1.82318	4.00224	9.98462	1.10101e-21	3.89719e-20	38.4601
TMEM132A	1.82256	1.82256	9.81303	13.2172	7.97219e-35	4.19664e-32	68.291
RAP1GAP	1.82141	1.82141	11.282	12.9937	7.52078e-34	3.02748e-31	66.0757
TRIM36	1.82107	1.82107	9.81871	15.0748	3.1762e-43	4.65767e-40	87.3908
WDR72	-1.82005	1.82005	2.31908	-6.05298	2.6356e-09	1.33734e-08	10.5562
HOXB13	1.81868	1.81868	13.5148	11.7161	1.87448e-28	2.67244e-26	53.8155
SNAI2	-1.81614	1.81614	7.60947	-9.82663	4.20909e-21	1.34344e-19	37.1407
TCEAL2	-1.81596	1.81596	7.32093	-8.91217	7.36472e-18	1.32627e-16	29.8013
C4orf19	-1.81556	1.81556	5.3391	-7.16142	2.57763e-12	1.99995e-11	17.2992
RGS7BP	-1.81328	1.81328	5.35536	-8.23066	1.36142e-15	1.74143e-14	24.6807
SAMD12	-1.81313	1.81313	7.08045	-10.3542	4.52142e-23	2.10487e-21	41.6026
DMKN	-1.81175	1.81175	6.81627	-7.52754	2.13266e-13	1.95114e-12	19.7335
ANO1	-1.81079	1.81079	9.09857	-11.3066	8.58848e-27	9.13583e-25	50.0446
APOBEC3G	-1.81035	1.81035	6.94596	-10.789	9.59716e-25	6.37637e-23	45.3969
LOC100129066	1.81033	1.81033	3.72931	10.2767	8.88729e-23	3.91537e-21	40.9372
UCN	1.80973	1.80973	3.27919	9.81319	4.71462e-21	1.48909e-19	37.0291
AK5	1.8092	1.8092	6.87256	7.20598	1.91316e-12	1.51943e-11	17.5902
F2RL2	1.80833	1.80833	4.3569	8.34862	5.63944e-16	7.63705e-15	25.5447
SMPDL3B	1.80821	1.80821	8.82309	12.5227	7.9658e-32	2.24025e-29	61.474
DDR2	-1.80771	1.80771	6.66583	-7.16558	2.50699e-12	1.95104e-11	17.3263
FILIP1	-1.80766	1.80766	5.30154	-8.9488	5.5158e-18	1.02202e-16	30.0851
ARL4D	-1.80638	1.80638	6.8021	-11.1705	3.00853e-26	2.85949e-24	48.8089
GPRC5B	-1.80605	1.80605	8.17832	-12.7046	1.33036e-32	4.4052e-30	63.2402
TRPM4	1.80563	1.80563	13.0757	13.4713	6.07201e-36	4.15528e-33	70.833
FAM83C	-1.80478	1.80478	1.51715	-8.90202	7.97823e-18	1.42801e-16	29.7227
TPRXL	-1.80447	1.80447	2.66783	-9.65751	1.73996e-20	4.94073e-19	35.7447
GALR1	-1.80438	1.80438	2.18318	-9.4428	1.02898e-19	2.54211e-18	33.9972
SCARA3	-1.80426	1.80426	9.18439	-11.5239	1.14008e-27	1.40155e-25	52.0354
TGM4	-1.80374	1.80374	7.87176	-2.96068	0.0032022	0.00640566	-2.75779
GLIS1	-1.80314	1.80314	5.72532	-8.52922	1.43658e-16	2.11117e-15	26.8857
NIPAL4	-1.80277	1.80277	3.73497	-9.05973	2.28601e-18	4.55649e-17	30.9502
PLCL1	-1.80256	1.80256	7.27964	-9.12895	1.31425e-18	2.73646e-17	31.4939
CRABP1	-1.79857	1.79857	2.76289	-6.58041	1.09628e-10	6.85758e-10	13.6445
C19orf45	1.79844	1.79844	3.24424	7.96733	9.40997e-15	1.05164e-13	22.7869
KRT14	-1.79659	1.79659	8.44139	-5.66942	2.31738e-08	1.02336e-07	8.45225
CNTN1	-1.79584	1.79584	7.36919	-6.57582	1.12809e-10	7.04154e-10	13.6167
MRO	-1.79572	1.79572	3.12815	-11.1366	4.10469e-26	3.76333e-24	48.5027
KCNB1	-1.79468	1.79468	4.595	-9.01149	3.35618e-18	6.48798e-17	30.573
NEK2	1.79301	1.79301	4.77909	8.67892	4.5492e-17	7.25117e-16	28.0139
CCNI2	-1.79263	1.79263	2.56007	-8.59948	8.39005e-17	1.29218e-15	27.4133
SLPI	-1.79164	1.79164	8.02725	-5.74243	1.54614e-08	6.99784e-08	8.84337
CAV1	-1.79102	1.79102	10.2586	-11.4135	3.19078e-27	3.61916e-25	51.0207
DES	-1.79038	1.79038	14.2721	-7.52219	2.21334e-13	2.02224e-12	19.6972
SKA3	1.79029	1.79029	4.90143	11.0408	9.84376e-26	8.26723e-24	47.6407
FAM64A	1.78755	1.78755	4.54864	10.4135	2.68885e-23	1.31747e-21	42.1143
SLC34A2	-1.78732	1.78732	5.16081	-4.64217	4.3174e-06	1.37187e-05	3.43002
ZNF185	-1.78624	1.78624	9.36361	-11.0981	5.83597e-26	5.20924e-24	48.1559
GPR109B	-1.78616	1.78616	3.8524	-8.3298	6.49476e-16	8.71486e-15	25.4062
P2RX6	-1.78543	1.78543	2.86967	-9.4813	7.49729e-20	1.8979e-18	34.3085
HIST1H4E	1.78407	1.78407	3.60015	8.02265	6.29398e-15	7.23491e-14	23.1807
FAM176A	-1.78269	1.78269	3.4525	-11.2361	1.64701e-26	1.64141e-24	49.4028
KLK2	1.78221	1.78221	16.7231	9.38413	1.66425e-19	3.9683e-18	33.5246
C4orf48	1.78217	1.78217	4.26119	7.28528	1.12159e-12	9.27353e-12	18.1116
KCNQ5	-1.78167	1.78167	4.85366	-9.51019	5.90818e-20	1.5315e-18	34.5427
MS4A8B	1.78008	1.78008	7.66931	6.60115	9.63188e-11	6.062e-10	13.7704
CDC20	1.7789	1.7789	6.16728	9.93467	1.68506e-21	5.82395e-20	38.0413
EDDM3A	-1.77887	1.77887	0.270673	-9.45179	9.55689e-20	2.37534e-18	34.0699
SLC13A2	-1.77828	1.77828	1.21026	-7.29108	1.07839e-12	8.93072e-12	18.1499
GATA5	-1.77776	1.77776	4.79237	-6.98778	8.11929e-12	5.91095e-11	16.1799
ZNF154	-1.77621	1.77621	4.83409	-11.4675	1.92976e-27	2.31684e-25	51.5165
LOC100144604	1.77606	1.77606	5.1848	7.80066	3.12048e-14	3.22089e-13	21.6134
PCYT1B	-1.77577	1.77577	4.26438	-8.91521	7.19036e-18	1.29831e-16	29.8248
PTCHD1	-1.77552	1.77552	5.00083	-8.28433	9.12773e-16	1.1974e-14	25.0726
LMOD1	-1.77395	1.77395	11.5348	-9.16487	9.84907e-19	2.09752e-17	31.7773
SEMA3A	-1.7734	1.7734	4.86348	-8.65874	5.31652e-17	8.41543e-16	27.861
CASKIN1	1.77308	1.77308	5.82322	11.3689	4.82746e-27	5.35718e-25	50.6125
C1QL1	-1.77262	1.77262	3.05118	-7.88341	1.72494e-14	1.84443e-13	22.1936
CRISP1	-1.77207	1.77207	0.618037	-8.25782	1.11232e-15	1.44166e-14	24.8788
TPX2	1.76966	1.76966	7.06913	10.0122	8.70119e-22	3.14499e-20	38.6917
HCN4	-1.76819	1.76819	2.35454	-10.0211	8.06262e-22	2.92966e-20	38.7667
P2RY2	-1.76699	1.76699	4.04652	-9.28448	3.74782e-19	8.53023e-18	32.7267
FOXL2	1.76683	1.76683	4.13318	5.98656	3.8729e-09	1.91869e-08	10.1832
FOXP2	-1.76634	1.76634	4.14123	-8.07818	4.19473e-15	4.9779e-14	23.5782
GHRHR	1.76608	1.76608	2.67865	7.30895	9.55484e-13	7.97401e-12	18.2681
PLAC9	-1.76551	1.76551	5.14337	-6.87338	1.70803e-11	1.19272e-10	15.4549
DGKG	-1.76521	1.76521	4.48612	-8.95938	5.0729e-18	9.47649e-17	30.1673
CCDC85A	-1.76223	1.76223	5.1229	-11.3167	7.82961e-27	8.37197e-25	50.1358
PMP2	-1.7607	1.7607	3.46759	-7.44149	3.86472e-13	3.41847e-12	19.1524
ASPN	1.75953	1.75953	7.47378	8.99736	3.7546e-18	7.16376e-17	30.4629
KCNAB1	-1.75834	1.75834	7.48122	-9.42658	1.17555e-19	2.87995e-18	33.8663
PAQR8	-1.75814	1.75814	7.4542	-11.703	2.1199e-28	2.96065e-26	53.6942
BEX1	-1.75812	1.75812	4.6985	-6.89605	1.47514e-11	1.03928e-10	15.5977
FHL1	-1.75517	1.75517	11.2834	-8.87305	1.00201e-17	1.76003e-16	29.499
TUBB4	1.75491	1.75491	6.8616	9.89383	2.38359e-21	8.03533e-20	37.7001
AKR1B1	-1.75481	1.75481	8.79367	-11.0546	8.67929e-26	7.36305e-24	47.7647
GCOM1	-1.754	1.754	8.03755	-10.6114	4.68803e-24	2.65138e-22	43.8345
ZNF204P	-1.75397	1.75397	6.75655	-9.32715	2.64923e-19	6.15257e-18	33.0677
PODXL2	1.75396	1.75396	11.1201	14.1982	3.37722e-39	3.64917e-36	78.2333
B4GALNT4	1.7526	1.7526	8.35367	9.73381	9.19146e-21	2.71122e-19	36.3724
FOXQ1	-1.75017	1.75017	6.27071	-8.16671	2.18681e-15	2.71598e-14	24.2163
CARTPT	-1.74891	1.74891	3.29165	-5.33549	1.39555e-07	5.514e-07	6.7204
C18orf34	-1.7484	1.7484	4.13282	-9.03089	2.87653e-18	5.62429e-17	30.7245
WFDC5	-1.74833	1.74833	2.56042	-5.77963	1.25603e-08	5.76487e-08	9.04432
C16orf74	-1.74774	1.74774	4.78414	-10.1491	2.68493e-22	1.08936e-20	39.8489
NRXN1	-1.7477	1.7477	4.97875	-7.51215	2.37288e-13	2.15554e-12	19.6291
CEL	-1.74701	1.74701	4.57274	-7.64896	9.13469e-14	8.82103e-13	20.5625
LONRF3	-1.74693	1.74693	3.95885	-9.86719	2.98733e-21	9.83466e-20	37.478
BUB1B	1.74672	1.74672	5.80031	10.7676	1.16317e-24	7.48588e-23	45.2075
GJB3	-1.74651	1.74651	5.19121	-7.24459	1.47602e-12	1.19349e-11	17.8434
NTF4	-1.74609	1.74609	4.57965	-6.74558	3.87431e-11	2.58329e-10	14.657
MPP2	-1.74595	1.74595	6.92835	-10.029	7.53701e-22	2.758e-20	38.833
TWIST1	1.74486	1.74486	6.99931	8.05239	5.06601e-15	5.93712e-14	23.3933
GALNT9	-1.74354	1.74354	2.56486	-9.06027	2.27613e-18	4.54561e-17	30.9544
SORBS1	-1.74309	1.74309	11.0653	-9.14728	1.1345e-18	2.39621e-17	31.6384
OCA2	-1.74171	1.74171	2.17898	-9.19984	7.43231e-19	1.61637e-17	32.054
ITPRIPL1	-1.74092	1.74092	4.23773	-9.57769	3.37987e-20	9.14213e-19	35.0918
CXCL17	-1.74087	1.74087	5.54562	-4.81794	1.8792e-06	6.30322e-06	4.22458
ISX	1.74011	1.74011	5.30128	8.02332	6.26347e-15	7.20791e-14	23.1855
SDS	1.73994	1.73994	5.58285	8.58056	9.7008e-17	1.47853e-15	27.2709
C11orf45	-1.73883	1.73883	4.72633	-10.8297	6.65844e-25	4.55659e-23	45.7571
NPFFR2	-1.73807	1.73807	0.786195	-10.4474	1.99784e-23	1.01524e-21	42.4068
EDIL3	-1.73786	1.73786	5.7008	-6.5239	1.55736e-10	9.54119e-10	13.303
SLITRK3	-1.7359	1.7359	3.55617	-6.28319	6.75703e-10	3.73009e-09	11.8768
ROPN1B	1.73574	1.73574	4.51127	8.09028	3.8384e-15	4.60563e-14	23.6651
LGI3	-1.73515	1.73515	4.35667	-8.15191	2.43919e-15	3.00579e-14	24.1093
PLAG1	-1.73464	1.73464	5.08124	-11.0082	1.32443e-25	1.05973e-23	47.3483
GDF1	1.73383	1.73383	3.49081	8.25604	1.12714e-15	1.45811e-14	24.8658
SLITRK2	-1.73252	1.73252	3.37845	-7.38716	5.6094e-13	4.8448e-12	18.7884
ITGA8	-1.73127	1.73127	7.14528	-5.29947	1.68454e-07	6.56982e-07	6.53922
ABCG2	-1.73122	1.73122	7.51396	-10.5989	5.23847e-24	2.93841e-22	43.7251
TRPM3	-1.73106	1.73106	1.74094	-10.3714	3.89005e-23	1.83979e-21	41.7507
LASS3	-1.72939	1.72939	2.51729	-8.55847	1.14889e-16	1.73049e-15	27.1049
SPOCK3	-1.72904	1.72904	8.89798	-8.17357	2.07859e-15	2.58627e-14	24.2661
C5orf4	-1.72841	1.72841	8.6932	-10.8153	7.57868e-25	5.1181e-23	45.6295
MAMLD1	-1.72687	1.72687	6.23752	-11.1887	2.54579e-26	2.4423e-24	48.9735
SLC46A2	-1.72602	1.72602	2.18918	-9.30861	3.08064e-19	7.10623e-18	32.9194
CYP4F3	-1.72452	1.72452	2.48134	-7.5458	1.8786e-13	1.73964e-12	19.8575
AHNAK2	-1.72317	1.72317	9.08096	-9.41938	1.24702e-19	3.03693e-18	33.8083
PRR7	1.72005	1.72005	5.59542	10.614	4.5786e-24	2.60384e-22	43.8577
SHISA9	-1.71915	1.71915	5.54541	-4.77127	2.34964e-06	7.77657e-06	4.01096
CNN1	-1.719	1.719	12.6557	-8.04484	5.35315e-15	6.24078e-14	23.3393
SYT9	-1.71809	1.71809	4.68919	-7.37976	5.90042e-13	5.07906e-12	18.739
ATRNL1	-1.71754	1.71754	5.77603	-8.25161	1.16499e-15	1.50329e-14	24.8335
B3GNT3	-1.71633	1.71633	5.17954	-5.96783	4.31429e-09	2.12353e-08	10.0787
KCNMB1	-1.71621	1.71621	9.16241	-8.97383	4.52482e-18	8.52244e-17	30.2796
SLC8A1	-1.71493	1.71493	8.73568	-9.22512	6.06032e-19	1.33353e-17	32.2545
VEPH1	-1.71487	1.71487	3.14886	-8.33165	6.40548e-16	8.60068e-15	25.4198
CXorf57	-1.71464	1.71464	3.6003	-10.1421	2.8508e-22	1.14759e-20	39.7899
GNAZ	-1.71459	1.71459	7.51119	-11.5722	7.25308e-28	9.36514e-26	52.4813
TSPAN18	-1.71449	1.71449	8.32373	-10.7472	1.3955e-24	8.86984e-23	45.0281
BAI3	-1.71412	1.71412	2.88662	-9.87272	2.85067e-21	9.45464e-20	37.5241
PYGM	-1.71335	1.71335	7.51961	-7.51421	2.33917e-13	2.12869e-12	19.6431
MYOT	-1.71327	1.71327	3.65471	-5.66137	2.42257e-08	1.06682e-07	8.40936
TSPAN19	1.71124	1.71124	2.64234	5.71168	1.83441e-08	8.22458e-08	8.67811
CALML3	-1.7109	1.7109	4.98549	-5.50836	5.57243e-08	2.32288e-07	7.60519
APOE	1.71053	1.71053	10.5086	9.11193	1.50629e-18	3.11108e-17	31.36
BCHE	-1.71011	1.71011	5.71854	-7.34715	7.3702e-13	6.24991e-12	18.5217
CDC45	1.70905	1.70905	4.65755	8.49066	1.92728e-16	2.79232e-15	26.5975
DMD	-1.70891	1.70891	8.83571	-9.51708	5.58129e-20	1.45411e-18	34.5986
MAMDC2	-1.70793	1.70793	6.36043	-9.24984	4.96249e-19	1.1098e-17	32.4509
ITGB3	-1.70793	1.70793	6.40553	-8.40807	3.60407e-16	5.00619e-15	25.9836
CYSLTR2	-1.70768	1.70768	2.83586	-8.77579	2.14489e-17	3.56844e-16	28.7518
FADS2	-1.70759	1.70759	10.9792	-7.1788	2.29512e-12	1.79364e-11	17.4125
ALB	1.70738	1.70738	3.83926	4.90158	1.25338e-06	4.31019e-06	4.6122
P2RX1	-1.70723	1.70723	6.38635	-7.20499	1.92591e-12	1.52837e-11	17.5837
RASL12	-1.70631	1.70631	9.13508	-9.71491	1.07688e-20	3.14485e-19	36.2166
DMBT1	-1.70587	1.70587	2.59172	-5.94959	4.79103e-09	2.34079e-08	9.97714
TGM1	-1.705	1.705	4.88388	-8.27818	9.55617e-16	1.252e-14	25.0276
SOX15	-1.7014	1.7014	5.73072	-10.2252	1.38985e-22	5.91982e-21	40.4971
PLK1	1.70115	1.70115	5.88878	10.2448	1.17222e-22	5.06644e-21	40.6647
PDLIM5	1.70084	1.70084	14.281	9.89679	2.32451e-21	7.84904e-20	37.7248
SLCO1B3	1.70027	1.70027	3.07599	4.29268	2.087e-05	5.95665e-05	1.93155
CBLN4	-1.70012	1.70012	1.32268	-10.1875	1.92624e-22	8.00522e-21	40.1758
ZNF516	-1.69964	1.69964	7.52343	-9.63851	2.03858e-20	5.7097e-19	35.589
SGCG	-1.69837	1.69837	3.21278	-7.17474	2.35828e-12	1.84159e-11	17.386
NCCRP1	-1.69763	1.69763	3.84466	-7.46084	3.38268e-13	3.00634e-12	19.2826
FRMD6	-1.69724	1.69724	9.29474	-11.2955	9.51754e-27	1.00203e-24	49.9433
KIAA1875	1.69676	1.69676	4.64866	7.56751	1.61516e-13	1.51136e-12	20.0052
AURKB	1.69638	1.69638	4.74196	9.23128	5.76611e-19	1.27563e-17	32.3034
HECW1	-1.69537	1.69537	4.49524	-6.2609	7.72306e-10	4.23829e-09	11.747
PCDH9	-1.69378	1.69378	5.01435	-9.38985	1.58817e-19	3.79572e-18	33.5706
RNF165	-1.69333	1.69333	4.97794	-8.58994	9.02713e-17	1.38511e-15	27.3415
ZNF804A	-1.69305	1.69305	4.04088	-8.96666	4.78908e-18	8.97079e-17	30.2239
IQSEC3	-1.69258	1.69258	4.06367	-8.22694	1.39958e-15	1.78579e-14	24.6537
ANO4	-1.6921	1.6921	6.17302	-7.36336	6.59949e-13	5.64297e-12	18.6296
ATP6V1G3	-1.69147	1.69147	0.611944	-12.1593	2.72822e-30	5.54557e-28	57.9876
PGR	-1.69081	1.69081	7.24157	-8.89579	8.37899e-18	1.48807e-16	29.6746
NKAIN1	1.68956	1.68956	7.60962	4.83847	1.70234e-06	5.75672e-06	4.31914
ITGBL1	1.68823	1.68823	6.92913	6.72214	4.49633e-11	2.96434e-10	14.512
PRIMA1	-1.68819	1.68819	6.38842	-8.3771	4.552e-16	6.25519e-15	25.7547
MGC14436	1.68612	1.68612	2.94352	9.34975	2.20372e-19	5.20626e-18	33.2486
SPON1	-1.68547	1.68547	8.38099	-8.71451	3.45352e-17	5.58713e-16	28.2843
FOXA1	1.68505	1.68505	13.1042	12.9137	1.67094e-33	6.12578e-31	65.2877
ADRB1	1.68468	1.68468	9.08316	11.0406	9.86591e-26	8.26723e-24	47.6385
MASP1	-1.68464	1.68464	9.05865	-7.29201	1.07165e-12	8.88931e-12	18.1561
TRPC6	-1.68433	1.68433	5.14672	-9.73304	9.25113e-21	2.7249e-19	36.366
MCOLN2	1.68399	1.68399	5.78448	7.75233	4.40137e-14	4.43376e-13	21.2768
WSCD2	-1.6839	1.6839	6.30267	-7.60956	1.20414e-13	1.14502e-12	20.2924
SPC25	1.6835	1.6835	4.03701	9.36837	1.893e-19	4.49662e-18	33.398
TBX1	1.68265	1.68265	7.7724	6.66474	6.46309e-11	4.16731e-10	14.1587
KRT24	-1.68135	1.68135	0.574502	-11.1639	3.19707e-26	3.02469e-24	48.749
FGF10	-1.6793	1.6793	2.16965	-8.53105	1.41671e-16	2.08495e-15	26.8994
PKMYT1	1.67776	1.67776	5.76182	9.4214	1.22655e-19	2.99418e-18	33.8246
HOXD11	-1.67626	1.67626	5.19776	-7.02204	6.48592e-12	4.78118e-11	16.3989
SSPO	1.6757	1.6757	5.79135	7.6825	7.21399e-14	7.06937e-13	20.7934
FOXI2	-1.67565	1.67565	1.3803	-10.9588	2.07397e-25	1.5947e-23	46.9063
C7orf58	-1.67526	1.67526	8.62861	-8.58963	9.04895e-17	1.38741e-15	27.3391
KIAA1644	-1.6751	1.6751	6.67446	-7.79688	3.20563e-14	3.29883e-13	21.587
B3GNT8	-1.67453	1.67453	5.23169	-9.93011	1.75172e-21	6.01386e-20	38.0032
PALM3	-1.67427	1.67427	4.74033	-7.46716	3.23829e-13	2.88676e-12	19.3252
PIPOX	-1.67376	1.67376	4.87311	-10.0286	7.56335e-22	2.758e-20	38.8296
ANGPTL3	1.673	1.673	2.41751	5.44616	7.77525e-08	3.17663e-07	7.28395
EPHA2	-1.67288	1.67288	7.75994	-9.15408	1.07419e-18	2.27821e-17	31.6921
SV2B	-1.67108	1.67108	5.87265	-6.70553	4.99551e-11	3.27034e-10	14.4095
TEPP	-1.67056	1.67056	1.62634	-8.97504	4.48158e-18	8.45651e-17	30.289
POF1B	-1.67055	1.67055	5.37597	-5.94341	4.96384e-09	2.41946e-08	9.94283
DAZ1	1.67021	1.67021	2.48499	5.63525	2.79641e-08	1.21761e-07	8.27074
GATM	-1.66976	1.66976	7.23007	-11.267	1.23792e-26	1.27711e-24	49.6842
GSC	1.669	1.669	4.73352	10.685	2.434e-24	1.49178e-22	44.4801
GCNT1	1.66778	1.66778	10.3514	8.72711	3.13201e-17	5.10319e-16	28.3802
GSTM5	-1.66758	1.66758	7.32067	-8.50697	1.70225e-16	2.48205e-15	26.7193
ASXL3	-1.66758	1.66758	4.0737	-9.20126	7.34751e-19	1.60132e-17	32.0652
AFAP1L2	-1.6674	1.6674	8.30743	-11.3646	5.02151e-27	5.51292e-25	50.5736
CYP27A1	-1.66691	1.66691	9.50527	-7.70805	6.02319e-14	5.97661e-13	20.9699
LOC440173	-1.66648	1.66648	2.06417	-7.08754	4.21151e-12	3.17293e-11	16.8201
ADH1B	-1.66481	1.66481	5.65893	-7.1594	2.61247e-12	2.02164e-11	17.2861
PRICKLE2	-1.66411	1.66411	8.21314	-11.2523	1.41806e-26	1.44122e-24	49.5503
FBXO17	-1.66354	1.66354	7.24356	-9.51143	5.84786e-20	1.51778e-18	34.5528
PRSS16	-1.66344	1.66344	6.82591	-6.62506	8.29317e-11	5.26954e-10	13.9161
SLC47A1	-1.66305	1.66305	5.53991	-9.78453	6.00208e-21	1.85019e-19	36.7916
ROR2	-1.66252	1.66252	8.41568	-8.84802	1.21947e-17	2.1145e-16	29.3061
FAM55D	-1.66209	1.66209	2.90745	-4.82313	1.83287e-06	6.1616e-06	4.24846
PBK	1.66157	1.66157	4.70553	8.1815	1.96018e-15	2.44933e-14	24.3235
APOBEC2	-1.65921	1.65921	2.00824	-6.23951	8.77656e-10	4.78065e-09	11.6229
F12	1.65903	1.65903	5.47964	8.72512	3.18067e-17	5.17426e-16	28.3651
ASB2	-1.65888	1.65888	7.85545	-8.34364	5.85423e-16	7.90187e-15	25.508
ME1	-1.65771	1.65771	7.17182	-9.92816	1.781e-21	6.10415e-20	37.9869
PLLP	-1.65644	1.65644	6.73753	-11.078	7.01656e-26	6.15599e-24	47.9743
MAT1A	-1.65607	1.65607	1.80506	-8.78423	2.00829e-17	3.36298e-16	28.8164
LIPG	-1.65497	1.65497	5.35892	-7.92283	1.29845e-14	1.41643e-13	22.4716
ADCY5	-1.65302	1.65302	7.71906	-8.22421	1.42826e-15	1.81787e-14	24.6338
NAV2	-1.65279	1.65279	7.84945	-9.57896	3.3445e-20	9.05839e-19	35.1022
ZNF536	-1.65245	1.65245	3.83287	-7.66212	8.32727e-14	8.09081e-13	20.6531
CENPF	1.65089	1.65089	7.19787	9.05411	2.39076e-18	4.76065e-17	30.9062
CCDC8	-1.65078	1.65078	7.36328	-9.75702	7.56458e-21	2.26849e-19	36.564
ZNF560	1.64949	1.64949	2.38828	4.14751	3.8937e-05	0.000106258	1.34132
NCRNA00105	1.64758	1.64758	6.24142	7.351	7.17967e-13	6.10094e-12	18.5473
HSPB6	-1.64728	1.64728	10.4017	-7.78347	3.52717e-14	3.60981e-13	21.4935
OPCML	-1.64703	1.64703	1.63327	-9.76004	7.37471e-21	2.21998e-19	36.589
PRODH	-1.64702	1.64702	4.64629	-8.27461	9.81439e-16	1.28419e-14	25.0015
POU3F1	-1.64698	1.64698	2.33405	-10.8407	6.02734e-25	4.15239e-23	45.8552
UNC5B	-1.64659	1.64659	8.82888	-10.8558	5.26195e-25	3.69959e-23	45.989
BDNF	-1.64616	1.64616	4.81144	-8.59084	8.96508e-17	1.37661e-15	27.3483
ARMCX1	-1.64567	1.64567	8.32825	-9.00357	3.57404e-18	6.87676e-17	30.5113
C20orf200	-1.64384	1.64384	4.78939	-7.71734	5.64043e-14	5.61582e-13	21.0341
FAM110C	-1.64233	1.64233	2.98865	-7.75154	4.42611e-14	4.45431e-13	21.2713
C2orf14	1.64193	1.64193	5.08997	5.21978	2.54464e-07	9.7031e-07	6.14238
G0S2	-1.64176	1.64176	6.33154	-10.4778	1.52793e-23	7.89018e-22	42.6709
PKD1L2	-1.64115	1.64115	1.02864	-9.30236	3.24117e-19	7.44309e-18	32.8695
C1orf114	-1.64015	1.64015	3.74513	-10.3842	3.47753e-23	1.66032e-21	41.8611
SLC43A1	1.64014	1.64014	10.4649	10.0791	4.90482e-22	1.87516e-20	39.2558
KIT	-1.63884	1.63884	7.01134	-9.05347	2.40304e-18	4.78047e-17	30.9011
EZH2	1.63843	1.63843	6.71153	13.9159	6.33642e-38	5.20347e-35	75.338
BRSK2	1.63761	1.63761	4.92126	5.17043	3.27671e-07	1.23049e-06	5.89931
HIST1H2AM	1.63679	1.63679	3.94518	9.48299	7.39376e-20	1.87631e-18	34.3221
CTF1	-1.63634	1.63634	6.80568	-9.8662	3.01234e-21	9.89494e-20	37.4698
TMC5	1.63571	1.63571	10.6876	8.87761	9.66743e-18	1.70216e-16	29.5341
C17orf93	1.63502	1.63502	8.00442	9.62214	2.33625e-20	6.48152e-19	35.4549
PGF	-1.63389	1.63389	6.3018	-9.62857	2.21459e-20	6.16063e-19	35.5075
ATCAY	-1.63315	1.63315	5.78652	-6.88576	1.5767e-11	1.10779e-10	15.5329
EFCAB1	-1.63241	1.63241	5.12428	-7.50268	2.53371e-13	2.28948e-12	19.565
F5	1.6314	1.6314	9.32036	5.38315	1.08616e-07	4.34762e-07	6.96179
COL23A1	-1.63139	1.63139	5.46191	-7.93704	1.17177e-14	1.28989e-13	22.5721
CEND1	-1.6307	1.6307	4.54479	-8.48996	1.93749e-16	2.80513e-15	26.5923
RGS9	-1.62872	1.62872	5.04497	-7.61989	1.12012e-13	1.07009e-12	20.3631
SPATA18	-1.62848	1.62848	6.8142	-8.58576	9.32158e-17	1.42284e-15	27.31
FOXB2	1.62838	1.62838	1.81284	5.89486	6.55093e-09	3.1379e-08	9.67419
FOXM1	1.62721	1.62721	6.93103	10.6629	2.9649e-24	1.76433e-22	44.2858
CHGB	-1.62557	1.62557	6.27291	-5.85918	8.02316e-09	3.79529e-08	9.47796
ACSF2	-1.62505	1.62505	7.82256	-9.50321	6.25846e-20	1.61212e-18	34.486
FGFBP1	-1.62476	1.62476	3.19572	-5.28506	1.81568e-07	7.05316e-07	6.46707
VWCE	-1.62338	1.62338	3.69655	-9.88616	2.54378e-21	8.51937e-20	37.6361
ZNF488	-1.6233	1.6233	2.75725	-8.87183	1.01163e-17	1.77359e-16	29.4896
DEPDC1B	1.62256	1.62256	4.45973	8.67994	4.51351e-17	7.19987e-16	28.0216
SFTPA2	1.62249	1.62249	9.59488	5.46588	6.99838e-08	2.87757e-07	7.38544
RBP1	-1.62248	1.62248	7.46051	-9.77973	6.24976e-21	1.90934e-19	36.7518
VSTM2L	1.62205	1.62205	10.6139	7.39125	5.45461e-13	4.72104e-12	18.8157
IL6ST	-1.62152	1.62152	9.02861	-5.83086	9.41655e-09	4.4067e-08	9.32299
ID1	-1.62123	1.62123	9.44268	-7.52181	2.21911e-13	2.02662e-12	19.6946
FRMD3	-1.62084	1.62084	3.97077	-7.88991	1.64621e-14	1.76668e-13	22.2393
CD177	-1.61972	1.61972	8.46157	-3.53418	0.000443517	0.00102354	-0.94027
PTPRT	1.61954	1.61954	7.38583	5.26585	2.00602e-07	7.74857e-07	6.37114
ELAVL3	-1.61918	1.61918	2.39703	-7.82836	2.5602e-14	2.68168e-13	21.807
SCN7A	-1.61892	1.61892	6.33224	-6.08988	2.12504e-09	1.09122e-08	10.765
ARSF	-1.61824	1.61824	0.860246	-12.5869	4.24273e-32	1.26237e-29	62.0957
GABRA3	-1.61628	1.61628	0.811738	-11.6604	3.16832e-28	4.36548e-26	53.298
TNS1	-1.61607	1.61607	12.6598	-9.59903	2.83135e-20	7.77107e-19	35.2659
C19orf48	1.61592	1.61592	12.506	12.2851	8.07764e-31	1.76419e-28	59.1883
ATP2B4	-1.61439	1.61439	10.6534	-9.98774	1.07215e-21	3.80819e-20	38.4862
MCC	-1.61428	1.61428	8.71885	-10.4656	1.70112e-23	8.7529e-22	42.5651
RGS13	-1.6142	1.6142	2.95856	-8.73185	3.01893e-17	4.92284e-16	28.4163
CYP19A1	-1.61254	1.61254	1.08862	-10.7219	1.75095e-24	1.09261e-22	44.8046
KCNJ16	-1.61236	1.61236	1.71879	-6.33783	4.86194e-10	2.75734e-09	12.1965
C12orf34	1.61173	1.61173	7.58579	10.0288	7.55027e-22	2.758e-20	38.8313
PCDHA1	1.61074	1.61074	4.09649	4.4492	1.0439e-05	3.11185e-05	2.5892
KIAA0087	1.61027	1.61027	2.95699	5.3116	1.58121e-07	6.18919e-07	6.60015
PROK1	-1.61006	1.61006	5.34369	-5.51624	5.34076e-08	2.23311e-07	7.64616
S100B	-1.60831	1.60831	4.9198	-6.92584	1.216e-11	8.68026e-11	15.7861
CDH23	-1.60805	1.60805	4.91182	-9.58501	3.18081e-20	8.64929e-19	35.1515
RAB40A	-1.60756	1.60756	3.74264	-8.72281	3.23821e-17	5.25953e-16	28.3475
SLC7A11	1.60747	1.60747	7.53393	9.53793	4.69802e-20	1.23654e-18	34.768
USP44	-1.6059	1.6059	2.96229	-9.77748	6.36904e-21	1.94289e-19	36.7332
SMTNL2	-1.60576	1.60576	3.43494	-6.84882	2.00102e-11	1.386e-10	15.3006
IL1RL2	-1.60499	1.60499	3.10767	-7.29469	1.05235e-12	8.73625e-12	18.1738
JPH2	-1.60496	1.60496	8.85997	-7.83954	2.36333e-14	2.48622e-13	21.8854
ASPHD1	1.60431	1.60431	6.53379	10.0623	5.66419e-22	2.1455e-20	39.1142
CTTNBP2	-1.6028	1.6028	6.01929	-9.7467	8.24886e-21	2.4579e-19	36.4788
C15orf59	-1.60212	1.60212	6.4042	-10.0329	7.28487e-22	2.68026e-20	38.8665
MYOF	-1.60206	1.60206	10.4498	-10.1003	4.08858e-22	1.59579e-20	39.435
SLC6A11	1.60203	1.60203	5.3681	6.56	1.24482e-10	7.71853e-10	13.5209
STON1-GTF2A1L	-1.60123	1.60123	2.36964	-5.73058	1.65166e-08	7.44097e-08	8.77955
ELFN2	1.60069	1.60069	8.15622	6.69172	5.45144e-11	3.54957e-10	14.3244
PRSS35	-1.59981	1.59981	2.80569	-7.4473	3.71309e-13	3.29002e-12	19.1915
FLJ45983	-1.59945	1.59945	2.20776	-7.51	2.40844e-13	2.18398e-12	19.6146
MSRB3	-1.59936	1.59936	10.0198	-9.7232	1.00461e-20	2.94639e-19	36.285
CHRNA7	-1.59923	1.59923	2.43771	-7.11955	3.40619e-12	2.59092e-11	17.0272
RNF157	1.59893	1.59893	8.32952	7.3668	6.4464e-13	5.52126e-12	18.6525
CACNA2D1	-1.59764	1.59764	6.1194	-5.11503	4.3416e-07	1.60052e-06	5.62896
BHMT2	-1.59741	1.59741	6.2212	-8.94771	5.5633e-18	1.02896e-16	30.0767
CTNND2	1.59722	1.59722	8.03091	10.1734	2.17728e-22	8.97582e-21	40.0552
ITGA9	-1.59697	1.59697	7.03181	-7.69121	6.7842e-14	6.67368e-13	20.8535
MYL1	-1.59574	1.59574	1.4369	-3.49417	0.00051391	0.00117125	-1.07708
HOXB8	-1.59519	1.59519	2.01343	-7.75502	4.31813e-14	4.35633e-13	21.2955
NRXN3	-1.59517	1.59517	6.99027	-9.33132	2.56076e-19	5.96735e-18	33.101
RGS22	-1.59501	1.59501	3.959	-9.13658	1.23622e-18	2.58251e-17	31.5541
SLC2A4	-1.59483	1.59483	7.14272	-7.31851	8.95435e-13	7.51565e-12	18.3315
FAM163A	-1.59436	1.59436	1.51081	-9.07545	2.01656e-18	4.0708e-17	31.0734
ASCL2	-1.5932	1.5932	4.70389	-6.468	2.19862e-10	1.31635e-09	12.9677
GPRC6A	-1.59235	1.59235	0.81278	-10.0704	5.2839e-22	2.00886e-20	39.1826
C14orf64	-1.59218	1.59218	2.27656	-10.7801	1.03946e-24	6.81796e-23	45.3183
PTGDS	-1.59084	1.59084	11.1113	-6.82465	2.33749e-11	1.60069e-10	15.1492
ZP1	1.59078	1.59078	3.45366	6.15604	1.44045e-09	7.58462e-09	11.1421
MYL9	-1.58918	1.58918	13.8779	-8.03705	5.66665e-15	6.57639e-14	23.2836
SLC1A6	-1.58834	1.58834	1.08924	-10.4208	2.52293e-23	1.23913e-21	42.177
PCP4	-1.58816	1.58816	9.2472	-6.74611	3.86137e-11	2.57634e-10	14.6602
TOP2A	1.58802	1.58802	7.78456	7.83896	2.37312e-14	2.49463e-13	21.8813
ITGB8	-1.58778	1.58778	8.65408	-9.15903	1.03229e-18	2.19389e-17	31.7312
CDKN3	1.58764	1.58764	4.69046	9.06262	2.23389e-18	4.47431e-17	30.9728
CES4	-1.58695	1.58695	3.14492	-6.79905	2.75437e-11	1.86871e-10	14.9893
SBK1	1.58633	1.58633	8.83216	15.8867	4.85797e-47	1.24668e-43	96.0695
CLEC18A	1.58405	1.58405	4.10746	9.44745	9.90458e-20	2.45581e-18	34.0347
RASGRF1	-1.5834	1.5834	3.22071	-8.27306	9.92872e-16	1.29667e-14	24.9902
CAV2	-1.58332	1.58332	8.60009	-11.4501	2.26927e-27	2.66218e-25	51.3567
DCAF12L1	-1.58321	1.58321	1.47782	-9.17144	9.34234e-19	1.99998e-17	31.8292
CA12	-1.58282	1.58282	7.38208	-9.44481	1.01215e-19	2.50656e-18	34.0134
LRFN1	1.58207	1.58207	7.34688	15.9895	1.57813e-47	5.39985e-44	97.1803
LRCH2	-1.58149	1.58149	7.17921	-8.3132	7.35547e-16	9.78664e-15	25.2842
APOB	-1.58053	1.58053	3.0139	-7.51379	2.34599e-13	2.133e-12	19.6403
SDK1	1.58029	1.58029	9.85688	7.45159	3.60527e-13	3.19724e-12	19.2203
PLA2G7	1.57993	1.57993	9.66202	7.22284	1.70848e-12	1.36851e-11	17.7007
KANK4	-1.57921	1.57921	5.06725	-7.21324	1.82224e-12	1.45284e-11	17.6377
CCNB2	1.57909	1.57909	6.64905	10.4901	1.37122e-23	7.18144e-22	42.7774
GLT1D1	-1.57855	1.57855	3.02455	-7.66447	8.1909e-14	7.96585e-13	20.6692
MTMR8	-1.577	1.577	3.07768	-10.6742	2.68106e-24	1.60942e-22	44.3849
KCNK3	-1.57568	1.57568	8.43745	-6.6567	6.79828e-11	4.36835e-10	14.1095
MUC2	1.5754	1.5754	4.58899	4.41423	1.22091e-05	3.60495e-05	2.44034
RASAL1	-1.57508	1.57508	2.66022	-7.20008	1.99035e-12	1.57314e-11	17.5516
CTHRC1	1.57402	1.57402	6.14492	7.41202	4.73132e-13	4.13336e-12	18.9547
SEMA3D	-1.57359	1.57359	7.1312	-5.98679	3.86776e-09	1.91661e-08	10.1845
C1orf64	1.57346	1.57346	5.85433	3.5538	0.000412408	0.000957776	-0.872664
MEIS2	-1.57345	1.57345	8.87824	-8.94124	5.85515e-18	1.08002e-16	30.0265
OVCH2	-1.57232	1.57232	0.995858	-10.8545	5.32554e-25	3.71882e-23	45.9771
GRIN2A	-1.57133	1.57133	3.14722	-7.65997	8.45394e-14	8.20612e-13	20.6383
CKMT2	-1.57054	1.57054	5.56937	-7.88118	1.75287e-14	1.86943e-13	22.1778
MECOM	-1.56803	1.56803	7.68986	-10.1693	2.25534e-22	9.26042e-21	40.0205
BMP7	-1.56744	1.56744	7.51757	-6.48121	2.02695e-10	1.21998e-09	13.0467
KCNF1	-1.5673	1.5673	2.26665	-9.45924	8.98963e-20	2.24522e-18	34.13
ARHGAP23	-1.56725	1.56725	8.73903	-10.2785	8.7472e-23	3.86194e-21	40.9529
LOC283392	-1.56619	1.56619	2.9729	-8.8101	1.64089e-17	2.78409e-16	29.0147
NEIL3	1.56545	1.56545	2.5795	8.54906	1.23456e-16	1.8393e-15	27.0344
GJA1	-1.56446	1.56446	10.4438	-9.57102	3.57205e-20	9.62392e-19	35.0374
PHYHIP	-1.56425	1.56425	6.46824	-7.94449	1.11031e-14	1.22618e-13	22.6249
EFS	-1.56325	1.56325	8.76138	-8.42995	3.05466e-16	4.28654e-15	26.1458
NEFH	-1.56228	1.56228	11.746	-3.67881	0.0002574	0.000616475	-0.433425
ITLN1	-1.5612	1.5612	1.79054	-6.84161	2.09612e-11	1.44845e-10	15.2554
MME	-1.56082	1.56082	11.0344	-6.0769	2.29246e-09	1.17252e-08	10.6915
LOC100130238	-1.56035	1.56035	1.50505	-10.2652	9.81929e-23	4.29829e-21	40.8391
ANK2	-1.5578	1.5578	7.19723	-8.70259	3.78773e-17	6.10856e-16	28.1937
SCUBE3	-1.55704	1.55704	5.14838	-8.07808	4.19768e-15	4.97853e-14	23.5775
CHST2	-1.55674	1.55674	7.7794	-9.50259	6.29052e-20	1.61633e-18	34.481
ACSL6	-1.5543	1.5543	3.08896	-7.9967	7.60266e-15	8.61383e-14	22.9957
GBP6	-1.55312	1.55312	1.65975	-10.0554	6.0122e-22	2.2565e-20	39.0555
DRD2	-1.5511	1.5511	2.80749	-8.43653	2.90617e-16	4.09778e-15	26.1947
PRAME	1.551	1.551	2.41822	4.51585	7.7231e-06	2.35595e-05	2.87586
TMEM37	-1.55073	1.55073	5.38645	-10.2629	1.00212e-22	4.36804e-21	40.819
CPLX3	1.55066	1.55066	7.86737	4.85229	1.59241e-06	5.39831e-06	4.38301
LOC100287718	1.55044	1.55044	1.97644	8.19314	1.79838e-15	2.25539e-14	24.408
RHPN1	1.54982	1.54982	8.82197	11.0397	9.94376e-26	8.29859e-24	47.6307
ODZ2	-1.54958	1.54958	6.05021	-7.9743	8.94634e-15	1.00256e-13	22.8364
FLNA	-1.54948	1.54948	14.7352	-8.52587	1.47382e-16	2.16125e-15	26.8606
CDH22	-1.54929	1.54929	4.57928	-5.7052	1.90159e-08	8.49984e-08	8.64334
SLC19A1	1.54869	1.54869	9.59161	15.8688	5.90588e-47	1.3472e-43	95.8765
EFEMP1	-1.54828	1.54828	9.6962	-9.66127	1.68627e-20	4.79488e-19	35.7756
OR51E1	1.54776	1.54776	9.7184	4.28321	2.17481e-05	6.19006e-05	1.89249
PLA2G4A	-1.54732	1.54732	7.26417	-9.87051	2.90449e-21	9.6176e-20	37.5057
AGR3	1.54692	1.54692	5.49948	4.3211	1.84315e-05	5.2997e-05	2.04936
RAB17	1.54636	1.54636	9.29978	13.9872	3.03105e-38	2.59281e-35	76.0662
IL1RL1	-1.54626	1.54626	2.94954	-7.14156	2.94232e-12	2.25479e-11	17.1701
MYOM1	-1.54616	1.54616	6.4079	-6.6918	5.44868e-11	3.5489e-10	14.3249
MGAT4C	-1.54612	1.54612	0.944632	-13.1665	1.329e-34	6.49626e-32	67.7866
KLK3	1.5461	1.5461	18.2905	7.94992	1.06753e-14	1.18147e-13	22.6634
CPAMD8	-1.54579	1.54579	9.66121	-8.75811	2.46149e-17	4.05899e-16	28.6167
MAP1A	-1.54506	1.54506	8.23898	-9.54071	4.59119e-20	1.21779e-18	34.7906
CACHD1	-1.54499	1.54499	7.61286	-9.482	7.4541e-20	1.88929e-18	34.3142
L1CAM	-1.54456	1.54456	5.45379	-5.94953	4.79267e-09	2.34103e-08	9.97681
SLC38A4	-1.54453	1.54453	4.18629	-5.18456	3.04844e-07	1.15109e-06	5.96871
FXYD6	-1.54326	1.54326	9.21962	-9.01972	3.14364e-18	6.09433e-17	30.6373
KRT17	-1.54316	1.54316	10.5538	-4.55845	6.35725e-06	1.96914e-05	3.06117
CSRP1	-1.54263	1.54263	13.7914	-10.3921	3.24466e-23	1.56368e-21	41.9293
C12orf75	-1.54193	1.54193	8.668	-10.9348	2.57848e-25	1.93198e-23	46.6918
PPM1E	1.54115	1.54115	7.9933	7.56065	1.69425e-13	1.57889e-12	19.9585
PYCR1	1.54066	1.54066	11.9816	16.4785	7.24286e-50	2.97392e-46	102.499
HES4	1.54056	1.54056	7.42693	8.84548	1.24399e-17	2.15338e-16	29.2866
PTCHD2	1.53985	1.53985	5.21094	9.3442	2.30565e-19	5.42212e-18	33.2042
GLIS3	-1.53945	1.53945	6.8319	-10.0852	4.65566e-22	1.79326e-20	39.3071
TRPC3	-1.53814	1.53814	1.67591	-10.6164	4.48235e-24	2.55618e-22	43.8787
PTP4A3	1.53775	1.53775	10.5823	9.84036	3.74822e-21	1.20613e-19	37.2548
SGEF	1.53661	1.53661	10.6624	12.8035	4.99389e-33	1.76766e-30	64.2072
SOHLH2	-1.53605	1.53605	4.02096	-4.49462	8.50472e-06	2.57297e-05	2.78411
POPDC2	-1.53575	1.53575	7.46286	-9.68534	1.37924e-20	3.96024e-19	35.9732
C2orf40	-1.5354	1.5354	7.43229	-7.15477	2.69453e-12	2.07809e-11	17.2559
SVOPL	-1.53523	1.53523	1.61302	-9.90993	2.07935e-21	7.04439e-20	37.8345
RAB38	-1.53486	1.53486	4.61367	-9.58233	3.25234e-20	8.82041e-19	35.1296
ERG	1.53455	1.53455	9.45166	4.38398	1.3968e-05	4.0867e-05	2.3125
MEX3A	1.53442	1.53442	7.85219	7.20907	1.87393e-12	1.49115e-11	17.6104
TBX10	1.53441	1.53441	2.99268	4.97574	8.70947e-07	3.07437e-06	4.96098
ITGB1BP2	-1.53424	1.53424	4.68581	-8.27046	1.01233e-15	1.31956e-14	24.9711
KIRREL	-1.53406	1.53406	6.18668	-5.84774	8.5597e-09	4.03237e-08	9.41531
XG	-1.53258	1.53258	2.57979	-7.56855	1.60348e-13	1.50112e-12	20.0123
LPCAT2	-1.53139	1.53139	8.06411	-10.9582	2.08628e-25	1.59819e-23	46.9005
FOXN4	1.52916	1.52916	2.32666	6.7172	4.63949e-11	3.05284e-10	14.4815
PKIB	1.52895	1.52895	8.09922	8.39607	3.9456e-16	5.46212e-15	25.8949
GPLD1	-1.52797	1.52797	4.41347	-9.39638	1.50548e-19	3.61069e-18	33.6231
TUBB3	1.52701	1.52701	8.17537	10.1457	2.76412e-22	1.11488e-20	39.8203
CLIC6	-1.52695	1.52695	7.35477	-8.13019	2.86271e-15	3.48792e-14	23.9525
NKX6-1	1.52532	1.52532	1.76769	5.91297	5.9084e-09	2.84607e-08	9.77414
ENTPD3	-1.52486	1.52486	6.10826	-9.86755	2.9781e-21	9.82965e-20	37.481
C11orf70	-1.52441	1.52441	4.47467	-8.62196	7.05856e-17	1.09533e-15	27.5829
HIST1H2BG	1.52342	1.52342	6.82225	7.5393	1.96543e-13	1.81186e-12	19.8133
MBNL3	-1.52269	1.52269	4.91402	-7.27931	1.1678e-12	9.6208e-12	18.0721
PPARGC1B	-1.52214	1.52214	4.10557	-9.48961	7.00083e-20	1.78321e-18	34.3758
OR7A5	-1.52102	1.52102	1.50832	-8.9793	4.33284e-18	8.19846e-17	30.3222
SPINK1	1.52057	1.52057	3.7267	3.23927	0.00127081	0.00271541	-1.91347
TGFBR3	-1.52049	1.52049	9.27061	-10.9266	2.77642e-25	2.05776e-23	46.6189
ADRA1B	-1.51992	1.51992	2.32784	-8.80866	1.65946e-17	2.80483e-16	29.0037
MARCKSL1	1.51972	1.51972	12.9996	15.5679	1.5619e-45	2.91507e-42	92.6411
RNF128	-1.51944	1.51944	5.79189	-6.07803	2.2774e-09	1.16596e-08	10.6978
TLR3	-1.51877	1.51877	6.63448	-8.20938	1.59444e-15	2.01068e-14	24.5259
C19orf51	1.51794	1.51794	4.33449	7.57453	1.53806e-13	1.44382e-12	20.053
FUT2	-1.51787	1.51787	5.09825	-7.18991	2.13063e-12	1.67465e-11	17.4851
ZBTB7C	-1.51395	1.51395	6.8296	-8.75638	2.49478e-17	4.11057e-16	28.6035
SPATA6	-1.51391	1.51391	5.25731	-8.483	2.04277e-16	2.9513e-15	26.5404
CAMK2A	-1.51346	1.51346	2.73844	-7.1609	2.58645e-12	2.00528e-11	17.2959
ANXA8L2	-1.51338	1.51338	5.27675	-6.82659	2.30852e-11	1.5819e-10	15.1613
WNT3A	-1.51325	1.51325	4.33642	-5.93191	5.30183e-09	2.5732e-08	9.87903
ZSCAN4	-1.5132	1.5132	1.10188	-9.68688	1.36163e-20	3.91516e-19	35.9859
P2RY12	-1.51319	1.51319	3.2226	-8.79096	1.9055e-17	3.20131e-16	28.868
ASPM	1.51297	1.51297	5.21065	7.53373	2.04297e-13	1.87829e-12	19.7755
CDH17	-1.51293	1.51293	3.54914	-6.23128	9.21793e-10	5.00513e-09	11.5753
ACCN3	1.51272	1.51272	4.30727	7.45577	3.50274e-13	3.10766e-12	19.2485
ADCYAP1R1	-1.51263	1.51263	0.962082	-10.199	1.74441e-22	7.32368e-21	40.2734
FGF7	-1.51214	1.51214	7.17757	-8.75436	2.53423e-17	4.16888e-16	28.5881
CHD5	-1.51155	1.51155	4.7424	-8.06139	4.7431e-15	5.58668e-14	23.4578
RGN	-1.51131	1.51131	6.4896	-8.46016	2.42977e-16	3.46651e-15	26.3703
COL9A1	-1.51113	1.51113	4.77231	-4.57112	5.99795e-06	1.8629e-05	3.1166
GAS1	-1.50974	1.50974	7.72568	-8.2335	1.33304e-15	1.70726e-14	24.7014
PPP2R2B	-1.50963	1.50963	3.97819	-8.76401	2.35095e-17	3.88295e-16	28.6618
NEXN	-1.50891	1.50891	9.20723	-8.33367	6.30896e-16	8.47664e-15	25.4347
GPX3	-1.50887	1.50887	10.2847	-8.57098	1.04393e-16	1.57819e-15	27.1989
TMEM200B	-1.50814	1.50814	7.47687	-8.04097	5.50663e-15	6.40879e-14	23.3116
PDE7B	-1.50807	1.50807	6.57096	-10.3693	3.96208e-23	1.86563e-21	41.7326
TMIE	-1.50788	1.50788	2.48207	-10.427	2.38858e-23	1.17879e-21	42.2309
MGC16703	-1.50765	1.50765	1.97833	-10.6066	4.89157e-24	2.75134e-22	43.7926
RGS11	1.50623	1.50623	7.99203	8.58685	9.24359e-17	1.41409e-15	27.3183
CXCL6	-1.50593	1.50593	5.04077	-6.29408	6.32932e-10	3.51192e-09	11.9403
EDNRB	-1.50569	1.50569	8.10243	-7.80561	3.01214e-14	3.11846e-13	21.6479
ST6GALNAC4	-1.50529	1.50529	6.97473	-11.2846	1.05236e-26	1.09116e-24	49.8443
ENPP6	-1.50501	1.50501	5.09321	-6.71082	4.8309e-11	3.17168e-10	14.4421
RNF175	-1.50437	1.50437	3.44106	-8.04907	5.19039e-15	6.06827e-14	23.3696
CAMKK2	1.5034	1.5034	12.5584	11.3575	5.36257e-27	5.85604e-25	50.5089
POU3F3	-1.50332	1.50332	0.351256	-8.63611	6.33001e-17	9.89757e-16	27.6898
SCGB2A1	-1.50209	1.50209	4.74577	-6.81797	2.43987e-11	1.6658e-10	15.1074
RAB3B	1.50134	1.50134	8.49113	8.15353	2.4103e-15	2.97198e-14	24.121
SLC16A12	-1.50123	1.50123	2.99178	-7.90148	1.51461e-14	1.64003e-13	22.3209
ITGA2	-1.50121	1.50121	8.47987	-9.42906	1.15188e-19	2.82534e-18	33.8863
SLC22A10	1.49901	1.49901	2.54319	5.57212	3.94715e-08	1.68157e-07	7.93795
ATP1A4	-1.49608	1.49608	1.24438	-9.80844	4.90726e-21	1.54282e-19	36.9897
VGF	1.49546	1.49546	3.88058	6.67368	6.10899e-11	3.9539e-10	14.2136
CCDC60	-1.4952	1.4952	4.58741	-5.83633	9.13001e-09	4.28139e-08	9.35289
RXRG	-1.49457	1.49457	2.20116	-7.60793	1.21796e-13	1.15655e-12	20.2812
IGDCC4	-1.49453	1.49453	3.43486	-7.65281	8.89062e-14	8.59748e-13	20.589
SOX5	-1.49427	1.49427	3.84613	-8.39437	3.99639e-16	5.5287e-15	25.8823
YJEFN3	1.49411	1.49411	6.42119	6.88381	1.59665e-11	1.12028e-10	15.5206
NCAPH	1.49389	1.49389	5.12163	8.09566	3.68998e-15	4.44729e-14	23.7038
CXCL11	1.49301	1.49301	6.61863	6.4436	2.55377e-10	1.51397e-09	12.8221
TMEM139	-1.49291	1.49291	4.12254	-8.96353	4.90914e-18	9.17893e-17	30.1995
HPCAL4	-1.49215	1.49215	2.0278	-8.1371	2.72063e-15	3.33062e-14	24.0023
NHS	-1.49146	1.49146	6.5704	-10.0902	4.45882e-22	1.72067e-20	39.3497
GRIA3	-1.49014	1.49014	3.71291	-6.37706	3.83293e-10	2.20606e-09	12.4275
CLDN19	-1.48978	1.48978	1.16459	-10.4115	2.7377e-23	1.33504e-21	42.0966
SLC24A5	1.48915	1.48915	4.07407	9.16184	1.00922e-18	2.14707e-17	31.7534
CEP55	1.48891	1.48891	5.06934	8.31994	6.9933e-16	9.35326e-15	25.3337
P2RX2	-1.48859	1.48859	4.59189	-6.08994	2.1243e-09	1.09111e-08	10.7653
PLBD1	-1.48805	1.48805	6.91491	-10.7058	2.02133e-24	1.25201e-22	44.6631
BICD1	1.48775	1.48775	8.06095	8.52898	1.43926e-16	2.11359e-15	26.8839
OR7C1	-1.48744	1.48744	1.474	-9.10192	1.63195e-18	3.34371e-17	31.2812
MGAT5B	1.48647	1.48647	4.0807	6.72195	4.50165e-11	2.9669e-10	14.5108
PALLD	-1.48628	1.48628	11.9075	-10.3443	4.93057e-23	2.26961e-21	41.5173
TOX3	1.48621	1.48621	7.37467	7.91615	1.36259e-14	1.48324e-13	22.4244
HRH2	-1.48559	1.48559	3.8662	-8.22583	1.41122e-15	1.79729e-14	24.6455
TRIM61	-1.48454	1.48454	1.41913	-12.0605	7.0567e-30	1.32912e-27	57.0501
EBF2	1.48394	1.48394	3.22077	5.72663	1.68829e-08	7.59934e-08	8.75834
FAM189A1	1.48356	1.48356	6.08348	7.06781	4.79803e-12	3.59502e-11	16.6929
WISP3	-1.48339	1.48339	1.57039	-8.743	2.76838e-17	4.52507e-16	28.5014
USH1G	-1.48339	1.48339	1.30423	-10.3952	3.15862e-23	1.5258e-21	41.9558
C16orf89	-1.48284	1.48284	5.40112	-6.33234	5.02606e-10	2.83865e-09	12.1642
WFDC12	-1.4808	1.4808	2.68555	-4.60961	5.02222e-06	1.57944e-05	3.28581
VWA5A	-1.48071	1.48071	8.16559	-9.46515	8.56326e-20	2.14685e-18	34.1778
FUT6	-1.48046	1.48046	1.80984	-5.81393	1.03592e-08	4.8171e-08	9.23068
C3orf70	-1.47892	1.47892	7.64996	-9.18158	8.61008e-19	1.85094e-17	31.9094
MAML2	-1.47794	1.47794	7.60494	-7.73944	4.82308e-14	4.84195e-13	21.1873
MAK	1.47793	1.47793	4.42308	7.72997	5.15765e-14	5.16772e-13	21.1217
KLK12	1.47773	1.47773	5.62969	3.91949	9.99487e-05	0.000255185	0.45281
KIRREL3	-1.47765	1.47765	1.89105	-8.8558	1.14729e-17	2.00118e-16	29.366
RND3	-1.47626	1.47626	8.92027	-8.78408	2.0106e-17	3.36411e-16	28.8153
NT5E	-1.47557	1.47557	7.68087	-9.26449	4.40734e-19	9.93223e-18	32.5674
TIMP4	-1.47514	1.47514	4.96971	-6.18982	1.17949e-09	6.3076e-09	11.336
SDPR	-1.47437	1.47437	9.18506	-9.41232	1.32134e-19	3.2103e-18	33.7514
C9orf140	1.47274	1.47274	9.43341	12.2414	1.23459e-30	2.64023e-28	58.7698
LRFN5	-1.47042	1.47042	5.0739	-7.68609	7.03329e-14	6.90547e-13	20.8182
KCNMA1	-1.46992	1.46992	10.0913	-9.04376	2.59633e-18	5.13018e-17	30.8252
TRIM6	-1.46936	1.46936	5.50376	-9.71808	1.04868e-20	3.06686e-19	36.2427
TPM2	-1.46877	1.46877	13.1663	-7.20553	1.91902e-12	1.52349e-11	17.5872
SH3GL3	-1.46863	1.46863	2.03814	-8.92833	6.48363e-18	1.18607e-16	29.9264
VAV3	-1.46844	1.46844	6.68174	-9.03986	2.67824e-18	5.28187e-17	30.7946
GABRP	-1.46785	1.46785	7.18827	-4.43464	1.11439e-05	3.30853e-05	2.52709
FAM111B	1.46738	1.46738	6.23624	7.98589	8.22405e-15	9.27181e-14	22.9188
CLIP3	-1.4662	1.4662	8.87741	-9.43868	1.06439e-19	2.62015e-18	33.964
LRRK2	-1.46535	1.46535	6.43348	-8.45957	2.44069e-16	3.47726e-15	26.3659
KLHL35	1.46495	1.46495	4.82533	8.46848	2.281e-16	3.26789e-15	26.4322
IL1R2	-1.46379	1.46379	3.1697	-8.68587	4.31117e-17	6.90393e-16	28.0667
CDO1	-1.46375	1.46375	6.96736	-5.12928	4.03943e-07	1.498e-06	5.69825
HBA1	-1.46016	1.46016	3.72969	-3.992	7.44208e-05	0.000194088	0.730251
WNT10A	-1.45864	1.45864	4.76853	-7.77427	3.76585e-14	3.83497e-13	21.4294
SKA1	1.45835	1.45835	4.4212	9.5249	5.23215e-20	1.36662e-18	34.6621
BNC1	-1.45768	1.45768	2.69574	-6.82584	2.31972e-11	1.58905e-10	15.1566
KLK4	1.45749	1.45749	13.9394	8.26457	1.05775e-15	1.37353e-14	24.9281
HAAO	-1.45721	1.45721	6.64947	-7.95739	1.01128e-14	1.12407e-13	22.7164
CRHBP	-1.45527	1.45527	3.59866	-7.42105	4.44736e-13	3.9019e-12	19.0152
XKR5	-1.45336	1.45336	3.21007	-8.55293	1.19856e-16	1.79478e-15	27.0634
CCDC83	1.4528	1.4528	1.73772	7.5181	2.27707e-13	2.07493e-12	19.6694
APOBEC3D	-1.45273	1.45273	5.19609	-8.9239	6.71445e-18	1.22531e-16	29.892
ACOT11	-1.45181	1.45181	5.64994	-8.64351	5.9793e-17	9.39931e-16	27.7457
NUDT8	1.45165	1.45165	8.81531	6.64107	7.50039e-11	4.79848e-10	14.0138
VAT1L	-1.45151	1.45151	2.04217	-6.96398	9.48598e-12	6.85971e-11	16.0282
LOC283856	-1.45119	1.45119	1.71941	-11.2926	9.7823e-27	1.02465e-24	49.9163
DDIT4L	-1.45102	1.45102	4.95666	-5.93184	5.30408e-09	2.57369e-08	9.87862
CCNJL	-1.45046	1.45046	4.74152	-8.91864	6.99857e-18	1.27264e-16	29.8513
C9orf163	1.44943	1.44943	3.86426	10.117	3.53939e-22	1.40007e-20	39.577
INSC	-1.4476	1.4476	1.92558	-8.71638	3.40398e-17	5.51133e-16	28.2985
GPR109A	-1.44655	1.44655	5.61459	-7.57987	1.48183e-13	1.39423e-12	20.0894
BCL11A	-1.44641	1.44641	6.33657	-6.50206	1.78244e-10	1.08201e-09	13.1717
MACC1	-1.44629	1.44629	6.20012	-7.06338	4.94056e-12	3.69642e-11	16.6644
PRSS12	-1.44594	1.44594	4.5336	-6.69673	5.28147e-11	3.44108e-10	14.3553
DDO	-1.44495	1.44495	4.63136	-9.14424	1.16247e-18	2.44774e-17	31.6145
FCGBP	-1.44466	1.44466	8.60493	-6.11865	1.79523e-09	9.31416e-09	10.9285
WNT16	-1.44429	1.44429	2.81769	-7.80676	2.98749e-14	3.09607e-13	21.656
C10orf95	1.44374	1.44374	4.67705	10.736	1.54264e-24	9.74473e-23	44.9293
DNAJB4	-1.4434	1.4434	7.60173	-9.82052	4.43173e-21	1.40624e-19	37.09
PRSS1	-1.4427	1.4427	0.479765	-8.03127	5.91078e-15	6.83267e-14	23.2423
CES1	-1.44231	1.44231	9.00931	-6.82244	2.3709e-11	1.62194e-10	15.1353
PCDP1	-1.44154	1.44154	1.85392	-7.83591	2.4256e-14	2.54459e-13	21.8599
ZMYND10	1.44078	1.44078	4.78801	5.88187	7.05361e-09	3.36221e-08	9.60262
C16orf59	1.44049	1.44049	5.69325	11.0263	1.1231e-25	9.22286e-24	47.5108
SEMA5A	-1.44047	1.44047	7.75571	-8.33776	6.11868e-16	8.23175e-15	25.4647
RTN4RL2	1.44044	1.44044	5.11298	10.4531	1.89954e-23	9.68452e-22	42.4565
STK33	-1.44016	1.44016	5.45238	-8.04683	5.27603e-15	6.15787e-14	23.3535
KITLG	-1.4396	1.4396	8.74366	-10.9793	1.72188e-25	1.34925e-23	47.0897
KCNH5	-1.43917	1.43917	0.491441	-13.4404	8.31248e-36	5.01927e-33	70.5229
S100A2	-1.4388	1.4388	6.14195	-4.51633	7.7064e-06	2.35143e-05	2.87792
HOXB2	-1.43878	1.43878	6.14838	-9.0086	3.43423e-18	6.62822e-17	30.5504
NPPC	-1.43864	1.43864	1.57999	-6.29462	6.30881e-10	3.50148e-09	11.9434
TMEM100	-1.4386	1.4386	5.96456	-7.2522	1.40223e-12	1.13921e-11	17.8935
C6orf186	-1.43838	1.43838	3.03652	-7.78373	3.52071e-14	3.60499e-13	21.4953
PRKG2	-1.43819	1.43819	5.99573	-5.44354	7.88477e-08	3.21498e-07	7.27047
ANKRD45	-1.43787	1.43787	2.88575	-8.72564	3.16804e-17	5.1578e-16	28.369
RNF112	-1.43758	1.43758	5.33126	-6.71116	4.82052e-11	3.16587e-10	14.4442
CSTA	-1.4373	1.4373	6.27378	-6.60615	9.33546e-11	5.89351e-10	13.8009
KIFC1	1.4368	1.4368	6.51337	9.47642	7.80444e-20	1.97079e-18	34.269
DOCK3	-1.43638	1.43638	5.52641	-9.32891	2.61163e-19	6.07212e-18	33.0817
GPC2	1.43629	1.43629	4.04705	8.65639	5.41399e-17	8.56312e-16	27.8431
CA4	-1.43622	1.43622	4.17707	-5.81015	1.05822e-08	4.9141e-08	9.21008
ANO6	-1.43614	1.43614	9.86736	-11.2044	2.20399e-26	2.13434e-24	49.1156
LOC389332	1.43562	1.43562	4.44462	3.92361	9.82989e-05	0.000251192	0.468454
KIAA1161	-1.43562	1.43562	6.34474	-9.83311	3.98495e-21	1.2783e-19	37.1945
FCGR3B	-1.43476	1.43476	2.76844	-6.14473	1.53986e-09	8.07698e-09	11.0774
RBP4	-1.43406	1.43406	4.16077	-5.85379	8.27145e-09	3.90464e-08	9.44846
KCNH8	1.43363	1.43363	5.42135	4.78852	2.16387e-06	7.20533e-06	4.0897
NOL4	1.433	1.433	4.79309	4.94917	9.9279e-07	3.474e-06	4.83548
ANKRD43	-1.43205	1.43205	5.69956	-8.30199	7.99902e-16	1.05676e-14	25.202
SULT2A1	-1.43182	1.43182	0.313856	-9.08155	1.92058e-18	3.90006e-17	31.1213
VAX2	1.43164	1.43164	3.89628	6.45696	2.35289e-10	1.40299e-09	12.9018
EGFL6	-1.43154	1.43154	2.49015	-7.16033	2.59643e-12	2.0115e-11	17.2921
C1orf186	-1.43063	1.43063	3.20876	-7.62519	1.0793e-13	1.03446e-12	20.3994
KCNQ4	-1.43043	1.43043	4.07533	-7.46601	3.26425e-13	2.90864e-12	19.3174
CASQ2	-1.42992	1.42992	5.84128	-5.82561	9.69935e-09	4.52666e-08	9.29436
LRMP	-1.42945	1.42945	5.10734	-7.97038	9.20455e-15	1.03037e-13	22.8085
DNAJB5	-1.42868	1.42868	8.67518	-9.93021	1.75023e-21	6.01386e-20	38.004
PRPH2	-1.42838	1.42838	3.72833	-8.68665	4.2854e-17	6.86844e-16	28.0725
KIAA0408	-1.42813	1.42813	5.52076	-4.86177	1.52098e-06	5.16811e-06	4.42694
EPHA5	-1.42699	1.42699	5.66356	-4.81945	1.86562e-06	6.26247e-06	4.23152
ZFPM2	-1.42696	1.42696	3.99755	-7.57003	1.58703e-13	1.48707e-12	20.0224
ACTA2	-1.42646	1.42646	14.1712	-8.01399	6.70427e-15	7.67216e-14	23.1189
TRO	-1.42637	1.42637	6.31671	-9.0012	3.64207e-18	6.98781e-17	30.4927
RGNEF	-1.42591	1.42591	7.09749	-8.30753	7.67437e-16	1.0178e-14	25.2426
PLN	-1.42524	1.42524	8.09742	-7.37113	6.25849e-13	5.37152e-12	18.6814
LGALS7B	-1.42496	1.42496	1.08527	-7.5434	1.91027e-13	1.76631e-12	19.8411
SRL	-1.42482	1.42482	5.34304	-6.72957	4.28925e-11	2.83602e-10	14.5579
FASN	1.4245	1.4245	14.4221	9.55878	3.95335e-20	1.05406e-18	34.9377
BMPER	-1.42351	1.42351	5.12737	-5.63087	2.86444e-08	1.24485e-07	8.24752
TTC36	1.42326	1.42326	2.3634	7.05083	5.36688e-12	3.98921e-11	16.5836
C3orf54	-1.423	1.423	4.972	-8.28915	8.80453e-16	1.1587e-14	25.1079
SLC8A2	-1.42282	1.42282	4.26348	-7.00847	7.09042e-12	5.20251e-11	16.312
MRVI1	-1.42281	1.42281	9.85873	-8.27334	9.90758e-16	1.29473e-14	24.9922
CD200	-1.42264	1.42264	7.02294	-9.14651	1.14151e-18	2.40854e-17	31.6324
COL21A1	-1.4224	1.4224	5.58577	-8.04819	5.22387e-15	6.10046e-14	23.3633
PLA2G4D	-1.42218	1.42218	4.19498	-3.8703	0.000121766	0.00030722	0.267359
HIST3H2BB	1.42172	1.42172	3.05047	8.57456	1.01567e-16	1.53887e-15	27.2258
SLCO3A1	-1.42157	1.42157	7.28122	-10.0953	4.26666e-22	1.65273e-20	39.393
TAGLN	-1.42149	1.42149	14.6023	-7.71875	5.58426e-14	5.56528e-13	21.0439
MAOB	-1.42148	1.42148	10.0159	-6.46211	2.27961e-10	1.36245e-09	12.9325
SRMS	1.42076	1.42076	4.14258	4.68756	3.49154e-06	1.12618e-05	3.63261
CELSR3	1.42018	1.42018	6.24085	6.74751	3.82718e-11	2.55518e-10	14.6689
C4orf31	-1.41947	1.41947	7.09983	-6.4128	3.08328e-10	1.80341e-09	12.639
LPAR1	-1.41877	1.41877	7.66431	-9.95397	1.42981e-21	4.98369e-20	38.203
HSPB7	-1.41842	1.41842	8.15679	-7.10488	3.7545e-12	2.84218e-11	16.9322
TRIB1	1.41723	1.41723	11.891	8.80814	1.66627e-17	2.81321e-16	28.9997
SSTR2	-1.41658	1.41658	4.24153	-8.43888	2.85493e-16	4.03106e-15	26.2121
NLGN3	-1.4165	1.4165	7.01578	-8.73212	3.01253e-17	4.91631e-16	28.4184
TGM5	-1.41621	1.41621	1.61923	-7.41494	4.63748e-13	4.06002e-12	18.9743
CAPG	-1.41612	1.41612	9.48916	-9.26908	4.24639e-19	9.60114e-18	32.604
ETNK2	-1.41607	1.41607	7.68684	-11.2884	1.01652e-26	1.05935e-24	49.8784
GPR156	-1.41594	1.41594	1.71092	-11.014	1.25646e-25	1.0201e-23	47.4002
GJB1	1.41517	1.41517	10.5562	7.88442	1.7125e-14	1.83208e-13	22.2007
LRRC2	-1.41459	1.41459	4.13005	-6.65775	6.75358e-11	4.34098e-10	14.1159
GABRB3	1.41425	1.41425	9.19796	6.37361	3.91427e-10	2.25025e-09	12.4071
SCRG1	-1.41397	1.41397	5.94126	-7.29165	1.07428e-12	8.90751e-12	18.1537
KIAA1614	-1.41397	1.41397	5.12777	-9.0169	3.21502e-18	6.22682e-17	30.6152
ANXA13	-1.41384	1.41384	1.77172	-6.19314	1.1565e-09	6.19114e-09	11.3551
CAMK1G	-1.41383	1.41383	4.40696	-7.88327	1.72676e-14	1.84542e-13	22.1925
MGAM	-1.41323	1.41323	1.81508	-7.24623	1.45981e-12	1.18178e-11	17.8542
C4A	1.41262	1.41262	12.4843	6.49179	1.89913e-10	1.1491e-09	13.1101
NEAT1	1.41246	1.41246	13.8895	8.01687	6.56478e-15	7.52512e-14	23.1395
IER3	-1.41244	1.41244	8.82021	-7.27716	1.18486e-12	9.7535e-12	18.058
CYP2W1	-1.41157	1.41157	3.40927	-5.6154	3.11769e-08	1.35034e-07	8.1657
MYH2	-1.41148	1.41148	1.69965	-4.11466	4.47242e-05	0.000120767	1.21042
OSTalpha	1.41146	1.41146	5.62695	7.18234	2.24138e-12	1.75401e-11	17.4356
NHSL2	-1.41115	1.41115	4.69224	-7.35861	6.8169e-13	5.81433e-12	18.5979
MATN4	-1.41075	1.41075	1.45056	-7.84019	2.35243e-14	2.47668e-13	21.8899
DUSP2	-1.41056	1.41056	7.64346	-6.95098	1.03249e-11	7.42378e-11	15.9455
C4orf49	-1.41013	1.41013	3.75781	-9.73464	9.12795e-21	2.69636e-19	36.3792
RTDR1	-1.40999	1.40999	1.77545	-10.0831	4.73923e-22	1.82103e-20	39.2896
SLC16A7	-1.40966	1.40966	3.30066	-7.85909	2.05434e-14	2.17176e-13	22.0225
ODZ3	-1.40901	1.40901	7.0349	-7.78167	3.57266e-14	3.65209e-13	21.4809
SERPINB11	-1.40893	1.40893	5.70548	-2.95443	0.00326674	0.00652688	-2.7759
NUDT10	-1.40888	1.40888	7.85107	-8.95743	5.15204e-18	9.59813e-17	30.1521
ANXA2P3	-1.40881	1.40881	1.65768	-9.53949	4.63798e-20	1.22545e-18	34.7807
CCDC69	-1.4085	1.4085	9.11649	-10.0993	4.12419e-22	1.60359e-20	39.4264
DBNDD1	1.40673	1.40673	9.26303	11.706	2.0601e-28	2.89685e-26	53.7224
KCNH1	-1.4066	1.4066	3.28509	-7.26844	1.25673e-12	1.03079e-11	18.0005
GSTM4	-1.40385	1.40385	8.3417	-10.7803	1.03808e-24	6.81796e-23	45.3196
ATAD3C	-1.4028	1.4028	5.82479	-8.59727	8.53366e-17	1.31233e-15	27.3967
2021-03-11	1.40264	1.40264	1.931	5.13688	3.88659e-07	1.44367e-06	5.7353
CPB1	1.40088	1.40088	5.38965	3.7873	0.000169096	0.000417403	-0.0405266
PNCK	-1.40047	1.40047	7.10397	-7.27143	1.23164e-12	1.01143e-11	18.0202
VCL	-1.40034	1.40034	11.6023	-10.2554	1.06994e-22	4.6538e-21	40.7546
CDH19	-1.40025	1.40025	3.26672	-5.70081	1.94835e-08	8.69556e-08	8.61986
SGK1	-1.40014	1.40014	10.1366	-6.10634	1.92967e-09	9.96882e-09	10.8585
FGFRL1	1.40004	1.40004	10.4555	11.0344	1.0441e-25	8.64696e-24	47.5826
BIK	1.39872	1.39872	8.94111	12.2088	1.69113e-30	3.54274e-28	58.4594
PCDH11X	-1.39844	1.39844	2.32951	-7.36951	6.32829e-13	5.42916e-12	18.6706
NTF3	-1.39782	1.39782	4.25521	-8.69231	4.10164e-17	6.59928e-16	28.1155
PCDHGB1	1.3976	1.3976	6.21355	5.33722	1.38295e-07	5.4663e-07	6.72913
LOC284837	-1.39741	1.39741	4.25218	-6.65544	6.85244e-11	4.4004e-10	14.1018
PCDHGA9	-1.39741	1.39741	4.97845	-6.39067	3.5285e-10	2.04402e-09	12.5079
IVL	-1.3972	1.3972	1.17488	-6.85942	1.86902e-11	1.29851e-10	15.3671
ULBP1	1.39691	1.39691	2.74504	7.72635	5.29186e-14	5.2867e-13	21.0965
NMUR1	-1.39638	1.39638	4.57509	-8.03494	5.75429e-15	6.67433e-14	23.2685
CLEC3A	-1.39623	1.39623	2.81437	-3.6879	0.000248596	0.000596784	-0.400929
CCND2	-1.39618	1.39618	9.63814	-9.04626	2.54523e-18	5.03406e-17	30.8447
RPRML	1.39576	1.39576	2.13958	5.63897	2.73998e-08	1.19456e-07	8.29043
LOC149134	1.39553	1.39553	5.45082	6.90775	1.36748e-11	9.6942e-11	15.6716
ITPR1	-1.39509	1.39509	10.1415	-7.51243	2.36831e-13	2.15234e-12	19.631
SLC7A14	-1.39487	1.39487	1.74658	-7.43938	3.92121e-13	3.46545e-12	19.1382
FMN2	-1.39462	1.39462	4.55771	-7.12429	3.30052e-12	2.51521e-11	17.058
C6orf174	-1.39446	1.39446	5.24763	-7.1345	3.08387e-12	2.35711e-11	17.1242
KCNS2	-1.39436	1.39436	2.03981	-8.75586	2.50489e-17	4.12393e-16	28.5995
CDCA5	1.39416	1.39416	6.4712	9.92558	1.82051e-21	6.2188e-20	37.9653
CDH2	-1.39409	1.39409	5.64604	-5.38354	1.08389e-07	4.33936e-07	6.96381
C1QTNF1	-1.39383	1.39383	9.08712	-8.9014	8.01705e-18	1.43141e-16	29.7179
RNASE7	-1.39319	1.39319	2.16866	-7.67932	7.37714e-14	7.21172e-13	20.7716
S1PR5	-1.39304	1.39304	4.6902	-6.73233	4.2148e-11	2.79128e-10	14.5749
EDNRA	-1.39287	1.39287	9.1673	-8.80422	1.71813e-17	2.89599e-16	28.9696
HUNK	-1.39281	1.39281	5.66395	-7.43242	4.11321e-13	3.62422e-12	19.0915
LOC644165	1.39278	1.39278	4.17693	6.82113	2.39088e-11	1.63398e-10	15.1272
TAF7L	-1.39131	1.39131	2.01282	-9.13814	1.22087e-18	2.56021e-17	31.5663
RSPO2	-1.39062	1.39062	5.54843	-5.48033	6.47744e-08	2.67354e-07	7.46004
KLKP1	1.3905	1.3905	6.74548	7.71357	5.79263e-14	5.76176e-13	21.0081
HCG4	-1.39039	1.39039	4.4939	-6.66285	6.5404e-11	4.21187e-10	14.1472
LY75	-1.39007	1.39007	6.36813	-7.37367	6.15113e-13	5.28822e-12	18.6983
NLRP8	1.3894	1.3894	2.76387	6.1247	1.73248e-09	9.01591e-09	10.963
DIAPH3	1.38919	1.38919	4.07239	8.09199	3.79058e-15	4.55091e-14	23.6774
SVIL	-1.3879	1.3879	11.3258	-10.489	1.38514e-23	7.21747e-22	42.7675
HBB	-1.38757	1.38757	6.77228	-6.50356	1.76609e-10	1.07335e-09	13.1807
NLGN1	-1.38698	1.38698	4.91966	-6.62071	8.52239e-11	5.40348e-10	13.8895
TNNI3K	-1.38675	1.38675	3.01486	-9.09922	1.66764e-18	3.41343e-17	31.26
WFDC1	-1.38611	1.38611	9.00978	-7.49335	2.70266e-13	2.43038e-12	19.5019
BUB1	1.38589	1.38589	5.47359	6.99654	7.66674e-12	5.59538e-11	16.2358
HIST2H3C	1.38574	1.38574	3.38792	7.38867	5.55167e-13	4.801e-12	18.7985
PCDH10	-1.38499	1.38499	8.06462	-6.78039	3.10345e-11	2.09723e-10	14.873
CNTNAP4	-1.38498	1.38498	0.986717	-7.53518	2.02257e-13	1.8612e-12	19.7853
AKR1C2	-1.38406	1.38406	4.79532	-6.43205	2.74099e-10	1.61796e-09	12.7533
DLL3	1.38373	1.38373	2.63655	6.1574	1.42892e-09	7.52973e-09	11.1499
JUB	-1.3836	1.3836	8.00339	-10.053	6.13369e-22	2.2979e-20	39.0358
FAT4	-1.38353	1.38353	7.44037	-7.08028	4.41859e-12	3.32284e-11	16.7733
C15orf41	-1.38353	1.38353	6.61921	-11.7274	1.68475e-28	2.45305e-26	53.9208
JAZF1	-1.38337	1.38337	8.48842	-10.1708	2.22609e-22	9.15862e-21	40.0334
ATG9B	1.38337	1.38337	5.17136	8.12604	2.95154e-15	3.58976e-14	23.9225
TPRG1	-1.38271	1.38271	3.72495	-9.19584	7.676e-19	1.66408e-17	32.0223
PAPPA	-1.38268	1.38268	5.03065	-8.32137	6.91887e-16	9.25974e-15	25.3442
KIF26B	-1.38202	1.38202	5.15803	-7.8187	2.74335e-14	2.86766e-13	21.7394
SSTR1	1.38159	1.38159	7.45209	5.41139	9.35423e-08	3.77516e-07	7.10575
CRISP2	-1.38091	1.38091	2.67853	-4.70592	3.20276e-06	1.04023e-05	3.71504
CAMK2N2	1.38057	1.38057	5.10705	8.26731	1.03635e-15	1.34831e-14	24.9481
NEURL3	-1.38026	1.38026	4.89692	-6.64326	7.39804e-11	4.73742e-10	14.0272
NR4A3	-1.37952	1.37952	7.46682	-4.85057	1.60567e-06	5.44058e-06	4.37508
LGALS7	-1.37804	1.37804	1.74394	-6.93431	1.15083e-11	8.23799e-11	15.8398
CHI3L1	1.37674	1.37674	6.24117	5.5274	5.02888e-08	2.11044e-07	7.70421
WNT2B	-1.3764	1.3764	5.9098	-7.18231	2.24185e-12	1.75401e-11	17.4354
C7orf51	-1.37608	1.37608	4.3152	-9.47199	8.09448e-20	2.03902e-18	34.2331
C4orf35	-1.37569	1.37569	0.468507	-11.2626	1.29007e-26	1.32426e-24	49.6435
PRRG4	-1.37524	1.37524	6.96018	-9.48468	7.2912e-20	1.85258e-18	34.3359
NKX3-1	1.3752	1.3752	14.4458	9.84903	3.48322e-21	1.1315e-19	37.3269
PPP1R12B	-1.37483	1.37483	11.9722	-9.47162	8.11931e-20	2.04276e-18	34.2301
CALN1	-1.37356	1.37356	3.13571	-5.02005	6.9917e-07	2.50418e-06	5.17164
SPEG	-1.3725	1.3725	8.70467	-7.36806	6.39118e-13	5.47625e-12	18.6609
CYorf15B	1.37241	1.37241	8.17754	8.54258	1.29727e-16	1.92712e-15	26.9858
CFL2	-1.37192	1.37192	9.92455	-11.8787	4.0108e-29	6.4836e-27	55.3362
CAMK1D	-1.37169	1.37169	5.16748	-7.91368	1.38706e-14	1.50828e-13	22.407
C8orf31	-1.3712	1.3712	2.38586	-9.76331	7.17497e-21	2.16303e-19	36.616
STEAP1	1.37093	1.37093	11.3379	10.119	3.47966e-22	1.38177e-20	39.5937
COL27A1	-1.37039	1.37039	6.70279	-5.42297	8.79634e-08	3.56402e-07	7.16502
HIST1H3H	1.36992	1.36992	4.77608	6.97688	8.71938e-12	6.3254e-11	16.1103
RNASE12	-1.36986	1.36986	0.693901	-10.685	2.43422e-24	1.49178e-22	44.48
ADRB3	-1.36978	1.36978	1.04864	-8.07421	4.31844e-15	5.11289e-14	23.5497
NKX2-2	1.36971	1.36971	2.21987	4.4873	8.7912e-06	2.65573e-05	2.75259
SOX7	-1.3681	1.3681	7.03359	-9.2768	3.98849e-19	9.03794e-18	32.6656
PREX2	-1.36732	1.36732	4.59547	-5.75735	1.4227e-08	6.46911e-08	8.92382
MEIS1	-1.36609	1.36609	8.14161	-8.66549	5.0466e-17	8.00051e-16	27.9121
TACR2	-1.36605	1.36605	5.36787	-7.34329	7.56673e-13	6.40597e-12	18.496
GIPC2	-1.36603	1.36603	4.85378	-8.71083	3.55364e-17	5.74459e-16	28.2563
SOX10	-1.36575	1.36575	4.14693	-5.48183	6.42569e-08	2.65485e-07	7.46777
UGT2B7	-1.36475	1.36475	0.809525	-7.81089	2.90077e-14	3.01992e-13	21.6848
CRISP3	1.36463	1.36463	8.17771	2.42938	0.0154444	0.0271351	-4.16349
HIST1H1E	1.36413	1.36413	4.23126	6.38435	3.66683e-10	2.11997e-09	12.4705
EFNB1	-1.364	1.364	8.67404	-13.0277	5.3482e-34	2.28747e-31	66.4122
GPR39	-1.36371	1.36371	4.39746	-6.34161	4.75206e-10	2.70174e-09	12.2187
C1orf175	-1.36327	1.36327	4.86975	-6.24214	8.63968e-10	4.70984e-09	11.6382
ACE2	-1.36323	1.36323	3.11731	-7.61814	1.13396e-13	1.08229e-12	20.3511
IL11	1.363	1.363	3.45018	8.31794	7.09863e-16	9.48178e-15	25.3191
ZDHHC15	-1.36237	1.36237	5.34521	-8.05507	4.96775e-15	5.83455e-14	23.4125
FGF2	-1.36234	1.36234	7.53461	-8.28551	9.04714e-16	1.18834e-14	25.0813
SCNN1G	-1.36225	1.36225	7.03659	-4.84515	1.64826e-06	5.58119e-06	4.35003
RASL11B	-1.36222	1.36222	5.69163	-8.02252	6.30013e-15	7.23792e-14	23.1798
KIF14	1.36214	1.36214	3.77646	7.16846	2.45923e-12	1.9175e-11	17.3451
CXCR1	-1.36204	1.36204	1.7597	-6.99827	7.58054e-12	5.54035e-11	16.2468
TP53AIP1	-1.36113	1.36113	3.53403	-7.90671	1.45853e-14	1.58097e-13	22.3578
ITIH5	-1.36074	1.36074	9.3605	-8.78483	1.99881e-17	3.34984e-16	28.8211
PLIN4	-1.3604	1.3604	8.6549	-7.71273	5.82734e-14	5.79347e-13	21.0022
ADRA2B	-1.35992	1.35992	3.78736	-8.99426	3.84819e-18	7.33549e-17	30.4387
CCNA2	1.35974	1.35974	6.09365	9.12091	1.40178e-18	2.90987e-17	31.4306
TINAGL1	-1.35914	1.35914	9.21492	-9.88104	2.65661e-21	8.83958e-20	37.5934
CENPN	1.35859	1.35859	10.552	7.76537	4.01196e-14	4.06945e-13	21.3675
ADAM21	1.3576	1.3576	3.00725	6.63678	7.70532e-11	4.92078e-10	13.9876
ZNF660	-1.3573	1.3573	3.4425	-9.14082	1.19484e-18	2.51332e-17	31.5875
TRIP13	1.35642	1.35642	5.97208	9.9465	1.52376e-21	5.29319e-20	38.1404
KCNIP3	-1.35625	1.35625	6.45244	-9.28864	3.62334e-19	8.27442e-18	32.7599
TPM1	-1.35616	1.35616	13.1906	-10.9013	3.4891e-25	2.53021e-23	46.3938
S100A6	-1.35593	1.35593	11.368	-8.479	2.1059e-16	3.03185e-15	26.5106
PLEKHA2	-1.3559	1.3559	8.75531	-11.6017	5.49906e-28	7.33089e-26	52.7543
NOX1	-1.35569	1.35569	3.44729	-5.52781	5.01775e-08	2.1062e-07	7.70634
CDKL1	-1.3556	1.3556	4.52775	-8.50472	1.73168e-16	2.52316e-15	26.7025
TLCD1	1.35547	1.35547	8.33088	11.5832	6.54173e-28	8.54289e-26	52.5831
CDH18	-1.35542	1.35542	1.14769	-8.39424	4.0005e-16	5.53066e-15	25.8813
FXYD1	-1.3549	1.3549	6.81202	-6.1494	1.49803e-09	7.8757e-09	11.1041
S100A16	-1.35481	1.35481	8.71701	-8.88722	8.96402e-18	1.58472e-16	29.6083
NCRNA00092	-1.35475	1.35475	5.06802	-8.28821	8.86677e-16	1.16614e-14	25.101
ID3	-1.35465	1.35465	9.95588	-8.55154	1.21141e-16	1.81006e-15	27.053
AQP9	-1.35462	1.35462	3.42653	-6.89903	1.44695e-11	1.02152e-10	15.6166
UGT8	-1.35443	1.35443	2.3831	-7.29745	1.0329e-12	8.58175e-12	18.192
PTGER3	-1.35353	1.35353	5.89876	-7.46473	3.29318e-13	2.93187e-12	19.3088
C15orf50	1.35283	1.35283	2.02597	7.89633	1.57184e-14	1.69574e-13	22.2846
NTRK3	-1.35182	1.35182	5.16862	-6.41583	3.02666e-10	1.77181e-09	12.657
CYP24A1	-1.35173	1.35173	3.78814	-4.06752	5.44769e-05	0.000145041	1.02425
PDPN	-1.35143	1.35143	7.74732	-8.38752	4.20843e-16	5.81029e-15	25.8316
FAM92A1	-1.35142	1.35142	5.60311	-9.79277	5.59974e-21	1.73922e-19	36.8599
SFRP4	1.35064	1.35064	9.80419	5.77352	1.29974e-08	5.95084e-08	9.01124
STK32A	-1.35001	1.35001	1.59537	-7.7487	4.51642e-14	4.54297e-13	21.2516
LSAMP	-1.34993	1.34993	7.67511	-6.2487	8.30767e-10	4.53728e-09	11.6762
GALNT5	-1.3488	1.3488	4.2301	-5.68187	2.16351e-08	9.6057e-08	8.51864
EFHC2	-1.34868	1.34868	4.78325	-8.56445	1.09744e-16	1.65543e-15	27.1499
KIAA0101	1.34812	1.34812	5.99194	8.55071	1.21911e-16	1.82025e-15	27.0467
SLC9A4	-1.34783	1.34783	0.693172	-10.3244	5.86379e-23	2.66336e-21	41.3466
TMEM154	-1.34748	1.34748	5.26071	-8.20356	1.66476e-15	2.09348e-14	24.4836
HSF4	1.34706	1.34706	8.27851	6.93088	1.17681e-11	8.4122e-11	15.818
TMEM114	-1.3469	1.3469	0.37619	-7.84325	2.30137e-14	2.42542e-13	21.9114
GLRA4	-1.34681	1.34681	0.513247	-13.421	1.01329e-35	5.94369e-33	70.3274
PLP2	-1.34602	1.34602	9.41695	-10.9158	3.06176e-25	2.24493e-23	46.5225
LOC153328	1.34501	1.34501	3.0753	5.50569	5.65291e-08	2.35357e-07	7.59136
GABRD	1.34494	1.34494	3.43091	6.3948	3.44089e-10	2.00004e-09	12.5323
CYP4F12	-1.34483	1.34483	5.06885	-5.06608	5.55509e-07	2.01455e-06	5.39233
ANXA2P2	-1.3448	1.3448	10.3927	-10.5979	5.28271e-24	2.95515e-22	43.7168
HOXA7	-1.34471	1.34471	6.19226	-8.83596	1.34034e-17	2.31237e-16	29.2134
KCNJ8	-1.34457	1.34457	7.42939	-8.89054	8.73285e-18	1.5469e-16	29.634
CLSTN2	-1.34364	1.34364	5.46541	-4.45412	1.02107e-05	3.04999e-05	2.61022
P2RY11	1.34337	1.34337	6.9891	8.17406	2.07117e-15	2.5786e-14	24.2696
TTK	1.3431	1.3431	5.67493	7.24518	1.4702e-12	1.18972e-11	17.8473
SERTAD4	-1.34292	1.34292	5.09233	-6.71008	4.85362e-11	3.18557e-10	14.4375
TMEM145	1.3424	1.3424	3.41195	6.43003	2.7751e-10	1.63527e-09	12.7413
DPP6	-1.3423	1.3423	2.60372	-5.2577	2.09246e-07	8.06575e-07	6.33056
SHCBP1	1.3418	1.3418	4.58547	7.90366	1.49095e-14	1.61526e-13	22.3363
PITX2	-1.34176	1.34176	2.65215	-4.71619	3.05131e-06	9.94499e-06	3.76129
RASL10B	-1.34157	1.34157	5.28044	-8.48943	1.94543e-16	2.81463e-15	26.5883
LOC399959	-1.34135	1.34135	7.90339	-8.51196	1.63876e-16	2.39457e-15	26.7566
TNN	1.34094	1.34094	2.78943	6.01255	3.33276e-09	1.66719e-08	10.3288
ARMC3	1.34083	1.34083	2.50062	5.23234	2.38527e-07	9.12761e-07	6.20457
FZD8	1.34074	1.34074	8.07217	8.91795	7.03719e-18	1.2774e-16	29.8459
LCN15	-1.34067	1.34067	1.19154	-6.08872	2.13953e-09	1.09811e-08	10.7584
MXRA7	-1.3404	1.3404	11.0965	-9.82135	4.40077e-21	1.39857e-19	37.0969
PTGIS	-1.34036	1.34036	9.12042	-7.14271	2.92002e-12	2.23938e-11	17.1775
ADM2	1.34014	1.34014	9.35289	10.0407	6.81851e-22	2.52223e-20	38.9316
LOC644538	-1.34005	1.34005	6.5462	-8.90322	7.90314e-18	1.41581e-16	29.732
WNT9B	-1.3399	1.3399	1.66751	-7.25321	1.39275e-12	1.13285e-11	17.9001
APBA2	1.33968	1.33968	7.74849	9.11154	1.51095e-18	3.11444e-17	31.3569
ZNF655	-1.33897	1.33897	8.87327	-7.37327	6.16797e-13	5.29826e-12	18.6956
TRPC4	-1.33878	1.33878	6.0615	-7.40263	5.04572e-13	4.39867e-12	18.8918
TCF7L1	-1.33742	1.33742	7.98831	-10.064	5.58343e-22	2.11882e-20	39.1283
FAM162B	-1.33714	1.33714	4.38531	-8.47373	2.19194e-16	3.14782e-15	26.4713
RAB40AL	-1.33678	1.33678	2.91017	-8.95531	5.23895e-18	9.74236e-17	30.1357
TGFB1I1	-1.33601	1.33601	9.53852	-8.03844	5.60941e-15	6.52102e-14	23.2935
MYOZ2	-1.33547	1.33547	1.93524	-4.45947	9.96782e-06	2.98134e-05	2.63312
RLTPR	1.33535	1.33535	4.8103	6.64142	7.48413e-11	4.78956e-10	14.016
HOXB3	-1.33517	1.33517	6.35038	-7.20005	1.99076e-12	1.57314e-11	17.5514
ATP13A4	-1.33462	1.33462	1.22864	-7.54066	1.94691e-13	1.7964e-12	19.8226
PNMA2	-1.3346	1.3346	4.19766	-7.03226	6.06476e-12	4.48037e-11	16.4644
C13orf38	-1.33371	1.33371	3.86716	-4.2971	2.04708e-05	5.8492e-05	1.94986
PDE5A	-1.33294	1.33294	10.1457	-7.19513	2.05752e-12	1.62148e-11	17.5192
MAP1B	-1.33291	1.33291	10.6333	-8.25375	1.1466e-15	1.48235e-14	24.8491
PAGE4	-1.33274	1.33274	7.03943	-4.2256	2.79022e-05	7.78832e-05	1.65648
HIST1H2AE	1.33241	1.33241	7.95708	7.04086	5.73088e-12	4.2444e-11	16.5196
FAM19A2	-1.33201	1.33201	4.82057	-7.88981	1.64741e-14	1.76705e-13	22.2386
FERMT2	-1.33201	1.33201	9.98985	-11.1366	4.10612e-26	3.76333e-24	48.5024
LRGUK	1.33188	1.33188	3.18724	7.9516	1.05462e-14	1.16783e-13	22.6753
WNT7A	-1.33146	1.33146	1.56073	-7.9398	1.14863e-14	1.26713e-13	22.5917
TSPAN2	-1.33141	1.33141	7.88081	-8.40428	3.70857e-16	5.14439e-15	25.9556
KRT20	1.33108	1.33108	1.65051	5.3607	1.22255e-07	4.85661e-07	6.84785
LRRC26	1.33089	1.33089	10.0135	6.31427	5.6048e-10	3.13875e-09	12.0583
RSPO3	-1.32998	1.32998	6.18375	-5.84366	8.75953e-09	4.11895e-08	9.39298
ROR1	-1.32963	1.32963	5.65362	-5.99367	3.71717e-09	1.84644e-08	10.223
HS3ST3A1	-1.32926	1.32926	5.13024	-7.70709	6.06419e-14	6.00774e-13	20.9633
SGCA	-1.32924	1.32924	7.25543	-6.47965	2.04657e-10	1.23106e-09	13.0374
EVC2	-1.32878	1.32878	6.08235	-8.20364	1.66378e-15	2.09348e-14	24.4842
PNMAL1	-1.3285	1.3285	7.30271	-6.90998	1.34785e-11	9.57815e-11	15.6857
ZDHHC11	1.32784	1.32784	6.16109	6.91061	1.34228e-11	9.54518e-11	15.6897
TERT	1.32709	1.32709	1.54845	8.19036	1.83585e-15	2.30098e-14	24.3878
KCNH4	-1.32637	1.32637	1.88794	-9.21455	6.60043e-19	1.44464e-17	32.1706
MRAP2	-1.32606	1.32606	6.56764	-8.63655	6.30855e-17	9.87154e-16	27.6931
DBNDD2	-1.3258	1.3258	8.52755	-9.76804	6.89513e-21	2.09094e-19	36.6552
CD40	-1.3242	1.3242	7.72949	-8.88714	8.96954e-18	1.58472e-16	29.6077
HR	-1.324	1.324	6.99492	-7.33828	7.82908e-13	6.61173e-12	18.4627
LPP	-1.3236	1.3236	8.98861	-8.14859	2.49975e-15	3.07305e-14	24.0853
RPGRIP1	1.32339	1.32339	3.26899	8.42727	3.11721e-16	4.36239e-15	26.1259
CPLX1	1.32305	1.32305	6.74296	10.9851	1.63389e-25	1.29014e-23	47.1413
CDKN2A	1.32246	1.32246	5.45996	7.54809	1.84894e-13	1.71371e-12	19.873
LRP4	-1.32177	1.32177	7.07665	-8.82611	1.44777e-17	2.48517e-16	29.1377
LOC440905	1.32162	1.32162	7.39189	4.93179	1.08127e-06	3.75609e-06	4.75368
B3GNT9	-1.32113	1.32113	8.02083	-10.3496	4.70858e-23	2.17719e-21	41.5627
GSTA2	-1.32096	1.32096	1.92893	-5.03434	6.51099e-07	2.34427e-06	5.23998
BNC2	-1.32052	1.32052	7.0176	-8.23643	1.3043e-15	1.6732e-14	24.7228
SIX1	1.31996	1.31996	9.51485	8.99911	3.70285e-18	7.07158e-17	30.4765
FHOD3	-1.31988	1.31988	8.77779	-8.36598	4.94945e-16	6.76963e-15	25.6726
OGN	-1.31833	1.31833	8.81166	-6.18009	1.24952e-09	6.65424e-09	11.2801
PDGFD	-1.31704	1.31704	7.94546	-9.59799	2.85588e-20	7.81749e-19	35.2575
FLJ12825	1.31606	1.31606	2.48205	7.84917	2.20583e-14	2.32711e-13	21.9529
HHIPL2	-1.31527	1.31527	2.98989	-5.65019	2.57619e-08	1.1303e-07	8.34997
CYP2J2	1.31514	1.31514	7.8856	6.53193	1.48178e-10	9.10434e-10	13.3514
C11orf87	-1.31479	1.31479	0.797056	-9.16742	9.64944e-19	2.05928e-17	31.7975
WFIKKN2	-1.31444	1.31444	3.33897	-8.02144	6.34973e-15	7.28675e-14	23.1721
SGK269	-1.3143	1.3143	8.63115	-9.25521	4.75136e-19	1.06724e-17	32.4936
TMPRSS11A	-1.31321	1.31321	0.872797	-6.88499	1.58453e-11	1.11253e-10	15.528
NDRG2	-1.31308	1.31308	10.9108	-11.1044	5.50885e-26	4.98223e-24	48.2127
FEZ1	-1.31286	1.31286	7.28123	-10.1138	3.63844e-22	1.43648e-20	39.5498
CHAD	-1.3125	1.3125	2.99799	-7.08909	4.1685e-12	3.14283e-11	16.8301
HIST1H4J	1.31172	1.31172	5.96613	7.30614	9.73819e-13	8.11714e-12	18.2495
CHST6	-1.31105	1.31105	3.69284	-7.86944	1.90719e-14	2.02349e-13	22.0953
DKK3	-1.31091	1.31091	10.3965	-8.74656	2.69281e-17	4.41208e-16	28.5285
NTN4	-1.31043	1.31043	10.0948	-7.9345	1.19344e-14	1.31094e-13	22.5542
TMEM184A	1.31019	1.31019	10.2296	12.2194	1.52608e-30	3.22994e-28	58.5607
CORO2B	-1.30997	1.30997	5.09803	-8.78371	2.01638e-17	3.37104e-16	28.8125
FAM124A	-1.3094	1.3094	5.5698	-8.89514	8.42214e-18	1.49444e-16	29.6695
TCEAL7	-1.30863	1.30863	5.58432	-8.38458	4.30268e-16	5.93151e-15	25.8099
SLC15A1	-1.30845	1.30845	4.45025	-4.34601	1.65211e-05	4.77716e-05	2.15316
ITGB4	-1.30778	1.30778	10.1567	-7.55204	1.7988e-13	1.66799e-12	19.8999
NCRNA00087	-1.30774	1.30774	5.95599	-8.83206	1.38195e-17	2.37816e-16	29.1833
MESP1	1.30701	1.30701	9.4514	5.37208	1.15146e-07	4.5893e-07	6.90556
HEPH	-1.30604	1.30604	8.37306	-7.97747	8.74254e-15	9.80788e-14	22.8589
MET	-1.30569	1.30569	8.36005	-7.55752	1.73148e-13	1.61213e-12	19.9372
POU2AF1	-1.30497	1.30497	4.93979	-5.58172	3.74639e-08	1.60103e-07	7.98834
MYL3	-1.30497	1.30497	1.79872	-3.95333	8.71446e-05	0.000224787	0.58171
HLF	-1.30476	1.30476	8.36302	-8.44117	2.80598e-16	3.96468e-15	26.2291
SPAG5	1.30384	1.30384	6.86401	9.14795	1.1284e-18	2.38579e-17	31.6437
EPB41L3	-1.30348	1.30348	7.93127	-8.44597	2.70579e-16	3.83367e-15	26.2648
KLHL30	-1.30297	1.30297	3.46054	-6.67917	5.90079e-11	3.83001e-10	14.2473
C9orf4	-1.3027	1.3027	2.61713	-6.31027	5.74154e-10	3.20833e-09	12.0349
CCDC129	-1.30213	1.30213	0.973435	-10.3559	4.45609e-23	2.08391e-21	41.6169
HPX	1.30205	1.30205	5.03034	7.92942	1.23812e-14	1.35494e-13	22.5182
SLC26A6	1.30142	1.30142	8.6962	12.5104	8.98367e-32	2.45913e-29	61.3554
CLDN3	1.30109	1.30109	12.2398	9.6434	1.95733e-20	5.50993e-19	35.629
BEND5	-1.30074	1.30074	5.58707	-8.96825	4.72924e-18	8.86678e-17	30.2362
ESPNL	-1.30067	1.30067	3.5008	-6.19741	1.12759e-09	6.04268e-09	11.3797
TBX5	-1.3001	1.3001	4.85093	-4.86277	1.51361e-06	5.14733e-06	4.43158
COL9A2	1.29995	1.29995	10.9639	4.89547	1.29128e-06	4.42872e-06	4.58367
MYOZ1	-1.29952	1.29952	4.30021	-5.52913	4.98223e-08	2.09215e-07	7.7132
ASB12	-1.29943	1.29943	1.81884	-8.58591	9.31075e-17	1.42224e-15	27.3112
LINGO3	1.29922	1.29922	2.55464	6.33316	5.00103e-10	2.82918e-09	12.1691
RPL36A	1.29807	1.29807	5.86701	7.43578	4.01924e-13	3.54751e-12	19.1141
FAM178B	-1.29783	1.29783	2.60637	-7.38781	5.58442e-13	4.82526e-12	18.7927
PLS3	-1.29781	1.29781	9.87381	-9.76699	6.95621e-21	2.10636e-19	36.6465
DEFB132	-1.29723	1.29723	5.46127	-6.04368	2.78219e-09	1.4079e-08	10.5038
ATP10B	-1.29692	1.29692	1.21964	-7.98098	8.52268e-15	9.58743e-14	22.8839
PRKCA	-1.29672	1.29672	9.20901	-9.09648	1.7045e-18	3.48539e-17	31.2385
GPRASP1	-1.29668	1.29668	8.5115	-9.14813	1.12674e-18	2.38474e-17	31.6452
MGC29506	1.29659	1.29659	7.34092	5.63618	2.78218e-08	1.21167e-07	8.27566
LOC401093	-1.29622	1.29622	7.40852	-9.88845	2.49487e-21	8.38292e-20	37.6552
ZNF486	-1.29554	1.29554	4.3485	-7.12467	3.29218e-12	2.50978e-11	17.0604
LRAT	-1.29539	1.29539	4.74487	-4.66946	3.80088e-06	1.21792e-05	3.55159
PARM1	-1.29537	1.29537	11.5476	-9.50832	6.00023e-20	1.55145e-18	34.5275
KRT9	-1.29525	1.29525	0.708848	-11.1109	5.19463e-26	4.71884e-24	48.2706
SLC4A11	-1.2948	1.2948	6.11154	-7.53283	2.05575e-13	1.88835e-12	19.7694
C19orf33	-1.2942	1.2942	5.92326	-4.68772	3.48901e-06	1.12554e-05	3.63331
HS3ST4	1.29346	1.29346	6.26223	5.32404	1.48174e-07	5.82316e-07	6.6627
MSL3L2	1.29267	1.29267	8.14134	13.9902	2.93671e-38	2.59281e-35	76.0974
ZCCHC12	-1.29259	1.29259	2.74457	-7.40002	5.13682e-13	4.47049e-12	18.8744
F7	-1.29127	1.29127	2.47513	-7.64415	9.44822e-14	9.09813e-13	20.5295
GALNT13	-1.29095	1.29095	4.23054	-4.92035	1.14354e-06	3.95633e-06	4.70004
DYNC1I1	-1.29093	1.29093	6.44547	-8.0747	4.30282e-15	5.09734e-14	23.5532
ST8SIA1	-1.29026	1.29026	6.79527	-7.33661	7.91819e-13	6.68148e-12	18.4516
XKR4	-1.28987	1.28987	1.48479	-8.0816	4.09082e-15	4.87432e-14	23.6027
EFCAB4A	1.28854	1.28854	10.4544	8.34598	5.75232e-16	7.77965e-15	25.5252
STARD4	-1.28851	1.28851	6.48157	-7.48646	2.83444e-13	2.53998e-12	19.4554
CCDC89	-1.28724	1.28724	3.87818	-8.89899	8.17048e-18	1.45481e-16	29.6993
HCG11	-1.28715	1.28715	7.64561	-9.52301	5.31456e-20	1.38638e-18	34.6468
SPC24	1.28711	1.28711	2.4686	7.63448	1.01119e-13	9.71897e-13	20.4631
TMEM169	-1.28711	1.28711	2.93117	-9.56692	3.69552e-20	9.91752e-19	35.004
CSF3	-1.28631	1.28631	3.00499	-3.75677	0.000190519	0.000466471	-0.152196
SP6	-1.28586	1.28586	6.37717	-9.02709	2.96485e-18	5.77498e-17	30.6948
BAIAP2L2	1.2852	1.2852	4.31162	4.34462	1.66221e-05	4.80365e-05	2.14738
NFATC2	-1.28424	1.28424	4.58044	-5.20888	2.69129e-07	1.023e-06	6.0885
NHLH2	-1.28416	1.28416	1.30493	-8.28559	9.04212e-16	1.18834e-14	25.0818
ATOH1	1.28207	1.28207	1.71173	4.45849	1.00121e-05	2.99328e-05	2.6289
ZNF695	1.28179	1.28179	3.13585	8.4678	2.29292e-16	3.28268e-15	26.4271
RIMS3	-1.28151	1.28151	6.65863	-9.99017	1.05011e-21	3.73635e-20	38.5067
TIMP3	-1.28089	1.28089	12.4046	-9.53903	4.65544e-20	1.22849e-18	34.777
PRSS21	-1.28065	1.28065	4.11731	-3.80683	0.000156607	0.000388395	0.0313543
PCSK9	-1.2799	1.2799	1.82256	-6.6996	5.18636e-11	3.38341e-10	14.373
INMT	-1.27978	1.27978	8.91174	-7.75928	4.18957e-14	4.23737e-13	21.3251
NUF2	1.27965	1.27965	4.30026	6.98583	8.22363e-12	5.98268e-11	16.1674
NACAD	-1.27962	1.27962	6.39044	-8.08166	4.08899e-15	4.87432e-14	23.6032
SLC24A3	-1.27954	1.27954	8.07501	-8.06313	4.68338e-15	5.52585e-14	23.4702
FRMD7	-1.2791	1.2791	1.10358	-9.77358	6.58137e-21	1.99875e-19	36.701
KLB	1.27907	1.27907	4.41192	6.17579	1.28173e-09	6.80473e-09	11.2554
AMOT	-1.27896	1.27896	9.05817	-8.49772	1.82642e-16	2.65556e-15	26.6502
PLD5	-1.27805	1.27805	2.60195	-5.55357	4.36514e-08	1.84852e-07	7.8408
PPP1R14B	1.27802	1.27802	10.0681	10.8547	5.31299e-25	3.71882e-23	45.9795
SCNN1B	-1.27766	1.27766	5.95865	-4.67349	3.7298e-06	1.19645e-05	3.56961
ZNF711	-1.27746	1.27746	5.68285	-7.30655	9.71113e-13	8.09787e-12	18.2523
ASAM	-1.27713	1.27713	5.45955	-6.57355	1.14421e-10	7.13351e-10	13.6029
MAPK8IP2	1.27617	1.27617	8.33036	8.63287	6.48992e-17	1.01399e-15	27.6653
RUNX1T1	-1.27573	1.27573	4.15916	-6.21215	1.03304e-09	5.56646e-09	11.4647
LOC149837	-1.27572	1.27572	4.13312	-7.7984	3.17123e-14	3.27162e-13	21.5976
SERPINB1	-1.27476	1.27476	7.86712	-8.25804	1.11054e-15	1.44027e-14	24.8804
YBX2	-1.27473	1.27473	3.24024	-6.36399	4.14953e-10	2.37298e-09	12.3504
C2orf43	-1.27468	1.27468	7.24592	-6.36905	4.02419e-10	2.30837e-09	12.3802
NTRK2	-1.27466	1.27466	7.1519	-6.84939	1.99377e-11	1.38144e-10	15.3041
C9orf24	-1.27429	1.27429	3.30554	-6.25316	8.08905e-10	4.42259e-09	11.7021
HAND2	-1.2734	1.2734	2.64593	-5.41892	8.98797e-08	3.63592e-07	7.14425
LIMS2	-1.27338	1.27338	9.90957	-7.61375	1.16934e-13	1.11399e-12	20.321
RNF182	-1.27266	1.27266	2.72265	-8.16208	2.26283e-15	2.80361e-14	24.1829
MR1	-1.27228	1.27228	6.34478	-9.42611	1.18001e-19	2.88745e-18	33.8626
CLIP4	-1.27198	1.27198	8.33679	-9.59776	2.86117e-20	7.82155e-19	35.2556
CALD1	-1.27188	1.27188	13.4146	-10.2474	1.14665e-22	4.96639e-21	40.6864
GPR173	-1.2712	1.2712	3.2024	-7.03746	5.86084e-12	4.33753e-11	16.4977
REC8	-1.27108	1.27108	6.54084	-7.9912	7.91281e-15	8.94056e-14	22.9566
GPM6B	-1.27105	1.27105	7.91677	-9.6105	2.57375e-20	7.12117e-19	35.3597
LGALS4	-1.27094	1.27094	3.38283	-5.38016	1.10341e-07	4.41063e-07	6.94662
LOC134466	-1.27083	1.27083	4.90265	-6.91342	1.31809e-11	9.37644e-11	15.7075
TNIK	-1.27074	1.27074	6.19871	-6.68457	5.70325e-11	3.71001e-10	14.2805
MUC21	-1.27072	1.27072	0.722465	-7.2174	1.77215e-12	1.41565e-11	17.6649
DTNA	-1.27067	1.27067	8.27918	-7.27993	1.16286e-12	9.58389e-12	18.0763
DNAJC15	-1.26903	1.26903	7.55113	-6.72228	4.4923e-11	2.96264e-10	14.5129
CDKL2	-1.26891	1.26891	3.58092	-7.39551	5.29793e-13	4.59512e-12	18.8442
CCKBR	-1.26869	1.26869	2.56913	-5.57837	3.81537e-08	1.62915e-07	7.97072
HAPLN1	-1.26791	1.26791	2.69228	-4.39057	1.35655e-05	3.97856e-05	2.34027
FAM19A1	-1.26789	1.26789	2.89563	-6.49132	1.90463e-10	1.1521e-09	13.1073
HSPB2	-1.26773	1.26773	5.95936	-7.33914	7.78315e-13	6.57564e-12	18.4684
LOC100126784	-1.26669	1.26669	4.63915	-8.55608	1.17008e-16	1.75983e-15	27.087
ABCC9	-1.26656	1.26656	7.57123	-7.08886	4.17469e-12	3.14635e-11	16.8287
SLC13A3	1.26609	1.26609	9.31178	7.92621	1.26713e-14	1.38373e-13	22.4955
CCDC158	-1.26402	1.26402	2.14894	-8.91207	7.37106e-18	1.32627e-16	29.8004
LRRC3B	-1.26337	1.26337	0.81141	-10.9432	2.38999e-25	1.81058e-23	46.7666
LGALS3	-1.26314	1.26314	10.8779	-8.36208	5.09668e-16	6.96174e-15	25.6439
CPXM1	-1.26291	1.26291	6.96479	-5.80314	1.10079e-08	5.09564e-08	9.17193
SPINK13	-1.26215	1.26215	0.653852	-7.26658	1.27261e-12	1.04256e-11	17.9882
PAQR5	-1.26196	1.26196	4.27501	-9.40347	1.42065e-19	3.42324e-18	33.6802
POU5F1B	1.26181	1.26181	5.62342	9.12986	1.30465e-18	2.72199e-17	31.5011
MYBPC1	1.2617	1.2617	11.1786	4.24359	2.58214e-05	7.2509e-05	1.72986
PAPPA2	-1.2616	1.2616	1.12344	-8.42874	3.0826e-16	4.31985e-15	26.1369
SLC38A5	-1.26154	1.26154	5.41092	-7.00603	7.20479e-12	5.28077e-11	16.2964
PRTFDC1	-1.26121	1.26121	5.5214	-8.35517	5.36845e-16	7.30379e-15	25.5929
DUSP15	-1.26092	1.26092	4.29965	-6.40422	3.24893e-10	1.89544e-09	12.5881
SNHG3-RCC1	1.26015	1.26015	8.17159	7.44192	3.85328e-13	3.40982e-12	19.1553
KRTAP5-1	1.26001	1.26001	2.11672	7.09706	3.95404e-12	2.98772e-11	16.8817
IGFN1	1.25952	1.25952	3.23358	4.83308	1.74713e-06	5.90137e-06	4.29429
CAND2	-1.25941	1.25941	6.62599	-8.94808	5.54738e-18	1.02694e-16	30.0795
TSPAN1	1.25906	1.25906	14.0486	8.20992	1.58804e-15	2.00507e-14	24.5299
STARD8	-1.2588	1.2588	7.27838	-8.30774	7.66188e-16	1.0168e-14	25.2442
GRPR	1.25823	1.25823	4.75022	4.35447	1.5916e-05	4.6139e-05	2.18856
MYL2	-1.25781	1.25781	1.67734	-2.54609	0.0111656	0.0201291	-3.87786
CHST11	-1.25599	1.25599	5.76027	-8.9176	7.05662e-18	1.27866e-16	29.8432
CYP26B1	-1.2558	1.2558	5.36876	-6.00443	3.49311e-09	1.74274e-08	10.2832
FOXE1	-1.25511	1.25511	3.12206	-5.61169	3.18152e-08	1.37538e-07	8.14613
TMEM45B	1.25508	1.25508	8.86317	5.15675	3.51325e-07	1.31259e-06	5.83233
PRDM5	-1.25399	1.25399	5.22232	-8.64096	6.09798e-17	9.5639e-16	27.7264
REEP1	-1.25392	1.25392	7.20487	-7.89853	1.54714e-14	1.67172e-13	22.3001
CDCA8	1.25375	1.25375	6.09597	10.2336	1.29259e-22	5.57499e-21	40.5685
IRAK3	-1.25366	1.25366	7.06038	-9.02811	2.94086e-18	5.73915e-17	30.7028
ZNF454	-1.25243	1.25243	4.05134	-8.53139	1.41297e-16	2.08093e-15	26.902
SLC45A3	1.25236	1.25236	14.9412	6.25229	8.1314e-10	4.44456e-09	11.697
LOC644936	-1.25197	1.25197	4.51397	-10.8527	5.4106e-25	3.76541e-23	45.9615
SCUBE1	-1.25197	1.25197	4.32177	-6.90678	1.37609e-11	9.74847e-11	15.6655
RAC3	1.2517	1.2517	8.88425	10.1639	2.36236e-22	9.66119e-21	39.9749
FMO2	-1.25143	1.25143	6.48565	-5.72029	1.74881e-08	7.85798e-08	8.72429
MST4	-1.25084	1.25084	8.61477	-10.6347	3.80978e-24	2.21572e-22	44.0388
ADAM28	-1.2502	1.2502	5.97282	-6.73716	4.08732e-11	2.7165e-10	14.6049
RCAN2	-1.24981	1.24981	8.52687	-8.02747	6.07663e-15	7.01254e-14	23.2152
SPG20	-1.24884	1.24884	9.56822	-9.16932	9.50326e-19	2.03231e-17	31.8125
RPRM	-1.24871	1.24871	5.80008	-6.35364	4.41831e-10	2.52247e-09	12.2894
DGCR9	1.24752	1.24752	2.98803	7.05375	5.26446e-12	3.91734e-11	16.6024
SIK1	-1.24714	1.24714	10.4803	-6.52235	1.57235e-10	9.62442e-10	13.2937
SPINK5	-1.24709	1.24709	4.06683	-4.27983	2.20704e-05	6.27831e-05	1.87855
DKK1	-1.24689	1.24689	5.74088	-4.41431	1.22047e-05	3.60419e-05	2.44067
TRPM2	1.2468	1.2468	7.14241	5.38037	1.1022e-07	4.40663e-07	6.94768
TSHZ2	-1.24678	1.24678	5.95191	-6.57562	1.12952e-10	7.04837e-10	13.6154
PSCA	-1.24649	1.24649	9.39748	-2.96911	0.00311706	0.00624628	-2.73333
SAMD5	1.24597	1.24597	8.43432	6.47463	2.11077e-10	1.26745e-09	13.0073
EID3	-1.24566	1.24566	4.87311	-9.68831	1.34544e-20	3.87403e-19	35.9976
ZNF727	-1.24558	1.24558	2.72108	-5.46646	6.97676e-08	2.86932e-07	7.38843
PABPC1L2B	1.24525	1.24525	7.6885	4.03806	6.15639e-05	0.000162581	0.908928
COLEC12	1.24494	1.24494	10.4646	8.50822	1.68608e-16	2.46022e-15	26.7286
ILDR2	-1.24475	1.24475	2.24137	-7.63484	1.00865e-13	9.69909e-13	20.4656
SP5	1.24466	1.24466	6.79558	5.64868	2.59772e-08	1.13907e-07	8.34193
GPX7	-1.24441	1.24441	6.71076	-7.82888	2.55067e-14	2.67306e-13	21.8107
CST4	-1.24398	1.24398	2.9438	-3.84069	0.000136993	0.000343318	0.156799
GALNT7	1.24354	1.24354	12.1296	9.26619	4.34685e-19	9.80669e-18	32.581
MESTIT1	-1.24347	1.24347	1.42448	-9.50328	6.25468e-20	1.61212e-18	34.4866
SLC16A4	-1.24336	1.24336	5.90074	-9.41104	1.33521e-19	3.23636e-18	33.7411
SERP2	-1.24275	1.24275	5.30881	-6.87072	1.73763e-11	1.21132e-10	15.4381
LRRC7	1.24263	1.24263	4.84357	4.30884	1.94477e-05	5.57393e-05	1.99846
CDKL5	-1.24215	1.24215	4.9323	-4.64722	4.21707e-06	1.34165e-05	3.45245
TUBA4A	-1.24209	1.24209	9.19784	-8.61956	7.19023e-17	1.11492e-15	27.5647
SCNN1D	1.24199	1.24199	6.20718	6.54749	1.34549e-10	8.31517e-10	13.4452
C15orf51	-1.24176	1.24176	1.98402	-8.12725	2.92528e-15	3.55993e-14	23.9313
CNR1	-1.24159	1.24159	4.13512	-7.10243	3.81575e-12	2.88536e-11	16.9164
C6orf123	-1.24159	1.24159	1.97151	-6.6305	8.01505e-11	5.10387e-10	13.9493
DNASE1L2	1.24155	1.24155	4.22966	6.62087	8.51369e-11	5.39963e-10	13.8905
SLIT3	-1.24127	1.24127	7.75349	-7.12328	3.32276e-12	2.53121e-11	17.0514
SNX7	-1.24122	1.24122	7.55245	-9.67181	1.5443e-20	4.4034e-19	35.8621
ANKRD53	-1.24108	1.24108	3.49788	-7.91104	1.41371e-14	1.53563e-13	22.3884
MMP16	-1.24101	1.24101	3.87834	-6.58451	1.06859e-10	6.69459e-10	13.6694
BCL2	-1.24095	1.24095	8.71168	-8.62234	7.03774e-17	1.09293e-15	27.5858
GFRA3	-1.2409	1.2409	4.41206	-4.92101	1.1399e-06	3.94508e-06	4.70309
KLHL13	-1.24034	1.24034	7.08134	-9.46354	8.67704e-20	2.17243e-18	34.1648
ELOVL2	1.24033	1.24033	8.80308	5.25902	2.07829e-07	8.01391e-07	6.33709
IGF2BP2	-1.24012	1.24012	4.73004	-6.7351	4.1414e-11	2.74521e-10	14.5921
HOXD12	-1.23977	1.23977	0.994105	-9.69107	1.31466e-20	3.79733e-19	36.0204
FAM90A1	-1.23969	1.23969	2.52023	-7.86737	1.93572e-14	2.05164e-13	22.0807
AMPH	-1.23869	1.23869	4.13402	-8.03129	5.90959e-15	6.83267e-14	23.2425
LCA5	-1.23857	1.23857	6.69831	-9.85081	3.43138e-21	1.11642e-19	37.3417
ROBO1	-1.23852	1.23852	9.34852	-8.22808	1.3878e-15	1.77297e-14	24.6619
CBX2	1.2385	1.2385	6.17239	6.91452	1.30874e-11	9.31635e-11	15.7144
ZNF98	-1.23846	1.23846	1.18368	-9.56298	3.81835e-20	1.02338e-18	34.9719
CHST3	-1.23756	1.23756	8.6648	-8.95044	5.4449e-18	1.00979e-16	30.0978
AKAP2	-1.23745	1.23745	8.34791	-4.54872	6.64732e-06	2.05094e-05	3.01868
KCNJ13	-1.2374	1.2374	1.39086	-8.38349	4.33798e-16	5.97308e-15	25.8019
LRRTM1	-1.23714	1.23714	2.31983	-6.17924	1.25582e-09	6.68102e-09	11.2752
NUP210	1.237	1.237	10.5144	12.6778	1.73255e-32	5.4722e-30	62.9795
C14orf176	-1.23694	1.23694	2.85939	-9.27092	4.18342e-19	9.46919e-18	32.6187
NRP2	-1.23675	1.23675	8.38605	-7.89252	1.61558e-14	1.73745e-13	22.2577
SRPX	-1.23541	1.23541	7.00874	-6.74877	3.79645e-11	2.5388e-10	14.6767
C14orf39	1.23531	1.23531	3.31006	7.2811	1.15373e-12	9.51631e-12	18.084
ACSL4	-1.23513	1.23513	8.67662	-9.64116	1.99407e-20	5.59265e-19	35.6107
TRH	-1.23492	1.23492	0.610045	-9.86511	3.04022e-21	9.97057e-20	37.4607
FAM72B	1.23492	1.23492	4.41111	8.15909	2.31325e-15	2.85919e-14	24.1613
CERK	-1.23484	1.23484	8.21767	-9.67565	1.49558e-20	4.27041e-19	35.8936
TRPC1	-1.23483	1.23483	6.52037	-8.85119	1.18957e-17	2.0679e-16	29.3305
PTPLA	-1.23449	1.23449	6.33125	-8.31503	7.25502e-16	9.66552e-15	25.2977
ETV5	-1.23408	1.23408	7.4687	-7.50447	2.5025e-13	2.26427e-12	19.5772
SLC6A2	-1.23366	1.23366	1.4966	-8.54936	1.23178e-16	1.83782e-15	27.0366
KSR1	-1.23351	1.23351	7.25903	-8.90067	8.06339e-18	1.43699e-16	29.7123
GALNT6	-1.23349	1.23349	5.5343	-8.42521	3.16624e-16	4.42197e-15	26.1106
HEPACAM	-1.23304	1.23304	1.40168	-7.07541	4.56326e-12	3.42787e-11	16.7419
DMC1	-1.23257	1.23257	2.24311	-9.56013	3.90944e-20	1.0437e-18	34.9487
PRPH	-1.23257	1.23257	2.837	-5.1319	3.98605e-07	1.47928e-06	5.71103
GRAMD1B	-1.23172	1.23172	3.07946	-7.12999	3.17777e-12	2.42617e-11	17.0949
DGCR5	1.2315	1.2315	4.32943	6.40806	3.17377e-10	1.8537e-09	12.6109
CHRNA2	1.23115	1.23115	10.7805	4.71528	3.06438e-06	9.98599e-06	3.75721
DSG4	-1.2311	1.2311	0.683496	-7.87346	1.8529e-14	1.96895e-13	22.1235
FAM65B	-1.23087	1.23087	6.92839	-5.61139	3.18667e-08	1.37702e-07	8.14457
NPAS4	-1.2306	1.2306	2.39757	-6.2424	8.62653e-10	4.70392e-09	11.6396
CPT1B	1.22943	1.22943	8.07841	7.28504	1.12339e-12	9.28472e-12	18.11
RARRES1	-1.22938	1.22938	8.34938	-5.1376	3.87245e-07	1.43894e-06	5.7388
LPA	-1.22927	1.22927	2.74692	-6.03392	2.94451e-09	1.48528e-08	10.4488
ADCY8	-1.22911	1.22911	0.486331	-9.52723	5.13248e-20	1.34229e-18	34.681
EFNA5	-1.22871	1.22871	7.23875	-6.99591	7.69856e-12	5.61661e-11	16.2317
ZAK	-1.22859	1.22859	10.4862	-9.25429	4.78685e-19	1.07403e-17	32.4863
FAM5B	-1.22849	1.22849	1.03971	-8.5784	9.86223e-17	1.50201e-15	27.2547
ANXA6	-1.22848	1.22848	11.1039	-9.7813	6.16774e-21	1.88709e-19	36.7648
HSD11B1	-1.22777	1.22777	5.87061	-6.39513	3.43395e-10	1.99657e-09	12.5343
SCNN1A	-1.22773	1.22773	10.136	-6.17755	1.26845e-09	6.74293e-09	11.2655
GPR75	-1.22737	1.22737	3.92434	-7.81068	2.90506e-14	3.02132e-13	21.6834
HAPLN2	-1.22681	1.22681	4.02256	-6.18323	1.2265e-09	6.53689e-09	11.2981
ZNF676	-1.22666	1.22666	2.15916	-6.59657	9.91152e-11	6.22845e-10	13.7426
GMDS	1.22664	1.22664	9.62997	9.99264	1.02821e-21	3.66477e-20	38.5274
CRYBA2	1.22659	1.22659	3.70458	5.70648	1.88814e-08	8.44889e-08	8.6502
HCN2	1.22647	1.22647	4.42778	6.98398	8.32363e-12	6.05114e-11	16.1556
C1orf183	-1.22644	1.22644	5.51447	-11.008	1.32659e-25	1.05973e-23	47.3467
EFEMP2	-1.22629	1.22629	9.42116	-8.57717	9.95617e-17	1.51295e-15	27.2454
C16orf45	-1.22615	1.22615	8.54408	-9.60575	2.67758e-20	7.36874e-19	35.3208
DOK4	-1.22526	1.22526	8.31166	-11.1634	3.2119e-26	3.02479e-24	48.7445
PCDHAC2	-1.22498	1.22498	3.48088	-4.69597	3.3562e-06	1.0856e-05	3.67035
ADAMTS15	-1.22482	1.22482	3.42049	-6.4716	2.15055e-10	1.29058e-09	12.9892
CHTF18	1.2229	1.2229	7.87012	10.1017	4.0398e-22	1.57975e-20	39.4468
EDDM3B	-1.22274	1.22274	0.158914	-9.34034	2.3793e-19	5.58252e-18	33.1733
GPR144	-1.22274	1.22274	0.960453	-7.22734	1.65769e-12	1.33095e-11	17.7301
SPARCL1	-1.22255	1.22255	12.8284	-8.22683	1.40078e-15	1.78622e-14	24.6528
FHIT	1.22252	1.22252	6.17401	9.23525	5.58407e-19	1.23802e-17	32.3349
GLI3	-1.22194	1.22194	7.89209	-9.06334	2.22114e-18	4.45312e-17	30.9785
ZFP57	-1.22175	1.22175	2.09726	-5.08365	5.08591e-07	1.85508e-06	5.47703
HAPLN4	-1.2217	1.2217	2.38386	-6.82141	2.38661e-11	1.6316e-10	15.1289
ERBB4	-1.22164	1.22164	5.01538	-6.01341	3.31633e-09	1.65981e-08	10.3336
C14orf132	-1.22131	1.22131	8.25748	-8.15151	2.4464e-15	3.01288e-14	24.1064
CLIC3	-1.22101	1.22101	4.42293	-6.35329	4.42754e-10	2.52633e-09	12.2874
CYTL1	-1.22039	1.22039	4.87377	-6.3986	3.36216e-10	1.95705e-09	12.5548
SSPN	-1.22033	1.22033	8.94629	-8.90408	7.84964e-18	1.40826e-16	29.7387
RIMS4	-1.22015	1.22015	5.24284	-6.11422	1.84255e-09	9.55482e-09	10.9033
TCAP	-1.21998	1.21998	3.92832	-3.28212	0.00109577	0.00236925	-1.77713
LOC643763	-1.21973	1.21973	2.94409	-6.40106	3.31221e-10	1.92961e-09	12.5694
DEPDC7	-1.21961	1.21961	3.88298	-6.43082	2.76173e-10	1.62879e-09	12.746
SRRM4	-1.21956	1.21956	1.6322	-6.8271	2.30108e-11	1.57842e-10	15.1645
RBPMS	-1.21893	1.21893	10.1617	-8.53155	1.41124e-16	2.07989e-15	26.9032
ABCD2	-1.21784	1.21784	3.00012	-7.10904	3.65229e-12	2.76685e-11	16.9591
GPR161	-1.21756	1.21756	6.90457	-9.21082	6.80219e-19	1.48721e-17	32.141
DZIP1	-1.21736	1.21736	7.40782	-8.53603	1.36379e-16	2.01498e-15	26.9367
MFAP5	-1.21715	1.21715	4.89767	-4.47648	9.23219e-06	2.77913e-05	2.70603
LOC441869	-1.21683	1.21683	7.67984	-8.55244	1.20312e-16	1.79898e-15	27.0597
FERMT1	-1.21639	1.21639	7.65518	-5.70978	1.85387e-08	8.30639e-08	8.66791
FAP	1.21613	1.21613	5.9757	5.62496	2.95878e-08	1.28395e-07	8.21623
ABCC3	-1.21606	1.21606	7.45348	-5.57757	3.83196e-08	1.63556e-07	7.96654
POMC	-1.21603	1.21603	3.40683	-6.73635	4.10864e-11	2.72714e-10	14.5998
EHD2	-1.21574	1.21574	10.3565	-8.76713	2.29443e-17	3.79876e-16	28.6857
KANK2	-1.21505	1.21505	11.1842	-9.75197	7.89201e-21	2.35498e-19	36.5223
SCHIP1	-1.21482	1.21482	7.06956	-7.8197	2.72374e-14	2.84862e-13	21.7464
C11orf93	-1.21448	1.21448	5.40864	-10.8369	6.23765e-25	4.28291e-23	45.8214
MBNL2	-1.21447	1.21447	9.5938	-10.037	7.03856e-22	2.59895e-20	38.9004
E2F2	1.21441	1.21441	4.54209	7.47704	3.025e-13	2.70485e-12	19.3918
LOC339674	1.21429	1.21429	1.93359	8.68866	4.2192e-17	6.77779e-16	28.0878
IL33	-1.21385	1.21385	8.42286	-7.70122	6.32128e-14	6.24223e-13	20.9227
BVES	-1.21364	1.21364	7.38656	-7.03106	6.11263e-12	4.51411e-11	16.4567
RGS10	1.21303	1.21303	10.5388	11.435	2.61202e-27	3.02965e-25	51.218
ST5	-1.21249	1.21249	10.0257	-11.1843	2.65047e-26	2.53089e-24	48.9338
PPAPDC3	-1.21249	1.21249	5.4441	-7.38595	5.65608e-13	4.88307e-12	18.7803
PEG3	-1.21247	1.21247	7.07497	-9.59863	2.84063e-20	7.78614e-19	35.2627
GJA3	1.21214	1.21214	3.84001	4.46735	9.62031e-06	2.88455e-05	2.66686
ATP1B1	-1.21175	1.21175	10.151	-8.82495	1.461e-17	2.50369e-16	29.1287
AVPI1	-1.21172	1.21172	7.67251	-9.28358	3.77509e-19	8.5828e-18	32.7196
ZP3	1.2117	1.2117	7.90228	8.46957	2.26223e-16	3.24553e-15	26.4403
ZNF257	-1.21088	1.21088	3.62028	-6.44376	2.55129e-10	1.51294e-09	12.8231
LRRC56	1.21047	1.21047	7.51996	12.1067	4.52672e-30	8.85081e-28	57.4881
C20orf194	-1.21024	1.21024	8.55983	-10.8668	4.76669e-25	3.37449e-23	46.0864
FABP3	-1.21009	1.21009	7.68716	-6.48553	1.97375e-10	1.19075e-09	13.0726
C19orf23	1.20997	1.20997	4.81584	10.2836	8.36931e-23	3.71909e-21	40.9964
ANKRD35	-1.2099	1.2099	6.63655	-6.82107	2.39182e-11	1.63408e-10	15.1268
RPL22L1	1.20908	1.20908	9.68201	9.29943	3.31923e-19	7.60534e-18	32.8461
ESPL1	1.20902	1.20902	4.84898	6.66715	6.36536e-11	4.11334e-10	14.1736
CDC42EP3	-1.20892	1.20892	10.1955	-10.3867	3.40321e-23	1.62862e-21	41.8823
SLC25A27	1.2089	1.2089	8.00516	7.1107	3.61235e-12	2.7376e-11	16.9699
DPYSL3	-1.20845	1.20845	11.8924	-9.46513	8.56441e-20	2.14685e-18	34.1776
GPR160	1.20789	1.20789	10.7149	11.0596	8.29451e-26	7.09527e-24	47.8094
GJC1	-1.20713	1.20713	7.64401	-8.265	1.0544e-15	1.37005e-14	24.9312
HAO1	1.20694	1.20694	1.90477	4.13273	4.14469e-05	0.000112598	1.28229
PITPNM3	-1.20661	1.20661	7.78566	-9.20341	7.22132e-19	1.57549e-17	32.0823
EGOT	-1.20658	1.20658	1.85565	-6.70046	5.15829e-11	3.36831e-10	14.3783
SMTN	-1.20635	1.20635	11.5439	-7.96796	9.36746e-15	1.04803e-13	22.7913
RASSF5	-1.20621	1.20621	8.15676	-8.95811	5.12419e-18	9.55491e-17	30.1574
ANP32E	-1.20593	1.20593	8.65716	-10.6376	3.7125e-24	2.17144e-22	44.0643
CHRFAM7A	-1.20587	1.20587	4.33956	-6.17657	1.27581e-09	6.77859e-09	11.2599
ADAMTSL3	-1.205	1.205	7.62377	-5.91035	5.99729e-09	2.88753e-08	9.75968
LIPE	-1.20466	1.20466	5.93513	-8.90401	7.85414e-18	1.40826e-16	29.7381
FOSL1	-1.2046	1.2046	5.03008	-4.22375	2.81257e-05	7.84644e-05	1.64893
HIST1H2BF	1.20416	1.20416	3.28052	5.3926	1.03326e-07	4.14557e-07	7.0099
UNC5C	-1.20415	1.20415	4.22282	-6.46964	2.17658e-10	1.30391e-09	12.9775
SLC4A4	1.20373	1.20373	12.2632	5.33186	1.42231e-07	5.60783e-07	6.70211
LOC647309	1.20352	1.20352	4.38075	3.77175	0.00017971	0.000442114	-0.0975269
IL17RE	-1.20335	1.20335	7.11961	-6.12171	1.76324e-09	9.16672e-09	10.946
EXO1	1.20334	1.20334	4.09405	6.3278	5.16574e-10	2.91434e-09	12.1376
RAB26	1.20326	1.20326	7.39972	7.78191	3.56657e-14	3.64832e-13	21.4826
ARL10	-1.20258	1.20258	3.95425	-8.15104	2.4549e-15	3.02153e-14	24.103
ZNF157	-1.20239	1.20239	1.02598	-11.2409	1.57447e-26	1.5845e-24	49.4472
ITGA1	-1.20201	1.20201	9.41337	-7.1266	3.25028e-12	2.47876e-11	17.0729
SLC10A4	1.20133	1.20133	2.74581	7.04382	5.62055e-12	4.1672e-11	16.5386
CGB7	-1.20126	1.20126	2.48612	-5.94419	4.94166e-09	2.41037e-08	9.94716
GPRIN1	1.20055	1.20055	5.30568	9.84056	3.74174e-21	1.20593e-19	37.2565
EFHA2	-1.20035	1.20035	6.28022	-7.75927	4.18989e-14	4.23737e-13	21.325
MIOX	1.19981	1.19981	1.89856	6.56955	1.17305e-10	7.3e-10	13.5787
PTTG1	1.19963	1.19963	6.08465	7.12285	3.33237e-12	2.53665e-11	17.0486
CNTNAP2	1.19929	1.19929	10.3958	5.40571	9.63991e-08	3.88587e-07	7.07677
DENND2C	-1.19817	1.19817	5.11868	-7.44206	3.84937e-13	3.40783e-12	19.1563
RHOB	-1.19815	1.19815	12.7976	-9.07089	2.09122e-18	4.2091e-17	31.0377
C14orf37	-1.19792	1.19792	5.11451	-8.12417	2.99234e-15	3.63723e-14	23.9091
KLF8	-1.19688	1.19688	5.96306	-9.2249	6.07133e-19	1.33452e-17	32.2527
SGCE	-1.19557	1.19557	7.76692	-8.45696	2.48945e-16	3.53937e-15	26.3465
EFHD1	-1.19517	1.19517	7.55155	-7.9629	9.71746e-15	1.08424e-13	22.7554
NSUN5P1	1.19504	1.19504	7.4914	7.35608	6.93518e-13	5.90785e-12	18.5811
HPSE2	-1.19491	1.19491	5.16645	-4.47623	9.24253e-06	2.78143e-05	2.70496
PHF21B	1.19487	1.19487	6.56518	6.62328	8.38592e-11	5.32353e-10	13.9052
B4GALNT1	-1.19451	1.19451	5.2422	-7.1294	3.19024e-12	2.43478e-11	17.0911
SLFN12	-1.19429	1.19429	4.63621	-7.56404	1.65473e-13	1.54557e-12	19.9815
TGFB3	-1.19406	1.19406	9.69713	-6.65088	7.05207e-11	4.52152e-10	14.0738
KCNC2	1.19401	1.19401	6.70445	2.86807	0.00428851	0.00836038	-3.0222
HSD17B3	1.1939	1.1939	2.34231	5.53509	4.82425e-08	2.02962e-07	7.74429
KCNE1L	-1.19349	1.19349	1.68756	-7.93069	1.22676e-14	1.34537e-13	22.5272
DLK1	-1.19336	1.19336	1.16893	-4.81793	1.8793e-06	6.30322e-06	4.22453
TBC1D3G	1.19255	1.19255	2.50958	3.00096	0.00281354	0.00568356	-2.64026
CHST15	-1.19238	1.19238	8.31699	-8.34955	5.60031e-16	7.5991e-15	25.5515
CA11	-1.19206	1.19206	7.19249	-7.55412	1.77304e-13	1.64782e-12	19.914
C1orf182	1.19169	1.19169	2.54193	8.61462	7.46817e-17	1.15627e-15	27.5275
SLC5A7	-1.19164	1.19164	1.59557	-7.09656	3.9672e-12	2.99436e-11	16.8784
MPP6	1.19151	1.19151	6.81448	9.41203	1.32439e-19	3.21392e-18	33.7491
PPP1R1C	-1.19141	1.19141	1.54289	-5.56231	4.16314e-08	1.76809e-07	7.88652
MYO3A	-1.19139	1.19139	1.28381	-8.14468	2.57283e-15	3.161e-14	24.0571
PKHD1L1	-1.19089	1.19089	2.49801	-6.66678	6.38025e-11	4.12037e-10	14.1713
APOBEC3F	-1.19082	1.19082	7.2352	-7.36077	6.717e-13	5.73389e-12	18.6123
PDGFC	-1.19072	1.19072	8.78971	-8.30856	7.61541e-16	1.01128e-14	25.2502
RAPGEFL1	-1.19055	1.19055	7.37152	-8.64318	5.99438e-17	9.41581e-16	27.7432
FADS1	-1.19012	1.19012	9.16689	-8.0561	4.93027e-15	5.79385e-14	23.4199
DUSP4	-1.19009	1.19009	7.40932	-6.04072	2.83049e-09	1.43022e-08	10.4871
FBXL2	-1.18994	1.18994	5.92405	-6.82699	2.30264e-11	1.57874e-10	15.1638
ATP12A	-1.1899	1.1899	2.99594	-3.14047	0.00177756	0.00371093	-2.2213
FCER1A	-1.18984	1.18984	5.31899	-6.22398	9.62793e-10	5.21259e-09	11.533
FCRLB	-1.18829	1.18829	3.22682	-9.08477	1.87182e-18	3.80856e-17	31.1465
METTL7A	-1.18823	1.18823	10.6244	-10.1307	3.14609e-22	1.25783e-20	39.6929
APCDD1L	-1.18708	1.18708	2.3191	-6.59369	1.00912e-10	6.33553e-10	13.7251
TRIM58	1.18704	1.18704	6.39814	5.0836	5.08725e-07	1.85508e-06	5.47678
CHRNA4	-1.18697	1.18697	1.78754	-7.2549	1.37698e-12	1.12136e-11	17.9113
TWIST2	-1.18652	1.18652	5.09583	-6.72599	4.38779e-11	2.89837e-10	14.5358
GPR149	-1.18651	1.18651	0.439304	-7.21708	1.77594e-12	1.41812e-11	17.6628
DLX3	-1.1863	1.1863	3.72582	-6.45781	2.34071e-10	1.39653e-09	12.9068
CYP4F2	-1.18548	1.18548	3.63753	-2.82698	0.0048702	0.00939711	-3.13691
DUSP19	-1.18516	1.18516	5.95373	-11.7631	1.20203e-28	1.80129e-26	54.2537
CDCA3	1.1848	1.1848	5.49798	8.17274	2.09145e-15	2.6007e-14	24.26
SERPINF2	-1.1847	1.1847	8.12	-6.32752	5.17442e-10	2.91763e-09	12.1359
PTRF	-1.18414	1.18414	12.5314	-8.78762	1.95584e-17	3.28319e-16	28.8424
ANXA2	-1.18352	1.18352	11.9584	-9.2857	3.71083e-19	8.45543e-18	32.7365
GPR98	1.18294	1.18294	7.49543	7.56975	1.59014e-13	1.4893e-12	20.0205
VSIG2	-1.18286	1.18286	8.2684	-3.40319	0.000714624	0.00159279	-1.38259
ISL2	-1.18248	1.18248	3.2507	-5.94962	4.79005e-09	2.34079e-08	9.97734
FOXA2	-1.18221	1.18221	2.63545	-4.7125	3.10481e-06	1.01065e-05	3.7447
NEURL1B	-1.1822	1.1822	9.35459	-10.3359	5.30488e-23	2.42021e-21	41.4453
LRRC4	-1.18167	1.18167	4.14379	-7.10135	3.84318e-12	2.90502e-11	16.9094
MGC87042	1.18164	1.18164	6.91396	9.03056	2.88393e-18	5.6334e-17	30.722
SYCE1L	1.18157	1.18157	5.50008	4.63216	4.52333e-06	1.43088e-05	3.38558
DIO1	1.18152	1.18152	2.98569	4.1	4.75626e-05	0.000127775	1.15233
NCRNA00093	1.18142	1.18142	4.7743	7.64311	9.51777e-14	9.1608e-13	20.5224
SH3PXD2B	-1.18122	1.18122	8.94514	-10.2982	7.37264e-23	3.29761e-21	41.1212
PRELID2	-1.18101	1.18101	3.87312	-8.66797	4.95091e-17	7.86096e-16	27.9309
DSCAML1	-1.1804	1.1804	2.3906	-8.13669	2.72887e-15	3.33872e-14	23.9994
DDIT4	-1.18032	1.18032	10.6986	-8.22296	1.44164e-15	1.83376e-14	24.6246
ROPN1	1.17975	1.17975	2.65862	7.27914	1.16911e-12	9.62773e-12	18.0711
C1orf126	-1.17952	1.17952	5.22141	-8.38059	4.43411e-16	6.09727e-15	25.7804
EPCAM	1.17935	1.17935	12.3572	11.6545	3.34772e-28	4.58191e-26	53.2436
KCNT2	-1.17927	1.17927	3.62877	-5.86647	7.69803e-09	3.6499e-08	9.51799
MAMSTR	-1.17927	1.17927	4.23153	-8.73648	2.91231e-17	4.75655e-16	28.4516
LOC441666	-1.17787	1.17787	3.71818	-5.63649	2.77751e-08	1.21015e-07	8.27729
FAM72D	1.17777	1.17777	3.23458	7.54205	1.92819e-13	1.78074e-12	19.832
ARHGEF19	-1.1773	1.1773	7.60318	-7.74551	4.61975e-14	4.64463e-13	21.2294
IL1RN	-1.17705	1.17705	5.26402	-6.26383	7.58876e-10	4.16681e-09	11.7641
NSUN5P2	1.17687	1.17687	8.84263	7.37341	6.16216e-13	5.29548e-12	18.6966
CCDC154	1.17656	1.17656	4.41838	8.74903	2.64164e-17	4.33516e-16	28.5474
LOC100128788	1.17613	1.17613	4.99413	10.535	9.22665e-24	4.98482e-22	43.1676
THSD7B	-1.17601	1.17601	4.29284	-5.41939	8.9655e-08	3.62755e-07	7.14666
TMEM52	1.17493	1.17493	5.55121	7.80284	3.07218e-14	3.17657e-13	21.6286
ST6GAL2	-1.17491	1.17491	4.92065	-5.7768	1.27605e-08	5.85024e-08	9.02902
HS3ST6	-1.1745	1.1745	1.69236	-5.56642	4.07123e-08	1.73264e-07	7.90807
OLFML2A	-1.17444	1.17444	8.3239	-8.00914	6.94496e-15	7.92111e-14	23.0843
DCST2	1.17421	1.17421	4.59877	6.54105	1.40037e-10	8.62314e-10	13.4064
PTPLAD2	-1.17344	1.17344	6.70458	-8.63204	6.53173e-17	1.01897e-15	27.659
SNHG9	1.17205	1.17205	6.52706	7.18559	2.19314e-12	1.72049e-11	17.4569
C15orf21	1.17144	1.17144	10.6233	4.38686	1.3791e-05	4.03778e-05	2.32461
EDA2R	-1.17103	1.17103	5.76772	-7.14777	2.82318e-12	2.17087e-11	17.2104
TMEM229A	-1.17097	1.17097	1.14877	-7.50756	2.44951e-13	2.2173e-12	19.5981
LFNG	1.1708	1.1708	10.3662	7.34794	7.33059e-13	6.22146e-12	18.5269
LHFPL4	-1.17073	1.17073	2.14147	-5.08793	4.97764e-07	1.81802e-06	5.49769
SULT4A1	1.17066	1.17066	2.65877	4.03211	6.30958e-05	0.000166221	0.885761
AMT	-1.17054	1.17054	7.83621	-7.18536	2.19658e-12	1.72253e-11	17.4553
ATOH8	-1.17052	1.17052	8.36186	-6.82727	2.29849e-11	1.5782e-10	15.1656
PCDHB2	1.17041	1.17041	7.46131	5.40426	9.71449e-08	3.91261e-07	7.06934
AGMAT	1.17031	1.17031	5.494	6.42092	2.934e-10	1.721e-09	12.6872
DBC1	-1.16987	1.16987	5.24929	-4.86266	1.51446e-06	5.14935e-06	4.43105
SPINT3	-1.16951	1.16951	0.26116	-10.2328	1.30147e-22	5.60149e-21	40.5617
SERPINA4	-1.16934	1.16934	2.09375	-3.4007	0.000721025	0.00160549	-1.39084
GPR133	-1.16914	1.16914	6.47828	-5.50094	5.79918e-08	2.40958e-07	7.56672
ABCG4	-1.1691	1.1691	1.72018	-9.45864	9.03383e-20	2.25352e-18	34.1252
PLSCR4	-1.16883	1.16883	7.68529	-8.21194	1.56442e-15	1.98013e-14	24.5445
EPHX3	-1.16859	1.16859	3.6947	-5.68937	2.07572e-08	9.23594e-08	8.55866
CACNA2D3	-1.16847	1.16847	4.02143	-6.12498	1.72962e-09	9.00331e-09	10.9646
CYP27C1	-1.16811	1.16811	2.82568	-6.89239	1.51054e-11	1.0624e-10	15.5746
SNPH	-1.16802	1.16802	7.66816	-7.88893	1.65779e-14	1.77725e-13	22.2324
SIM1	-1.16802	1.16802	0.305121	-8.24996	1.17937e-15	1.52088e-14	24.8214
PTPRQ	-1.16754	1.16754	2.88679	-4.50779	8.01147e-06	2.43704e-05	2.84096
INSRR	-1.16749	1.16749	1.77385	-5.88591	6.89352e-09	3.29129e-08	9.62484
TTBK1	-1.16729	1.16729	2.79035	-7.79688	3.20562e-14	3.29883e-13	21.587
FLJ10357	-1.16669	1.16669	8.93511	-10.3089	6.71604e-23	3.02369e-21	41.213
UGT3A2	-1.16657	1.16657	1.82711	-6.29525	6.28497e-10	3.4892e-09	11.9471
GFRA2	-1.16634	1.16634	4.36107	-6.89736	1.4627e-11	1.03193e-10	15.606
CITED1	-1.16634	1.16634	6.46986	-4.54649	6.71542e-06	2.06946e-05	3.00897
PDE6B	-1.16627	1.16627	5.12717	-5.90657	6.12796e-09	2.94768e-08	9.73881
CCRL1	-1.16609	1.16609	2.91286	-9.0532	2.40825e-18	4.78619e-17	30.899
UHRF1	1.16596	1.16596	5.38305	6.70477	5.01939e-11	3.28492e-10	14.4048
RAG1	-1.16496	1.16496	3.72037	-6.7908	2.90374e-11	1.9681e-10	14.9378
KBTBD12	-1.16486	1.16486	2.43146	-5.92006	5.67376e-09	2.74076e-08	9.81337
KRT6A	-1.16402	1.16402	4.06285	-3.66078	0.000275738	0.000656566	-0.497659
SNX31	-1.16384	1.16384	3.69031	-4.56887	6.06045e-06	1.88089e-05	3.10672
MSH5	1.16363	1.16363	7.91315	10.0614	5.70831e-22	2.15823e-20	39.1065
ELF4	-1.16348	1.16348	7.27576	-8.18994	1.8415e-15	2.30665e-14	24.3847
HIST1H4H	1.16318	1.16318	8.28563	6.3533	4.42748e-10	2.52633e-09	12.2874
JAKMIP2	-1.16313	1.16313	2.74006	-6.53741	1.43235e-10	8.80949e-10	13.3844
MSI1	1.16299	1.16299	8.20001	10.8901	3.86345e-25	2.78304e-23	46.2934
NELL2	-1.16296	1.16296	7.18726	-5.15186	3.60174e-07	1.34321e-06	5.80843
SLC10A5	1.16273	1.16273	4.18753	7.74182	4.74223e-14	4.76311e-13	21.2038
SLFN13	-1.1625	1.1625	5.90054	-6.70099	5.14094e-11	3.35912e-10	14.3815
FOXD4	1.16093	1.16093	3.72375	6.90076	1.43081e-11	1.01117e-10	15.6275
CELF2	-1.16082	1.16082	8.79068	-7.79589	3.22831e-14	3.31883e-13	21.5801
FLRT2	-1.16062	1.16062	7.5589	-6.26826	7.3903e-10	4.06219e-09	11.7898
C10orf55	-1.16041	1.16041	2.16862	-8.21053	1.58088e-15	1.99771e-14	24.5343
COL19A1	-1.15995	1.15995	1.48293	-5.43312	8.33436e-08	3.38584e-07	7.21702
TRPM5	-1.15975	1.15975	1.39086	-6.02774	3.05199e-09	1.53798e-08	10.4141
SLC26A1	1.15961	1.15961	5.78309	9.64381	1.95061e-20	5.50083e-19	35.6324
TMEFF2	1.15955	1.15955	11.3286	3.51699	0.000472587	0.00108562	-0.999253
GFRA1	-1.1582	1.1582	7.11308	-5.88651	6.87002e-09	3.28233e-08	9.62815
DAPP1	-1.15817	1.15817	5.16719	-5.56122	4.18783e-08	1.77747e-07	7.88082
PABPC1L	1.15812	1.15812	7.20977	5.81854	1.00936e-08	4.7021e-08	9.25581
PDE4A	-1.15756	1.15756	7.77709	-8.63214	6.52651e-17	1.01893e-15	27.6598
SPTBN2	1.15752	1.15752	11.7882	12.442	1.75434e-31	4.55906e-29	60.695
KCNE3	-1.15737	1.15737	6.37007	-6.49079	1.91087e-10	1.15553e-09	13.1041
C7orf31	-1.15666	1.15666	5.56995	-8.62584	6.85095e-17	1.06634e-15	27.6122
CAV3	-1.15658	1.15658	1.82814	-5.37098	1.15814e-07	4.61323e-07	6.89999
ROBO2	-1.1562	1.1562	4.87781	-6.07196	2.3596e-09	1.20534e-08	10.6635
FBXO2	-1.15559	1.15559	7.17752	-6.63847	7.62392e-11	4.87295e-10	13.9979
TK1	1.15559	1.15559	7.9395	8.01481	6.66401e-15	7.63461e-14	23.1248
NGFR	-1.15507	1.15507	8.24649	-6.03929	2.85397e-09	1.44138e-08	10.4791
HHATL	-1.1548	1.1548	1.56732	-5.09267	4.86006e-07	1.77856e-06	5.52064
PDILT	-1.15415	1.15415	1.18951	-6.83007	2.25749e-11	1.55212e-10	15.1831
GDF7	-1.15404	1.15404	2.27613	-6.43182	2.74486e-10	1.61978e-09	12.752
KRT19	-1.15375	1.15375	11.6834	-5.46106	7.18115e-08	2.94858e-07	7.36059
MYRIP	1.15206	1.15206	8.27392	8.2105	1.58123e-15	1.99771e-14	24.5341
ASPH	-1.15171	1.15171	10.3332	-9.98573	1.09067e-21	3.86727e-20	38.4694
PRDM16	-1.15151	1.15151	4.29085	-7.18239	2.2406e-12	1.75401e-11	17.436
P2RX5	1.15131	1.15131	5.93338	8.35306	5.45437e-16	7.41577e-15	25.5774
FHL2	-1.15122	1.15122	9.99024	-7.42606	4.29681e-13	3.77626e-12	19.0488
ANKRD2	-1.14963	1.14963	1.76063	-4.81674	1.89003e-06	6.33714e-06	4.21908
ANXA1	-1.14844	1.14844	11.1371	-7.8154	2.80874e-14	2.93303e-13	21.7164
PATE3	-1.14822	1.14822	0.277552	-8.30441	7.85512e-16	1.03975e-14	25.2198
OR52R1	1.148	1.148	1.3762	6.70759	4.93064e-11	3.23096e-10	14.4222
NPR2	-1.1474	1.1474	7.55956	-8.86181	1.09447e-17	1.91393e-16	29.4123
COX7A1	-1.14718	1.14718	7.36073	-5.97374	4.16984e-09	2.05687e-08	10.1117
MEIS3P1	-1.14707	1.14707	7.93396	-10.2896	7.94547e-23	3.5461e-21	41.0475
C14orf159	-1.14681	1.14681	9.13618	-8.54611	1.26278e-16	1.87861e-15	27.0122
VILL	-1.14669	1.14669	7.87155	-6.15648	1.43671e-09	7.56689e-09	11.1446
GALNTL6	1.14662	1.14662	3.50709	5.18543	3.03487e-07	1.14659e-06	5.973
LOC391322	1.14647	1.14647	3.70858	3.77855	0.000174989	0.000431119	-0.0726032
CECR2	1.14629	1.14629	5.89962	6.00403	3.50133e-09	1.74641e-08	10.281
EME2	1.14627	1.14627	4.74724	5.7152	1.79892e-08	8.07429e-08	8.69699
KIF5A	-1.14623	1.14623	2.10087	-6.33299	5.00621e-10	2.82978e-09	12.1681
LOC643008	-1.1461	1.1461	3.87321	-6.62051	8.53297e-11	5.40852e-10	13.8883
IL22RA1	-1.14576	1.14576	3.67117	-6.73599	4.11796e-11	2.73244e-10	14.5976
LOC338799	1.14568	1.14568	8.78699	7.26476	1.2884e-12	1.05382e-11	17.9762
ACACB	-1.14509	1.14509	8.62968	-9.23113	5.77338e-19	1.27586e-17	32.3021
ZYG11A	1.14502	1.14502	5.85363	5.98817	3.83707e-09	1.90324e-08	10.1922
STIL	1.14475	1.14475	7.07813	10.112	3.69525e-22	1.45611e-20	39.5345
C7	-1.14467	1.14467	10.0365	-4.92464	1.11978e-06	3.87937e-06	4.72015
PPM1L	-1.14453	1.14453	5.7547	-6.78084	3.09451e-11	2.09187e-10	14.8759
TMPRSS4	-1.14439	1.14439	4.77207	-3.6659	0.00027041	0.000644851	-0.479451
TRIP6	-1.1443	1.1443	9.33719	-9.05209	2.42961e-18	4.82397e-17	30.8903
PLD1	-1.14373	1.14373	6.79766	-8.11642	3.16804e-15	3.84529e-14	23.8532
TMEM158	-1.14357	1.14357	7.69236	-6.68253	5.77708e-11	3.75446e-10	14.268
GEFT	-1.14351	1.14351	8.96405	-8.11144	3.28611e-15	3.97783e-14	23.8173
KNDC1	-1.1433	1.1433	4.83571	-5.5822	3.73678e-08	1.59759e-07	7.99082
GPR37L1	-1.14325	1.14325	1.9549	-7.49871	2.60419e-13	2.34833e-12	19.5382
BCAN	-1.1432	1.1432	2.2625	-5.64198	2.69506e-08	1.17773e-07	8.30639
APOC2	1.14312	1.14312	4.56016	5.40088	9.88964e-08	3.97717e-07	7.05212
RBPMS2	-1.14294	1.14294	7.92815	-7.99491	7.70247e-15	8.70769e-14	22.983
SELE	-1.14287	1.14287	7.4978	-3.48427	0.000532859	0.00121174	-1.11068
NCS1	-1.14267	1.14267	9.94417	-9.7246	9.92921e-21	2.91626e-19	36.2965
FILIP1L	-1.14194	1.14194	9.59602	-6.29882	6.15137e-10	3.41965e-09	11.968
FBXO40	-1.14183	1.14183	1.00066	-4.32902	1.78026e-05	5.1275e-05	2.08228
NOG	-1.14131	1.14131	2.96414	-6.80408	2.66718e-11	1.81436e-10	15.0206
MAEL	-1.1413	1.1413	2.59756	-5.85056	8.42431e-09	3.97406e-08	9.43074
ABCC6	-1.14101	1.14101	5.21293	-4.92505	1.11756e-06	3.87297e-06	4.72206
SPTLC3	-1.14095	1.14095	7.09979	-7.35551	6.96235e-13	5.92854e-12	18.5773
WNT2	-1.14039	1.14039	5.64214	-4.36627	1.51077e-05	4.39633e-05	2.23803
CCDC3	-1.13941	1.13941	8.38511	-7.20245	1.95905e-12	1.55167e-11	17.5671
TACC1	-1.13929	1.13929	11.2478	-9.69821	1.23849e-20	3.60145e-19	36.0791
TNNC1	-1.13887	1.13887	4.79429	-3.44219	0.000620985	0.0013956	-1.25257
HES6	1.13814	1.13814	6.78103	6.50432	1.75782e-10	1.06896e-09	13.1853
PABPC4L	-1.13811	1.13811	5.95882	-7.78764	3.42397e-14	3.50769e-13	21.5225
SERPINF1	-1.13789	1.13789	10.5451	-6.81476	2.49074e-11	1.69884e-10	15.0873
TMEM47	-1.13725	1.13725	9.63031	-8.90444	7.82723e-18	1.40589e-16	29.7415
GRIA2	-1.13696	1.13696	2.51445	-5.64072	2.71372e-08	1.18487e-07	8.29973
C4orf38	-1.13693	1.13693	3.17711	-8.26109	1.08559e-15	1.4088e-14	24.9026
LARGE	-1.13672	1.13672	8.84596	-11.014	1.25711e-25	1.0201e-23	47.3997
CEACAM6	-1.13658	1.13658	5.45717	-3.98846	7.55104e-05	0.000196793	0.716566
ARC	-1.13583	1.13583	4.33776	-5.16229	3.41555e-07	1.28052e-06	5.85943
C2orf71	-1.13568	1.13568	1.03572	-7.56614	1.63067e-13	1.52518e-12	19.9959
HOXB4	-1.13543	1.13543	4.06026	-5.98839	3.83237e-09	1.90137e-08	10.1934
USP2	-1.13524	1.13524	5.16019	-6.58659	1.05486e-10	6.61261e-10	13.682
PCDH20	-1.1352	1.1352	4.83129	-5.64509	2.64938e-08	1.15974e-07	8.32291
CABP4	1.13508	1.13508	5.31625	7.93574	1.18278e-14	1.30061e-13	22.563
SLMAP	-1.13499	1.13499	10.6583	-13.025	5.4958e-34	2.30263e-31	66.3853
GAL3ST3	-1.1349	1.1349	3.532	-5.58641	3.65205e-08	1.56332e-07	8.01296
C10orf116	-1.13471	1.13471	10.9857	-4.79187	2.12942e-06	7.09347e-06	4.10504
TNFRSF10C	-1.13469	1.13469	4.36002	-6.51052	1.69175e-10	1.0303e-09	13.2225
GPX8	-1.13444	1.13444	7.72308	-8.18268	1.9432e-15	2.42959e-14	24.3321
SLC1A3	-1.13396	1.13396	6.89042	-7.39699	5.24465e-13	4.55661e-12	18.8541
LOC389493	-1.13369	1.13369	4.9135	-4.18013	3.3899e-05	9.34281e-05	1.4723
FABP4	-1.1334	1.1334	2.54061	-5.04631	6.13328e-07	2.21488e-06	5.29731
LHFPL1	-1.13215	1.13215	2.25589	-7.79077	3.34846e-14	3.43891e-13	21.5444
GLOD5	1.13213	1.13213	3.71068	8.57492	1.01291e-16	1.53695e-15	27.2285
PHLDA1	-1.13196	1.13196	8.90118	-7.65335	8.85717e-14	8.57319e-13	20.5927
COL13A1	-1.13139	1.13139	5.4367	-5.69111	2.05586e-08	9.15944e-08	8.56796
TUBB2A	1.13124	1.13124	10.485	7.29709	1.03539e-12	8.59892e-12	18.1897
CXCL10	1.1309	1.1309	7.14129	5.02386	6.86031e-07	2.46098e-06	5.18984
UBE2QL1	-1.13077	1.13077	6.80788	-7.18426	2.21281e-12	1.73459e-11	17.4482
FREM2	-1.13051	1.13051	6.67938	-4.66748	3.8362e-06	1.22809e-05	3.54277
CCDC80	-1.13032	1.13032	9.71682	-6.51053	1.69168e-10	1.0303e-09	13.2226
PRDM11	-1.12931	1.12931	4.39806	-10.8278	6.77238e-25	4.60387e-23	45.7403
ATP6V1B1	-1.12877	1.12877	4.73152	-4.73662	2.7702e-06	9.08793e-06	3.85361
CELF5	1.12839	1.12839	4.60052	5.08278	5.10834e-07	1.86245e-06	5.47281
SORCS2	-1.12802	1.12802	6.25658	-6.13941	1.58888e-09	8.31497e-09	11.047
LENG9	1.12674	1.12674	9.17444	9.24746	5.0589e-19	1.1289e-17	32.4319
TM4SF19	1.12667	1.12667	2.52343	5.74468	1.52688e-08	6.91527e-08	8.85549
KCP	-1.12634	1.12634	2.97686	-6.82084	2.39537e-11	1.63596e-10	15.1253
INPP5D	-1.12606	1.12606	7.97891	-7.48046	2.95448e-13	2.64294e-12	19.4149
FHL5	-1.12601	1.12601	4.37962	-5.93617	5.17409e-09	2.51418e-08	9.90265
C14orf180	-1.12556	1.12556	1.06369	-6.83685	2.16133e-11	1.49049e-10	15.2255
SGCB	-1.12546	1.12546	9.41246	-10.8027	8.4884e-25	5.69499e-23	45.5178
ENTPD5	1.12446	1.12446	10.5135	6.03724	2.88828e-09	1.45799e-08	10.4675
SOX2	-1.12412	1.12412	5.64158	-4.62913	4.58735e-06	1.45024e-05	3.37217
CAP2	-1.12377	1.12377	8.27185	-7.41117	4.75906e-13	4.15406e-12	18.949
EYA1	-1.12345	1.12345	6.99106	-5.28493	1.81685e-07	7.05637e-07	6.46645
SV2A	-1.12323	1.12323	6.43191	-7.75813	4.2239e-14	4.26965e-13	21.3171
NEGR1	-1.12297	1.12297	6.89315	-6.35002	4.51608e-10	2.5747e-09	12.2681
HAS2	-1.1229	1.1229	3.92821	-5.5115	5.479e-08	2.28719e-07	7.6215
DIXDC1	-1.12247	1.12247	9.5013	-9.68212	1.41686e-20	4.05693e-19	35.9468
TMEM106A	-1.12222	1.12222	5.2925	-8.16364	2.23687e-15	2.7748e-14	24.1942
PLEKHH2	-1.12162	1.12162	6.08427	-6.76348	3.45706e-11	2.32395e-10	14.768
KLF5	-1.12159	1.12159	9.57966	-7.6926	6.71782e-14	6.61154e-13	20.8631
PCDHGB7	-1.12083	1.12083	6.72516	-5.00989	7.3538e-07	2.62745e-06	5.12321
ZGLP1	1.12068	1.12068	5.13346	6.23699	8.90957e-10	4.85053e-09	11.6083
GDF5	-1.12023	1.12023	3.81948	-5.36305	1.20755e-07	4.80072e-07	6.85975
GPR62	-1.12015	1.12015	2.2397	-8.05987	4.79617e-15	5.64595e-14	23.4469
LRRC17	-1.1198	1.1198	5.50225	-8.81045	1.63645e-17	2.77885e-16	29.0174
AOC3	-1.11978	1.11978	10.4887	-6.94627	1.06467e-11	7.6399e-11	15.9156
DST	-1.11948	1.11948	11.1558	-7.25762	1.35195e-12	1.10185e-11	17.9292
LIMS3	-1.11876	1.11876	2.04982	-6.43813	2.64085e-10	1.56334e-09	12.7895
ACER1	-1.11796	1.11796	2.77797	-4.95456	9.66827e-07	3.38893e-06	4.86088
RNFT2	1.11789	1.11789	4.50797	7.54337	1.91059e-13	1.76631e-12	19.841
TSHZ3	-1.11733	1.11733	8.39732	-9.07643	2.00077e-18	4.04688e-17	31.0811
ZEB2	-1.11711	1.11711	8.40423	-7.21282	1.82742e-12	1.45641e-11	17.6349
ASF1B	1.11704	1.11704	6.27433	7.25181	1.40595e-12	1.14178e-11	17.8909
KIF2C	1.11683	1.11683	5.64314	7.24871	1.43563e-12	1.1645e-11	17.8705
ELMOD1	-1.1154	1.1154	1.96718	-6.18871	1.18728e-09	6.34761e-09	11.3296
LIPC	-1.11495	1.11495	1.72546	-6.67857	5.92326e-11	3.84216e-10	14.2436
OXER1	-1.1146	1.1146	4.97088	-6.14769	1.51316e-09	7.94507e-09	11.0943
CXADRP2	1.11439	1.11439	2.55269	3.14202	0.00176832	0.00369239	-2.21653
IGF2	-1.11392	1.11392	8.47213	-5.72113	1.74066e-08	7.82475e-08	8.72881
PADI2	-1.11387	1.11387	6.70974	-5.76659	1.35107e-08	6.16663e-08	8.97378
TRERF1	-1.11363	1.11363	7.82293	-7.23559	1.56822e-12	1.26257e-11	17.7843
MLF1IP	1.11356	1.11356	7.06041	8.16353	2.23876e-15	2.77547e-14	24.1933
PDLIM1	-1.11344	1.11344	10.3105	-8.78026	2.07139e-17	3.45456e-16	28.786
CD36	-1.11259	1.11259	6.05863	-5.1217	4.19744e-07	1.55156e-06	5.6614
MAGEE2	-1.11236	1.11236	1.63389	-7.07376	4.6132e-12	3.46159e-11	16.7312
HIPK3	-1.11224	1.11224	9.13411	-4.76611	2.40812e-06	7.95986e-06	3.98746
FLJ43390	-1.112	1.112	0.918784	-7.57945	1.48613e-13	1.39699e-12	20.0866
THPO	1.11166	1.11166	3.11238	6.0126	3.33195e-09	1.66719e-08	10.329
SLC12A8	1.11075	1.11075	8.68947	11.9143	2.85757e-29	4.65603e-27	55.6706
C5orf34	-1.11071	1.11071	4.67062	-9.97041	1.2429e-21	4.37679e-20	38.3408
SLC35F4	-1.1105	1.1105	2.70083	-6.74262	3.94813e-11	2.6308e-10	14.6386
CTSE	-1.11023	1.11023	2.73343	-4.77774	2.27826e-06	7.55617e-06	4.04045
LOC100192378	-1.10839	1.10839	1.17638	-7.16763	2.47296e-12	1.92748e-11	17.3397
OR13A1	1.10801	1.10801	3.33549	6.20937	1.05027e-09	5.65194e-09	11.4486
RAB34	-1.10781	1.10781	9.4183	-7.75953	4.18204e-14	4.23359e-13	21.3268
AHR	-1.10728	1.10728	9.29611	-7.75471	4.3277e-14	4.36383e-13	21.2933
SHOX2	1.10684	1.10684	2.46929	5.85441	8.24265e-09	3.89194e-08	9.45184
SALL1	-1.10606	1.10606	3.57423	-4.91878	1.15237e-06	3.98445e-06	4.69268
[truncated: 18,531 more rows]

## Sheet: 筛选
Tag	logFC	/logFC/	adj.P.Val
DLX1	5.28775	5.28775	7.18333e-42
SEMG1	-5.20482	5.20482	3.94099e-22
PCA3	4.75238	4.75238	8.75842e-23
SEMG2	-3.98121	3.98121	4.62859e-14
ZIC2	3.89316	3.89316	5.41024e-25
SLC45A2	3.88608	3.88608	3.71596e-25
HOXC6	3.8245	3.8245	2.19796e-49
TDRD1	3.82174	3.82174	1.29831e-16
PIK3C2G	-3.80048	3.80048	6.90759e-44
AQP2	-3.80047	3.80047	3.02123e-31
DLX2	3.76728	3.76728	1.96427e-35
SLC39A2	-3.74801	3.74801	9.85712e-24
NKX2-3	3.50776	3.50776	1.49238e-36
SERPINA5	-3.50228	3.50228	3.81384e-33
CLCA2	-3.49171	3.49171	5.00742e-23
ACTC1	-3.41959	3.41959	2.13588e-19
KRT13	-3.35437	3.35437	2.19984e-11
PADI3	-3.27652	3.27652	2.248e-29
CPNE6	-3.23474	3.23474	9.45072e-19
FOXI1	-3.18667	3.18667	1.42932e-17
CA14	-3.15059	3.15059	1.99206e-29
MYH6	-3.12068	3.12068	7.5991e-15
EMX2OS	-3.09944	3.09944	9.79581e-28
HOXC4	3.08995	3.08995	8.24141e-35
COL10A1	3.07757	3.07757	1.16561e-18
MCF2	-3.06063	3.06063	3.94613e-40
FOXD1	3.05876	3.05876	5.75708e-17
ZIC5	3.03743	3.03743	2.64635e-16
AMACR	3.02866	3.02866	1.86368e-28
GPX2	-2.99575	2.99575	1.04964e-23
SIM2	2.97385	2.97385	5.99004e-56
KCNJ15	-2.97223	2.97223	5.53736e-30
OR51E2	2.96957	2.96957	3.78282e-16
ONECUT2	2.96087	2.96087	8.54289e-26
RPE65	-2.95987	2.95987	2.24959e-23
IGSF1	-2.95146	2.95146	8.00698e-24
SLIT1	2.94395	2.94395	3.21136e-23
GAL	2.93215	2.93215	2.04101e-27
SMR3B	-2.92946	2.92946	4.05046e-39
EMX2	-2.91976	2.91976	1.75597e-26
LGR6	-2.90397	2.90397	6.20639e-23
PNMT	-2.89848	2.89848	1.30663e-27
SCGB3A1	-2.87318	2.87318	1.73905e-16
DUOX2	-2.86652	2.86652	1.20904e-19
LOC100130872	2.86621	2.86621	4.03085e-27
GSTM1	-2.86291	2.86291	7.65058e-07
CHP2	-2.84579	2.84579	3.43178e-18
CRTAC1	-2.83854	2.83854	4.89748e-29
BMP5	-2.82719	2.82719	9.71924e-11
ACSM1	2.8168	2.8168	2.79703e-16
KCNJ3	-2.8127	2.8127	4.73159e-20
HPN	2.80797	2.80797	7.63528e-47
TARP	2.80756	2.80756	2.1289e-32
PATE1	-2.80554	2.80554	5.40363e-19
CYP3A5	-2.80523	2.80523	1.23654e-18
FOLH1B	2.79271	2.79271	3.20278e-09
CYP4B1	-2.78894	2.78894	3.79733e-19
KY	-2.7874	2.7874	6.98237e-25
TGM3	2.78293	2.78293	2.19498e-22
PENK	-2.76001	2.76001	1.31222e-18
UGT2B4	2.75837	2.75837	2.99066e-11
SCGB1A1	-2.75828	2.75828	4.3758e-10
WIF1	-2.75102	2.75102	1.93835e-15
CKM	-2.74319	2.74319	1.72333e-10
MNX1	2.7373	2.7373	2.28768e-18
ATP6V0A4	-2.72965	2.72965	7.5292e-21
PHGR1	2.72647	2.72647	7.39363e-16
DUOXA1	-2.72102	2.72102	6.20197e-20
COL17A1	-2.71385	2.71385	4.45407e-15
AOX1	-2.7036	2.7036	8.5146e-29
COMP	2.70154	2.70154	1.58463e-14
CYP4F22	-2.69919	2.69919	2.24867e-20
C2orf88	-2.6975	2.6975	5.01927e-33
CXCR2	-2.69431	2.69431	5.4048e-30
DAPL1	-2.69398	2.69398	3.41845e-14
TP63	-2.6939	2.6939	9.11925e-15
S100A14	-2.68881	2.68881	2.53545e-17
PDE1C	-2.68275	2.68275	6.71973e-29
ABP1	-2.67869	2.67869	9.84679e-09
HOXC5	2.67851	2.67851	2.4165e-33
PCP4L1	-2.66544	2.66544	6.69422e-26
NPY6R	-2.65324	2.65324	7.92105e-23
DUOX1	-2.64926	2.64926	2.17719e-21
PGM5P2	-2.64176	2.64176	1.10448e-27
MMP26	2.63776	2.63776	8.78591e-19
FOLH1	2.63674	2.63674	2.53021e-23
MSLN	-2.62606	2.62606	1.06995e-12
ARHGDIG	2.60842	2.60842	4.07017e-17
FAM83B	-2.59996	2.59996	7.9199e-21
KRT23	-2.58889	2.58889	9.963e-13
KRT5	-2.58856	2.58856	2.27704e-10
STAC	-2.58219	2.58219	2.53432e-19
C10orf82	-2.57906	2.57906	1.05607e-25
CST2	2.57784	2.57784	2.1465e-11
PON3	-2.56016	2.56016	2.04717e-30
APOF	2.55588	2.55588	1.46739e-18
LIX1	-2.53837	2.53837	1.73208e-15
MFSD2A	-2.53277	2.53277	6.61492e-23
LOC145837	2.53114	2.53114	8.52022e-32
ASPA	-2.51205	2.51205	1.46868e-27
KIAA1210	-2.50923	2.50923	1.13094e-13
GLYATL1	2.50371	2.50371	3.8091e-18
DAB1	-2.50016	2.50016	6.53466e-21
SLC26A3	-2.49749	2.49749	4.47587e-09
ANKRD34B	2.49653	2.49653	2.89004e-07
WFDC2	-2.4857	2.4857	6.63886e-15
DNAH5	2.47912	2.47912	1.11755e-26
MYBL2	2.47153	2.47153	8.85081e-28
ADAM2	2.46169	2.46169	3.52819e-11
AQP5	-2.45779	2.45779	3.44329e-24
GPR87	-2.45763	2.45763	6.31064e-15
APOBEC3C	-2.45653	2.45653	5.27842e-32
HJURP	2.45515	2.45515	5.29353e-30
CAPN6	-2.45173	2.45173	1.31447e-15
CLCA4	-2.44797	2.44797	4.83201e-11
LOC572558	-2.44696	2.44696	1.13094e-13
KRT16	-2.44646	2.44646	7.88295e-14
TMEM40	-2.44529	2.44529	8.69508e-17
PIP	-2.44215	2.44215	1.29908e-08
CHIT1	2.4337	2.4337	7.88091e-11
LOC100128675	2.43304	2.43304	1.68341e-33
LMX1B	2.43282	2.43282	1.3358e-23
GCNT4	-2.43281	2.43281	4.09783e-31
ANGPT1	-2.4292	2.4292	3.90192e-27
TNS4	-2.42191	2.42191	3.43419e-11
GJB5	-2.41971	2.41971	7.41356e-17
LUZP2	2.41852	2.41852	2.1761e-18
SERPINB5	-2.41716	2.41716	1.51866e-15
FOLR1	-2.41641	2.41641	1.42692e-17
PAK3	-2.41323	2.41323	1.53935e-27
FUT3	-2.40948	2.40948	5.8275e-21
HSD17B13	-2.4002	2.4002	1.41476e-11
CCBE1	-2.39799	2.39799	6.81854e-21
FAT2	-2.39625	2.39625	5.39989e-18
JPH4	-2.39213	2.39213	1.83979e-21
KRT4	-2.39132	2.39132	1.05153e-09
COL4A6	-2.38818	2.38818	8.93406e-23
SCARA5	-2.38642	2.38642	2.49311e-16
B3GNT6	2.38345	2.38345	1.55156e-06
C8orf84	-2.38253	2.38253	1.26237e-29
GATA3	-2.38152	2.38152	2.42745e-20
CCK	-2.36968	2.36968	2.56093e-08
PI16	-2.36916	2.36916	1.03928e-10
HRNBP3	-2.36659	2.36659	2.23734e-14
LOC339535	-2.36178	2.36178	3.6206e-17
TMEM132C	-2.3591	2.3591	4.21296e-20
TMEM35	-2.3545	2.3545	1.18739e-19
SLC18A2	-2.35167	2.35167	6.00028e-13
KCNS1	-2.35048	2.35048	1.77123e-15
STAC2	-2.34853	2.34853	5.97752e-13
ACTA1	-2.3461	2.3461	4.35698e-08
BEND4	2.34485	2.34485	1.50675e-21
KLHL14	-2.34456	2.34456	1.077e-26
EPHB1	-2.33945	2.33945	3.17064e-23
SOSTDC1	-2.33897	2.33897	9.50991e-22
LY6D	-2.33676	2.33676	2.70898e-12
MYOCD	-2.33505	2.33505	1.22095e-18
DUOXA2	-2.33274	2.33274	2.32137e-18
SLCO4C1	-2.33093	2.33093	3.07437e-27
ADRA1A	-2.32529	2.32529	9.70931e-20
PRAC	2.32262	2.32262	1.01808e-21
HPD	-2.32067	2.32067	2.13992e-22
CGREF1	2.31879	2.31879	1.71007e-43
KIF4A	2.31807	2.31807	6.1926e-24
COL2A1	2.31488	2.31488	0.000163516
PROM1	-2.31486	2.31486	1.94929e-12
KLK15	2.31294	2.31294	1.86456e-19
TMEM213	-2.31195	2.31195	5.93706e-24
SLC2A5	-2.30384	2.30384	2.79232e-15
TRIM29	-2.30228	2.30228	1.08833e-11
SRD5A2	-2.29453	2.29453	1.56594e-17
CCDC78	2.29332	2.29332	2.58251e-17
PPARGC1A	-2.29176	2.29176	9.86597e-26
C2orf72	2.28572	2.28572	3.22737e-22
FAT3	-2.2813	2.2813	4.58455e-20
FAM83A	-2.28065	2.28065	1.57895e-21
PATE4	-2.27458	2.27458	2.05972e-17
SPINK2	-2.27448	2.27448	6.98781e-17
OTX1	2.27346	2.27346	5.08673e-19
ALDH3A1	-2.27189	2.27189	1.71199e-17
NLRP12	2.26342	2.26342	1.10634e-17
NDRG4	-2.26004	2.26004	4.68586e-33
CXCL13	-2.25909	2.25909	3.02996e-09
UNC5A	2.25831	2.25831	2.17883e-08
CPA6	-2.25598	2.25598	3.56444e-12
LAMB3	-2.25092	2.25092	1.04995e-13
HRASLS5	-2.24081	2.24081	8.05497e-25
QPRT	-2.24067	2.24067	3.18582e-31
VSNL1	-2.2393	2.2393	2.44597e-15
NEFL	-2.23821	2.23821	5.73186e-09
CLVS2	-2.23807	2.23807	3.37949e-18
INSM1	2.23723	2.23723	9.28484e-12
EPHA10	2.23208	2.23208	3.93361e-50
MAL	-2.23132	2.23132	1.25063e-18
HOXD13	-2.23113	2.23113	3.63382e-20
NRG2	-2.22829	2.22829	2.10859e-21
PAEP	-2.22295	2.22295	4.04149e-17
MELK	2.22009	2.22009	1.05973e-23
GNAO1	-2.21805	2.21805	1.32321e-26
MUC15	-2.21792	2.21792	1.00114e-14
HSPB8	-2.21475	2.21475	9.38373e-22
CNTFR	-2.21471	2.21471	3.14528e-20
NOS1	-2.21389	2.21389	1.89773e-14
EDN3	-2.208	2.208	3.92188e-13
LOC728606	2.20746	2.20746	5.35643e-11
FAM196B	-2.20739	2.20739	1.14416e-23
DPT	-2.20153	2.20153	7.15174e-14
PAK7	-2.19851	2.19851	2.24251e-22
IP6K3	-2.19821	2.19821	4.28939e-15
DNAH8	2.19674	2.19674	3.71397e-10
ABO	-2.19349	2.19349	6.44683e-14
MATK	2.19198	2.19198	1.30663e-17
CYP3A7	-2.19026	2.19026	1.53908e-22
WISP2	-2.18868	2.18868	2.55175e-12
ZNHIT2	2.18719	2.18719	3.53126e-09
PDIA2	2.18403	2.18403	6.8473e-10
VTCN1	-2.18327	2.18327	8.91473e-12
SLCO1A2	2.17901	2.17901	1.74738e-08
PLP1	-2.17871	2.17871	3.85865e-12
CD38	-2.17681	2.17681	6.42138e-08
CA3	-2.17604	2.17604	1.25948e-07
SERPINA11	2.17587	2.17587	2.48217e-08
SPON2	2.17512	2.17512	1.33793e-10
APOC1	2.17499	2.17499	2.45287e-20
CASQ1	-2.17498	2.17498	2.11991e-13
MYLK	-2.17376	2.17376	6.53988e-23
C10orf99	-2.17108	2.17108	1.49935e-29
LDB3	-2.17078	2.17078	2.64306e-18
BNIPL	-2.16757	2.16757	7.33312e-18
CHRDL1	-2.16461	2.16461	1.13897e-18
ATP1A2	-2.16197	2.16197	2.80483e-16
NCAM1	-2.15965	2.15965	4.54579e-17
GJB4	-2.15928	2.15928	6.07245e-17
UBXN10	-2.15505	2.15505	1.50462e-22
PRKG1	-2.14954	2.14954	1.12801e-16
BIRC5	2.14719	2.14719	1.90302e-23
FFAR2	2.14355	2.14355	6.1045e-19
SLC16A5	-2.14028	2.14028	1.02098e-21
PDK4	-2.14002	2.14002	1.03476e-18
UBE2C	2.13923	2.13923	6.34938e-22
PTGS1	-2.13701	2.13701	5.86517e-24
PTGS2	-2.13125	2.13125	4.54666e-14
EPR1	2.12708	2.12708	5.83136e-20
LY6G6D	-2.12076	2.12076	1.65567e-19
SMOC1	-2.11689	2.11689	1.93323e-14
ERN2	-2.1164	2.1164	1.25115e-08
ODAM	-2.1127	2.1127	2.49252e-14
CCL18	2.11064	2.11064	2.29244e-13
CD300LG	-2.10721	2.10721	1.18949e-20
ACOX2	-2.10714	2.10714	3.86194e-21
ADAMTS18	-2.1036	2.1036	9.90472e-23
SNHG3	2.09958	2.09958	4.9952e-29
TBX4	-2.09878	2.09878	3.67055e-08
OLFM4	-2.0957	2.0957	3.78178e-05
ADRA1D	-2.09486	2.09486	3.8636e-14
CAPNS2	-2.09265	2.09265	5.54182e-12
PCDH7	-2.09208	2.09208	1.60527e-22
LRRN3	-2.09199	2.09199	1.08936e-20
CIDEC	-2.09022	2.09022	1.48068e-25
NYNRIN	-2.08897	2.08897	3.82434e-28
DLGAP5	2.08869	2.08869	1.94419e-19
GOLM1	2.08613	2.08613	4.93269e-33
DHDPSL	-2.08322	2.08322	2.51524e-25
NOX4	2.08311	2.08311	2.40864e-17
TMLHE	-2.08237	2.08237	5.50163e-29
FEV	2.07943	2.07943	4.59052e-12
MMP10	2.0786	2.0786	3.3887e-12
LTF	-2.07843	2.07843	9.13777e-05
RRM2	2.07715	2.07715	2.04649e-23
PGM5	-2.07708	2.07708	8.61121e-18
CDH8	-2.07654	2.07654	3.41749e-27
GSTM2	-2.07645	2.07645	8.64818e-21
RAB9B	-2.07616	2.07616	4.64517e-26
CYP11A1	-2.07467	2.07467	5.46875e-20
LINGO2	-2.07441	2.07441	2.18144e-26
SNAP25	-2.0733	2.0733	1.01808e-21
CCDC108	2.07317	2.07317	3.57854e-24
PRDM8	-2.07215	2.07215	2.46306e-16
GSTP1	-2.07206	2.07206	9.14327e-25
CENPA	2.07158	2.07158	1.59322e-22
RHCG	-2.06992	2.06992	1.89569e-09
PLA2G3	-2.06734	2.06734	2.48354e-26
TRPM8	2.06596	2.06596	5.12712e-14
STX19	2.06535	2.06535	2.96755e-38
CLU	-2.06439	2.06439	1.86526e-27
SLC2A9	-2.0622	2.0622	1.44921e-32
STOX2	-2.06214	2.06214	2.51684e-22
PCSK2	-2.05914	2.05914	5.92286e-15
LRP1B	-2.05676	2.05676	3.2057e-19
SNCG	-2.05645	2.05645	3.2684e-22
TMEM178	2.05217	2.05217	6.3808e-12
LOC642587	-2.05178	2.05178	8.6067e-08
TMSB15A	2.05173	2.05173	4.20846e-21
SEMA6D	-2.04897	2.04897	1.79171e-26
TFF3	2.04828	2.04828	4.79201e-08
SLC14A1	-2.04639	2.04639	7.04948e-11
CRABP2	-2.04128	2.04128	3.2949e-18
LRRTM3	-2.04074	2.04074	2.58251e-17
THBS4	2.04004	2.04004	3.04521e-14
LMO3	-2.03293	2.03293	2.95492e-20
MOV10L1	2.02811	2.02811	1.03062e-14
FABP5	2.02751	2.02751	6.84994e-09
A2BP1	-2.02744	2.02744	1.90491e-16
SLITRK6	-2.02626	2.02626	1.60499e-20
TNMD	-2.02566	2.02566	2.73619e-17
DCC	-2.02343	2.02343	3.92631e-32
SCN5A	-2.0227	2.0227	4.47982e-27
ELAVL2	2.0219	2.0219	1.31754e-12
GPM6A	-2.02095	2.02095	4.49172e-17
HSPB3	-2.02065	2.02065	2.40834e-10
DMRT2	-2.01771	2.01771	3.58613e-27
SYNPO2	-2.01632	2.01632	3.01903e-19
GNAL	-2.01387	2.01387	6.14249e-22
FGFR2	-2.01385	2.01385	6.91278e-18
CHRM2	-2.01265	2.01265	2.62357e-22
HMGCLL1	-2.00993	2.00993	1.18981e-16
KCTD14	-2.0098	2.0098	2.43461e-20
HIF3A	-2.00559	2.00559	8.50434e-17
SYNM	-2.00441	2.00441	7.34094e-19
CHST9	-2.00439	2.00439	1.95802e-11
MUC4	-2.00429	2.00429	1.18661e-06
GPR172B	-2.00425	2.00425	5.57853e-17
ANXA8	-2.00066	2.00066	2.15533e-09
DCHS2	-1.99931	1.99931	2.85331e-19
ATP8A2	1.99844	1.99844	1.64963e-07
CPNE7	1.99805	1.99805	4.0702e-13
DLK2	-1.99744	1.99744	2.04699e-10
MMP9	1.99662	1.99662	6.31007e-13
CACNA1D	1.99652	1.99652	8.58469e-16
SFRP5	-1.99096	1.99096	1.99089e-10
NECAB1	-1.98811	1.98811	3.43852e-25
TROAP	1.98696	1.98696	1.37267e-21
L3MBTL4	-1.98572	1.98572	4.29559e-25
NEK5	1.98554	1.98554	1.11935e-16
NETO2	1.98516	1.98516	3.18774e-26
ID4	-1.98367	1.98367	5.81085e-22
C20orf56	-1.98074	1.98074	1.73727e-07
MYH11	-1.97987	1.97987	1.08677e-16
PRKCB	-1.97972	1.97972	4.34575e-20
ARHGAP20	-1.97628	1.97628	7.89018e-22
LYVE1	-1.97279	1.97279	1.69293e-18
EVPLL	-1.97214	1.97214	2.11109e-18
CMTM5	-1.97174	1.97174	1.54619e-19
RHBDL3	-1.971	1.971	3.15307e-25
UPK1A	-1.97083	1.97083	2.55627e-08
BCL8	1.97016	1.97016	3.37252e-06
EN2	1.96955	1.96955	7.15754e-11
GDF10	-1.96944	1.96944	6.9933e-15
PAQR6	1.96743	1.96743	4.32595e-18
HAGHL	1.96617	1.96617	2.08185e-16
PRR16	1.96083	1.96083	4.48995e-14
NDP	-1.96052	1.96052	2.85848e-16
PCSK6	1.95654	1.95654	1.86006e-36
SCN2B	-1.95604	1.95604	2.13182e-19
TRHDE	-1.95583	1.95583	9.62232e-18
IQGAP3	1.95253	1.95253	9.33588e-21
CRIP3	-1.95157	1.95157	9.65886e-15
NRG1	-1.94912	1.94912	1.53528e-16
C2CD4C	1.94803	1.94803	5.72727e-21
ANO5	-1.94602	1.94602	1.30828e-17
ANGPTL1	-1.94576	1.94576	8.23211e-16
CSRNP3	-1.94536	1.94536	1.25783e-20
ZNF750	-1.94456	1.94456	1.66228e-12
GLDN	-1.9436	1.9436	2.40112e-20
KCNJ5	-1.94222	1.94222	2.38637e-21
ADAMTS5	-1.93953	1.93953	1.08815e-20
DPYS	-1.93826	1.93826	3.32318e-06
MKI67	1.93812	1.93812	1.30283e-25
PHYHIPL	-1.93728	1.93728	6.76421e-22
CLDN2	-1.93701	1.93701	7.7231e-12
FGL1	1.93665	1.93665	8.43834e-08
CRYAB	-1.93551	1.93551	2.54998e-21
HSPA4L	-1.93225	1.93225	7.37013e-22
HS3ST5	-1.9319	1.9319	6.93852e-24
FAM167A	-1.92941	1.92941	5.78685e-17
GTSE1	1.9287	1.9287	1.53908e-22
HIST3H2A	1.92782	1.92782	4.43299e-29
CDHR1	-1.92627	1.92627	5.81791e-19
ARHGEF38	1.92576	1.92576	1.27881e-31
ACTN2	-1.92548	1.92548	9.82564e-06
IQCA1	-1.9232	1.9232	1.59632e-20
IRX4	1.92141	1.92141	1.57511e-11
PAX1	1.91982	1.91982	6.54564e-08
SYT8	-1.91975	1.91975	1.18437e-13
VGLL1	-1.91957	1.91957	1.05805e-11
LOC255167	-1.9186	1.9186	2.65823e-16
H19	-1.91771	1.91771	5.87174e-08
TNNT3	-1.91723	1.91723	5.56162e-08
CLCNKB	-1.91676	1.91676	5.19352e-24
CDC25C	1.91413	1.91413	6.52731e-20
SPDEF	1.913	1.913	1.60994e-26
EDAR	-1.91213	1.91213	6.55816e-14
B3GAT1	1.91034	1.91034	7.88341e-15
VIT	-1.91005	1.91005	3.07384e-13
C21orf62	-1.90928	1.90928	1.63503e-12
KRT15	-1.90715	1.90715	8.15904e-06
UGT3A1	-1.90501	1.90501	7.84256e-21
GSTM3	-1.90485	1.90485	1.87428e-30
LOC554202	-1.90421	1.90421	6.5001e-18
GDF15	1.90359	1.90359	2.52451e-18
LOC84856	-1.90027	1.90027	4.8683e-20
CLEC18B	1.89975	1.89975	2.42745e-20
DEFB1	-1.89903	1.89903	6.46911e-09
MLC1	-1.89899	1.89899	1.06847e-11
ACTG2	-1.89788	1.89788	2.80411e-14
ST6GALNAC2	-1.89625	1.89625	7.20911e-19
LOC284276	-1.89618	1.89618	3.25401e-22
AMH	1.89607	1.89607	1.99027e-11
PDZRN4	-1.89576	1.89576	5.59463e-18
CPEB1	-1.89315	1.89315	1.42964e-19
SLC7A4	-1.89238	1.89238	1.1927e-06
RND2	-1.89133	1.89133	4.21453e-21
SLC5A8	-1.89112	1.89112	2.96436e-08
ATP6V0D2	-1.89067	1.89067	1.98374e-14
KLHL4	-1.88839	1.88839	4.80025e-25
KIF20A	1.88733	1.88733	3.74888e-17
ITGB6	-1.88527	1.88527	4.44436e-13
GGT6	-1.88451	1.88451	1.13328e-11
KCNG3	1.88367	1.88367	2.33218e-09
C1orf190	-1.88244	1.88244	1.44408e-25
ALOX15	1.88129	1.88129	1.1034e-05
ALDH1L2	-1.87994	1.87994	2.51707e-22
C9orf125	-1.87954	1.87954	6.89992e-18
UGT1A3	1.87924	1.87924	3.32671e-05
SYT10	-1.87801	1.87801	6.09829e-19
PLA2G2A	1.87743	1.87743	1.15328e-06
FLRT3	-1.87661	1.87661	1.30464e-12
KRT7	-1.87661	1.87661	6.7736e-08
TMEM108	-1.87607	1.87607	1.38154e-20
PPP1R1A	-1.876	1.876	3.09607e-13
TSLP	-1.87512	1.87512	4.95514e-19
C1orf106	-1.87501	1.87501	5.21178e-14
MUC6	-1.87447	1.87447	0.00105781
NKAPL	-1.87421	1.87421	8.25478e-29
STXBP5L	-1.87391	1.87391	1.0447e-14
D4S234E	-1.87349	1.87349	7.21172e-13
EYA4	-1.87116	1.87116	5.59265e-19
LASS1	1.87068	1.87068	2.78393e-18
FABP7	-1.86959	1.86959	6.68191e-20
DNASE2B	1.86914	1.86914	1.42915e-11
DAAM2	-1.86797	1.86797	5.83136e-20
FBXL21	-1.863	1.863	8.14969e-17
CENPM	1.86262	1.86262	8.64696e-24
HMMR	1.86089	1.86089	1.46771e-18
FAM107A	-1.86086	1.86086	1.23406e-21
ASTN1	-1.86001	1.86001	2.1727e-12
NEFM	-1.85673	1.85673	5.08813e-10
ALDH1A2	-1.85656	1.85656	1.11607e-17
RBMS3	-1.85639	1.85639	1.5071e-21
AFF2	-1.85577	1.85577	1.86964e-19
FAM46B	-1.85406	1.85406	3.44538e-16
ABCC4	1.85377	1.85377	3.72736e-22
MPZ	-1.85292	1.85292	2.37978e-12
NCAPG	1.85098	1.85098	3.59146e-21
PPP1R3C	-1.84962	1.84962	6.41518e-22
COLEC10	-1.84708	1.84708	1.1404e-26
PEG10	-1.84623	1.84623	1.56978e-13
DSC3	-1.84586	1.84586	1.29101e-10
KIF18B	1.84529	1.84529	1.64596e-18
ACSS3	-1.84291	1.84291	7.76032e-18
HFE	-1.84042	1.84042	1.99447e-20
PTPRZ1	-1.83773	1.83773	2.13596e-09
B3GALT2	-1.83752	1.83752	8.70788e-17
EVX2	-1.83687	1.83687	2.48603e-26
DSG3	-1.83607	1.83607	2.014e-09
EPHA8	1.83561	1.83561	1.81214e-13
NRK	-1.83374	1.83374	1.74169e-13
PIP5K1B	-1.83372	1.83372	4.97259e-22
GPR126	-1.82881	1.82881	3.30312e-15
LPHN3	-1.82879	1.82879	1.14487e-16
TG	-1.82783	1.82783	2.13383e-09
MYH7	-1.82617	1.82617	0.00247569
GNG13	1.82594	1.82594	4.78315e-11
FLNC	-1.8248	1.8248	4.95297e-14
TRIM9	-1.82396	1.82396	2.89472e-25
SNHG4	1.82318	1.82318	3.89719e-20
TMEM132A	1.82256	1.82256	4.19664e-32
RAP1GAP	1.82141	1.82141	3.02748e-31
TRIM36	1.82107	1.82107	4.65767e-40
WDR72	-1.82005	1.82005	1.33734e-08
HOXB13	1.81868	1.81868	2.67244e-26
SNAI2	-1.81614	1.81614	1.34344e-19
TCEAL2	-1.81596	1.81596	1.32627e-16
C4orf19	-1.81556	1.81556	1.99995e-11
RGS7BP	-1.81328	1.81328	1.74143e-14
SAMD12	-1.81313	1.81313	2.10487e-21
DMKN	-1.81175	1.81175	1.95114e-12
ANO1	-1.81079	1.81079	9.13583e-25
APOBEC3G	-1.81035	1.81035	6.37637e-23
LOC100129066	1.81033	1.81033	3.91537e-21
UCN	1.80973	1.80973	1.48909e-19
AK5	1.8092	1.8092	1.51943e-11
F2RL2	1.80833	1.80833	7.63705e-15
SMPDL3B	1.80821	1.80821	2.24025e-29
DDR2	-1.80771	1.80771	1.95104e-11
FILIP1	-1.80766	1.80766	1.02202e-16
ARL4D	-1.80638	1.80638	2.85949e-24
GPRC5B	-1.80605	1.80605	4.4052e-30
TRPM4	1.80563	1.80563	4.15528e-33
FAM83C	-1.80478	1.80478	1.42801e-16
TPRXL	-1.80447	1.80447	4.94073e-19
GALR1	-1.80438	1.80438	2.54211e-18
SCARA3	-1.80426	1.80426	1.40155e-25
TGM4	-1.80374	1.80374	0.00640566
GLIS1	-1.80314	1.80314	2.11117e-15
NIPAL4	-1.80277	1.80277	4.55649e-17
PLCL1	-1.80256	1.80256	2.73646e-17
CRABP1	-1.79857	1.79857	6.85758e-10
C19orf45	1.79844	1.79844	1.05164e-13
KRT14	-1.79659	1.79659	1.02336e-07
CNTN1	-1.79584	1.79584	7.04154e-10
MRO	-1.79572	1.79572	3.76333e-24
KCNB1	-1.79468	1.79468	6.48798e-17
NEK2	1.79301	1.79301	7.25117e-16
CCNI2	-1.79263	1.79263	1.29218e-15
SLPI	-1.79164	1.79164	6.99784e-08
CAV1	-1.79102	1.79102	3.61916e-25
DES	-1.79038	1.79038	2.02224e-12
SKA3	1.79029	1.79029	8.26723e-24
FAM64A	1.78755	1.78755	1.31747e-21
SLC34A2	-1.78732	1.78732	1.37187e-05
ZNF185	-1.78624	1.78624	5.20924e-24
GPR109B	-1.78616	1.78616	8.71486e-15
P2RX6	-1.78543	1.78543	1.8979e-18
HIST1H4E	1.78407	1.78407	7.23491e-14
FAM176A	-1.78269	1.78269	1.64141e-24
KLK2	1.78221	1.78221	3.9683e-18
C4orf48	1.78217	1.78217	9.27353e-12
KCNQ5	-1.78167	1.78167	1.5315e-18
MS4A8B	1.78008	1.78008	6.062e-10
CDC20	1.7789	1.7789	5.82395e-20
EDDM3A	-1.77887	1.77887	2.37534e-18
SLC13A2	-1.77828	1.77828	8.93072e-12
GATA5	-1.77776	1.77776	5.91095e-11
ZNF154	-1.77621	1.77621	2.31684e-25
LOC100144604	1.77606	1.77606	3.22089e-13
PCYT1B	-1.77577	1.77577	1.29831e-16
PTCHD1	-1.77552	1.77552	1.1974e-14
LMOD1	-1.77395	1.77395	2.09752e-17
SEMA3A	-1.7734	1.7734	8.41543e-16
CASKIN1	1.77308	1.77308	5.35718e-25
C1QL1	-1.77262	1.77262	1.84443e-13
CRISP1	-1.77207	1.77207	1.44166e-14
TPX2	1.76966	1.76966	3.14499e-20
HCN4	-1.76819	1.76819	2.92966e-20
P2RY2	-1.76699	1.76699	8.53023e-18
FOXL2	1.76683	1.76683	1.91869e-08
FOXP2	-1.76634	1.76634	4.9779e-14
GHRHR	1.76608	1.76608	7.97401e-12
PLAC9	-1.76551	1.76551	1.19272e-10
DGKG	-1.76521	1.76521	9.47649e-17
CCDC85A	-1.76223	1.76223	8.37197e-25
PMP2	-1.7607	1.7607	3.41847e-12
ASPN	1.75953	1.75953	7.16376e-17
KCNAB1	-1.75834	1.75834	2.87995e-18
PAQR8	-1.75814	1.75814	2.96065e-26
BEX1	-1.75812	1.75812	1.03928e-10
FHL1	-1.75517	1.75517	1.76003e-16
TUBB4	1.75491	1.75491	8.03533e-20
AKR1B1	-1.75481	1.75481	7.36305e-24
GCOM1	-1.754	1.754	2.65138e-22
ZNF204P	-1.75397	1.75397	6.15257e-18
PODXL2	1.75396	1.75396	3.64917e-36
B4GALNT4	1.7526	1.7526	2.71122e-19
FOXQ1	-1.75017	1.75017	2.71598e-14
CARTPT	-1.74891	1.74891	5.514e-07
C18orf34	-1.7484	1.7484	5.62429e-17
WFDC5	-1.74833	1.74833	5.76487e-08
C16orf74	-1.74774	1.74774	1.08936e-20
NRXN1	-1.7477	1.7477	2.15554e-12
CEL	-1.74701	1.74701	8.82103e-13
LONRF3	-1.74693	1.74693	9.83466e-20
BUB1B	1.74672	1.74672	7.48588e-23
GJB3	-1.74651	1.74651	1.19349e-11
NTF4	-1.74609	1.74609	2.58329e-10
MPP2	-1.74595	1.74595	2.758e-20
TWIST1	1.74486	1.74486	5.93712e-14
GALNT9	-1.74354	1.74354	4.54561e-17
SORBS1	-1.74309	1.74309	2.39621e-17
OCA2	-1.74171	1.74171	1.61637e-17
ITPRIPL1	-1.74092	1.74092	9.14213e-19
CXCL17	-1.74087	1.74087	6.30322e-06
ISX	1.74011	1.74011	7.20791e-14
SDS	1.73994	1.73994	1.47853e-15
C11orf45	-1.73883	1.73883	4.55659e-23
NPFFR2	-1.73807	1.73807	1.01524e-21
EDIL3	-1.73786	1.73786	9.54119e-10
SLITRK3	-1.7359	1.7359	3.73009e-09
ROPN1B	1.73574	1.73574	4.60563e-14
LGI3	-1.73515	1.73515	3.00579e-14
PLAG1	-1.73464	1.73464	1.05973e-23
GDF1	1.73383	1.73383	1.45811e-14
SLITRK2	-1.73252	1.73252	4.8448e-12
ITGA8	-1.73127	1.73127	6.56982e-07
ABCG2	-1.73122	1.73122	2.93841e-22
TRPM3	-1.73106	1.73106	1.83979e-21
LASS3	-1.72939	1.72939	1.73049e-15
SPOCK3	-1.72904	1.72904	2.58627e-14
C5orf4	-1.72841	1.72841	5.1181e-23
MAMLD1	-1.72687	1.72687	2.4423e-24
SLC46A2	-1.72602	1.72602	7.10623e-18
CYP4F3	-1.72452	1.72452	1.73964e-12
AHNAK2	-1.72317	1.72317	3.03693e-18
PRR7	1.72005	1.72005	2.60384e-22
SHISA9	-1.71915	1.71915	7.77657e-06
CNN1	-1.719	1.719	6.24078e-14
SYT9	-1.71809	1.71809	5.07906e-12
ATRNL1	-1.71754	1.71754	1.50329e-14
B3GNT3	-1.71633	1.71633	2.12353e-08
KCNMB1	-1.71621	1.71621	8.52244e-17
SLC8A1	-1.71493	1.71493	1.33353e-17
VEPH1	-1.71487	1.71487	8.60068e-15
CXorf57	-1.71464	1.71464	1.14759e-20
GNAZ	-1.71459	1.71459	9.36514e-26
TSPAN18	-1.71449	1.71449	8.86984e-23
BAI3	-1.71412	1.71412	9.45464e-20
PYGM	-1.71335	1.71335	2.12869e-12
MYOT	-1.71327	1.71327	1.06682e-07
TSPAN19	1.71124	1.71124	8.22458e-08
CALML3	-1.7109	1.7109	2.32288e-07
APOE	1.71053	1.71053	3.11108e-17
BCHE	-1.71011	1.71011	6.24991e-12
CDC45	1.70905	1.70905	2.79232e-15
DMD	-1.70891	1.70891	1.45411e-18
MAMDC2	-1.70793	1.70793	1.1098e-17
ITGB3	-1.70793	1.70793	5.00619e-15
CYSLTR2	-1.70768	1.70768	3.56844e-16
FADS2	-1.70759	1.70759	1.79364e-11
ALB	1.70738	1.70738	4.31019e-06
P2RX1	-1.70723	1.70723	1.52837e-11
RASL12	-1.70631	1.70631	3.14485e-19
DMBT1	-1.70587	1.70587	2.34079e-08
TGM1	-1.705	1.705	1.252e-14
SOX15	-1.7014	1.7014	5.91982e-21
PLK1	1.70115	1.70115	5.06644e-21
PDLIM5	1.70084	1.70084	7.84904e-20
SLCO1B3	1.70027	1.70027	5.95665e-05
CBLN4	-1.70012	1.70012	8.00522e-21
ZNF516	-1.69964	1.69964	5.7097e-19
SGCG	-1.69837	1.69837	1.84159e-11
NCCRP1	-1.69763	1.69763	3.00634e-12
FRMD6	-1.69724	1.69724	1.00203e-24
KIAA1875	1.69676	1.69676	1.51136e-12
AURKB	1.69638	1.69638	1.27563e-17
HECW1	-1.69537	1.69537	4.23829e-09
PCDH9	-1.69378	1.69378	3.79572e-18
RNF165	-1.69333	1.69333	1.38511e-15
ZNF804A	-1.69305	1.69305	8.97079e-17
IQSEC3	-1.69258	1.69258	1.78579e-14
ANO4	-1.6921	1.6921	5.64297e-12
ATP6V1G3	-1.69147	1.69147	5.54557e-28
PGR	-1.69081	1.69081	1.48807e-16
NKAIN1	1.68956	1.68956	5.75672e-06
ITGBL1	1.68823	1.68823	2.96434e-10
PRIMA1	-1.68819	1.68819	6.25519e-15
MGC14436	1.68612	1.68612	5.20626e-18
SPON1	-1.68547	1.68547	5.58713e-16
FOXA1	1.68505	1.68505	6.12578e-31
ADRB1	1.68468	1.68468	8.26723e-24
MASP1	-1.68464	1.68464	8.88931e-12
TRPC6	-1.68433	1.68433	2.7249e-19
MCOLN2	1.68399	1.68399	4.43376e-13
WSCD2	-1.6839	1.6839	1.14502e-12
SPC25	1.6835	1.6835	4.49662e-18
TBX1	1.68265	1.68265	4.16731e-10
KRT24	-1.68135	1.68135	3.02469e-24
FGF10	-1.6793	1.6793	2.08495e-15
PKMYT1	1.67776	1.67776	2.99418e-18
HOXD11	-1.67626	1.67626	4.78118e-11
SSPO	1.6757	1.6757	7.06937e-13
FOXI2	-1.67565	1.67565	1.5947e-23
C7orf58	-1.67526	1.67526	1.38741e-15
KIAA1644	-1.6751	1.6751	3.29883e-13
B3GNT8	-1.67453	1.67453	6.01386e-20
PALM3	-1.67427	1.67427	2.88676e-12
PIPOX	-1.67376	1.67376	2.758e-20
ANGPTL3	1.673	1.673	3.17663e-07
EPHA2	-1.67288	1.67288	2.27821e-17
SV2B	-1.67108	1.67108	3.27034e-10
TEPP	-1.67056	1.67056	8.45651e-17
POF1B	-1.67055	1.67055	2.41946e-08
DAZ1	1.67021	1.67021	1.21761e-07
GATM	-1.66976	1.66976	1.27711e-24
GSC	1.669	1.669	1.49178e-22
GCNT1	1.66778	1.66778	5.10319e-16
GSTM5	-1.66758	1.66758	2.48205e-15
ASXL3	-1.66758	1.66758	1.60132e-17
AFAP1L2	-1.6674	1.6674	5.51292e-25
CYP27A1	-1.66691	1.66691	5.97661e-13
LOC440173	-1.66648	1.66648	3.17293e-11
ADH1B	-1.66481	1.66481	2.02164e-11
PRICKLE2	-1.66411	1.66411	1.44122e-24
FBXO17	-1.66354	1.66354	1.51778e-18
PRSS16	-1.66344	1.66344	5.26954e-10
SLC47A1	-1.66305	1.66305	1.85019e-19
ROR2	-1.66252	1.66252	2.1145e-16
FAM55D	-1.66209	1.66209	6.1616e-06
PBK	1.66157	1.66157	2.44933e-14
APOBEC2	-1.65921	1.65921	4.78065e-09
F12	1.65903	1.65903	5.17426e-16
ASB2	-1.65888	1.65888	7.90187e-15
ME1	-1.65771	1.65771	6.10415e-20
PLLP	-1.65644	1.65644	6.15599e-24
MAT1A	-1.65607	1.65607	3.36298e-16
LIPG	-1.65497	1.65497	1.41643e-13
ADCY5	-1.65302	1.65302	1.81787e-14
NAV2	-1.65279	1.65279	9.05839e-19
ZNF536	-1.65245	1.65245	8.09081e-13
CENPF	1.65089	1.65089	4.76065e-17
CCDC8	-1.65078	1.65078	2.26849e-19
ZNF560	1.64949	1.64949	0.000106258
NCRNA00105	1.64758	1.64758	6.10094e-12
HSPB6	-1.64728	1.64728	3.60981e-13
OPCML	-1.64703	1.64703	2.21998e-19
PRODH	-1.64702	1.64702	1.28419e-14
POU3F1	-1.64698	1.64698	4.15239e-23
UNC5B	-1.64659	1.64659	3.69959e-23
BDNF	-1.64616	1.64616	1.37661e-15
ARMCX1	-1.64567	1.64567	6.87676e-17
C20orf200	-1.64384	1.64384	5.61582e-13
FAM110C	-1.64233	1.64233	4.45431e-13
C2orf14	1.64193	1.64193	9.7031e-07
G0S2	-1.64176	1.64176	7.89018e-22
PKD1L2	-1.64115	1.64115	7.44309e-18
C1orf114	-1.64015	1.64015	1.66032e-21
SLC43A1	1.64014	1.64014	1.87516e-20
KIT	-1.63884	1.63884	4.78047e-17
EZH2	1.63843	1.63843	5.20347e-35
BRSK2	1.63761	1.63761	1.23049e-06
HIST1H2AM	1.63679	1.63679	1.87631e-18
CTF1	-1.63634	1.63634	9.89494e-20
TMC5	1.63571	1.63571	1.70216e-16
C17orf93	1.63502	1.63502	6.48152e-19
PGF	-1.63389	1.63389	6.16063e-19
ATCAY	-1.63315	1.63315	1.10779e-10
EFCAB1	-1.63241	1.63241	2.28948e-12
F5	1.6314	1.6314	4.34762e-07
COL23A1	-1.63139	1.63139	1.28989e-13
CEND1	-1.6307	1.6307	2.80513e-15
RGS9	-1.62872	1.62872	1.07009e-12
SPATA18	-1.62848	1.62848	1.42284e-15
FOXB2	1.62838	1.62838	3.1379e-08
FOXM1	1.62721	1.62721	1.76433e-22
CHGB	-1.62557	1.62557	3.79529e-08
ACSF2	-1.62505	1.62505	1.61212e-18
FGFBP1	-1.62476	1.62476	7.05316e-07
VWCE	-1.62338	1.62338	8.51937e-20
ZNF488	-1.6233	1.6233	1.77359e-16
DEPDC1B	1.62256	1.62256	7.19987e-16
SFTPA2	1.62249	1.62249	2.87757e-07
RBP1	-1.62248	1.62248	1.90934e-19
VSTM2L	1.62205	1.62205	4.72104e-12
IL6ST	-1.62152	1.62152	4.4067e-08
ID1	-1.62123	1.62123	2.02662e-12
FRMD3	-1.62084	1.62084	1.76668e-13
CD177	-1.61972	1.61972	0.00102354
PTPRT	1.61954	1.61954	7.74857e-07
ELAVL3	-1.61918	1.61918	2.68168e-13
SCN7A	-1.61892	1.61892	1.09122e-08
ARSF	-1.61824	1.61824	1.26237e-29
GABRA3	-1.61628	1.61628	4.36548e-26
TNS1	-1.61607	1.61607	7.77107e-19
C19orf48	1.61592	1.61592	1.76419e-28
ATP2B4	-1.61439	1.61439	3.80819e-20
MCC	-1.61428	1.61428	8.7529e-22
RGS13	-1.6142	1.6142	4.92284e-16
CYP19A1	-1.61254	1.61254	1.09261e-22
KCNJ16	-1.61236	1.61236	2.75734e-09
C12orf34	1.61173	1.61173	2.758e-20
PCDHA1	1.61074	1.61074	3.11185e-05
KIAA0087	1.61027	1.61027	6.18919e-07
PROK1	-1.61006	1.61006	2.23311e-07
S100B	-1.60831	1.60831	8.68026e-11
CDH23	-1.60805	1.60805	8.64929e-19
RAB40A	-1.60756	1.60756	5.25953e-16
SLC7A11	1.60747	1.60747	1.23654e-18
USP44	-1.6059	1.6059	1.94289e-19
SMTNL2	-1.60576	1.60576	1.386e-10
IL1RL2	-1.60499	1.60499	8.73625e-12
JPH2	-1.60496	1.60496	2.48622e-13
ASPHD1	1.60431	1.60431	2.1455e-20
CTTNBP2	-1.6028	1.6028	2.4579e-19
C15orf59	-1.60212	1.60212	2.68026e-20
MYOF	-1.60206	1.60206	1.59579e-20
SLC6A11	1.60203	1.60203	7.71853e-10
STON1-GTF2A1L	-1.60123	1.60123	7.44097e-08
ELFN2	1.60069	1.60069	3.54957e-10
PRSS35	-1.59981	1.59981	3.29002e-12
FLJ45983	-1.59945	1.59945	2.18398e-12
MSRB3	-1.59936	1.59936	2.94639e-19
CHRNA7	-1.59923	1.59923	2.59092e-11
RNF157	1.59893	1.59893	5.52126e-12
CACNA2D1	-1.59764	1.59764	1.60052e-06
BHMT2	-1.59741	1.59741	1.02896e-16
CTNND2	1.59722	1.59722	8.97582e-21
ITGA9	-1.59697	1.59697	6.67368e-13
MYL1	-1.59574	1.59574	0.00117125
HOXB8	-1.59519	1.59519	4.35633e-13
NRXN3	-1.59517	1.59517	5.96735e-18
RGS22	-1.59501	1.59501	2.58251e-17
SLC2A4	-1.59483	1.59483	7.51565e-12
FAM163A	-1.59436	1.59436	4.0708e-17
ASCL2	-1.5932	1.5932	1.31635e-09
GPRC6A	-1.59235	1.59235	2.00886e-20
C14orf64	-1.59218	1.59218	6.81796e-23
PTGDS	-1.59084	1.59084	1.60069e-10
ZP1	1.59078	1.59078	7.58462e-09
MYL9	-1.58918	1.58918	6.57639e-14
SLC1A6	-1.58834	1.58834	1.23913e-21
PCP4	-1.58816	1.58816	2.57634e-10
TOP2A	1.58802	1.58802	2.49463e-13
ITGB8	-1.58778	1.58778	2.19389e-17
CDKN3	1.58764	1.58764	4.47431e-17
CES4	-1.58695	1.58695	1.86871e-10
SBK1	1.58633	1.58633	1.24668e-43
CLEC18A	1.58405	1.58405	2.45581e-18
RASGRF1	-1.5834	1.5834	1.29667e-14
CAV2	-1.58332	1.58332	2.66218e-25
DCAF12L1	-1.58321	1.58321	1.99998e-17
CA12	-1.58282	1.58282	2.50656e-18
LRFN1	1.58207	1.58207	5.39985e-44
LRCH2	-1.58149	1.58149	9.78664e-15
APOB	-1.58053	1.58053	2.133e-12
SDK1	1.58029	1.58029	3.19724e-12
PLA2G7	1.57993	1.57993	1.36851e-11
KANK4	-1.57921	1.57921	1.45284e-11
CCNB2	1.57909	1.57909	7.18144e-22
GLT1D1	-1.57855	1.57855	7.96585e-13
MTMR8	-1.577	1.577	1.60942e-22
KCNK3	-1.57568	1.57568	4.36835e-10
MUC2	1.5754	1.5754	3.60495e-05
RASAL1	-1.57508	1.57508	1.57314e-11
CTHRC1	1.57402	1.57402	4.13336e-12
SEMA3D	-1.57359	1.57359	1.91661e-08
C1orf64	1.57346	1.57346	0.000957776
MEIS2	-1.57345	1.57345	1.08002e-16
OVCH2	-1.57232	1.57232	3.71882e-23
GRIN2A	-1.57133	1.57133	8.20612e-13
CKMT2	-1.57054	1.57054	1.86943e-13
MECOM	-1.56803	1.56803	9.26042e-21
BMP7	-1.56744	1.56744	1.21998e-09
KCNF1	-1.5673	1.5673	2.24522e-18
ARHGAP23	-1.56725	1.56725	3.86194e-21
LOC283392	-1.56619	1.56619	2.78409e-16
NEIL3	1.56545	1.56545	1.8393e-15
GJA1	-1.56446	1.56446	9.62392e-19
PHYHIP	-1.56425	1.56425	1.22618e-13
EFS	-1.56325	1.56325	4.28654e-15
NEFH	-1.56228	1.56228	0.000616475
ITLN1	-1.5612	1.5612	1.44845e-10
MME	-1.56082	1.56082	1.17252e-08
LOC100130238	-1.56035	1.56035	4.29829e-21
ANK2	-1.5578	1.5578	6.10856e-16
SCUBE3	-1.55704	1.55704	4.97853e-14
CHST2	-1.55674	1.55674	1.61633e-18
ACSL6	-1.5543	1.5543	8.61383e-14
GBP6	-1.55312	1.55312	2.2565e-20
DRD2	-1.5511	1.5511	4.09778e-15
PRAME	1.551	1.551	2.35595e-05
TMEM37	-1.55073	1.55073	4.36804e-21
CPLX3	1.55066	1.55066	5.39831e-06
LOC100287718	1.55044	1.55044	2.25539e-14
RHPN1	1.54982	1.54982	8.29859e-24
ODZ2	-1.54958	1.54958	1.00256e-13
FLNA	-1.54948	1.54948	2.16125e-15
CDH22	-1.54929	1.54929	8.49984e-08
SLC19A1	1.54869	1.54869	1.3472e-43
EFEMP1	-1.54828	1.54828	4.79488e-19
OR51E1	1.54776	1.54776	6.19006e-05
PLA2G4A	-1.54732	1.54732	9.6176e-20
AGR3	1.54692	1.54692	5.2997e-05
RAB17	1.54636	1.54636	2.59281e-35
IL1RL1	-1.54626	1.54626	2.25479e-11
MYOM1	-1.54616	1.54616	3.5489e-10
MGAT4C	-1.54612	1.54612	6.49626e-32
KLK3	1.5461	1.5461	1.18147e-13
CPAMD8	-1.54579	1.54579	4.05899e-16
MAP1A	-1.54506	1.54506	1.21779e-18
CACHD1	-1.54499	1.54499	1.88929e-18
L1CAM	-1.54456	1.54456	2.34103e-08
SLC38A4	-1.54453	1.54453	1.15109e-06
FXYD6	-1.54326	1.54326	6.09433e-17
KRT17	-1.54316	1.54316	1.96914e-05
CSRP1	-1.54263	1.54263	1.56368e-21
C12orf75	-1.54193	1.54193	1.93198e-23
PPM1E	1.54115	1.54115	1.57889e-12
PYCR1	1.54066	1.54066	2.97392e-46
HES4	1.54056	1.54056	2.15338e-16
PTCHD2	1.53985	1.53985	5.42212e-18
GLIS3	-1.53945	1.53945	1.79326e-20
TRPC3	-1.53814	1.53814	2.55618e-22
PTP4A3	1.53775	1.53775	1.20613e-19
SGEF	1.53661	1.53661	1.76766e-30
SOHLH2	-1.53605	1.53605	2.57297e-05
POPDC2	-1.53575	1.53575	3.96024e-19
C2orf40	-1.5354	1.5354	2.07809e-11
SVOPL	-1.53523	1.53523	7.04439e-20
RAB38	-1.53486	1.53486	8.82041e-19
ERG	1.53455	1.53455	4.0867e-05
MEX3A	1.53442	1.53442	1.49115e-11
TBX10	1.53441	1.53441	3.07437e-06
ITGB1BP2	-1.53424	1.53424	1.31956e-14
KIRREL	-1.53406	1.53406	4.03237e-08
XG	-1.53258	1.53258	1.50112e-12
LPCAT2	-1.53139	1.53139	1.59819e-23
FOXN4	1.52916	1.52916	3.05284e-10
PKIB	1.52895	1.52895	5.46212e-15
GPLD1	-1.52797	1.52797	3.61069e-18
TUBB3	1.52701	1.52701	1.11488e-20
CLIC6	-1.52695	1.52695	3.48792e-14
NKX6-1	1.52532	1.52532	2.84607e-08
ENTPD3	-1.52486	1.52486	9.82965e-20
C11orf70	-1.52441	1.52441	1.09533e-15
HIST1H2BG	1.52342	1.52342	1.81186e-12
MBNL3	-1.52269	1.52269	9.6208e-12
PPARGC1B	-1.52214	1.52214	1.78321e-18
OR7A5	-1.52102	1.52102	8.19846e-17
SPINK1	1.52057	1.52057	0.00271541
TGFBR3	-1.52049	1.52049	2.05776e-23
ADRA1B	-1.51992	1.51992	2.80483e-16
MARCKSL1	1.51972	1.51972	2.91507e-42
RNF128	-1.51944	1.51944	1.16596e-08
TLR3	-1.51877	1.51877	2.01068e-14
C19orf51	1.51794	1.51794	1.44382e-12
FUT2	-1.51787	1.51787	1.67465e-11
ZBTB7C	-1.51395	1.51395	4.11057e-16
SPATA6	-1.51391	1.51391	2.9513e-15
CAMK2A	-1.51346	1.51346	2.00528e-11
ANXA8L2	-1.51338	1.51338	1.5819e-10
WNT3A	-1.51325	1.51325	2.5732e-08
ZSCAN4	-1.5132	1.5132	3.91516e-19
P2RY12	-1.51319	1.51319	3.20131e-16
ASPM	1.51297	1.51297	1.87829e-12
CDH17	-1.51293	1.51293	5.00513e-09
ACCN3	1.51272	1.51272	3.10766e-12
ADCYAP1R1	-1.51263	1.51263	7.32368e-21
FGF7	-1.51214	1.51214	4.16888e-16
CHD5	-1.51155	1.51155	5.58668e-14
RGN	-1.51131	1.51131	3.46651e-15
COL9A1	-1.51113	1.51113	1.8629e-05
GAS1	-1.50974	1.50974	1.70726e-14
PPP2R2B	-1.50963	1.50963	3.88295e-16
NEXN	-1.50891	1.50891	8.47664e-15
GPX3	-1.50887	1.50887	1.57819e-15
TMEM200B	-1.50814	1.50814	6.40879e-14
PDE7B	-1.50807	1.50807	1.86563e-21
TMIE	-1.50788	1.50788	1.17879e-21
MGC16703	-1.50765	1.50765	2.75134e-22
RGS11	1.50623	1.50623	1.41409e-15
CXCL6	-1.50593	1.50593	3.51192e-09
EDNRB	-1.50569	1.50569	3.11846e-13
ST6GALNAC4	-1.50529	1.50529	1.09116e-24
ENPP6	-1.50501	1.50501	3.17168e-10
RNF175	-1.50437	1.50437	6.06827e-14
CAMKK2	1.5034	1.5034	5.85604e-25
POU3F3	-1.50332	1.50332	9.89757e-16
SCGB2A1	-1.50209	1.50209	1.6658e-10
RAB3B	1.50134	1.50134	2.97198e-14
SLC16A12	-1.50123	1.50123	1.64003e-13
ITGA2	-1.50121	1.50121	2.82534e-18
SLC22A10	1.49901	1.49901	1.68157e-07
ATP1A4	-1.49608	1.49608	1.54282e-19
VGF	1.49546	1.49546	3.9539e-10
CCDC60	-1.4952	1.4952	4.28139e-08
RXRG	-1.49457	1.49457	1.15655e-12
IGDCC4	-1.49453	1.49453	8.59748e-13
SOX5	-1.49427	1.49427	5.5287e-15
YJEFN3	1.49411	1.49411	1.12028e-10
NCAPH	1.49389	1.49389	4.44729e-14
CXCL11	1.49301	1.49301	1.51397e-09
TMEM139	-1.49291	1.49291	9.17893e-17
HPCAL4	-1.49215	1.49215	3.33062e-14
NHS	-1.49146	1.49146	1.72067e-20
GRIA3	-1.49014	1.49014	2.20606e-09
CLDN19	-1.48978	1.48978	1.33504e-21
SLC24A5	1.48915	1.48915	2.14707e-17
CEP55	1.48891	1.48891	9.35326e-15
P2RX2	-1.48859	1.48859	1.09111e-08
PLBD1	-1.48805	1.48805	1.25201e-22
BICD1	1.48775	1.48775	2.11359e-15
OR7C1	-1.48744	1.48744	3.34371e-17
MGAT5B	1.48647	1.48647	2.9669e-10
PALLD	-1.48628	1.48628	2.26961e-21
TOX3	1.48621	1.48621	1.48324e-13
HRH2	-1.48559	1.48559	1.79729e-14
TRIM61	-1.48454	1.48454	1.32912e-27
EBF2	1.48394	1.48394	7.59934e-08
FAM189A1	1.48356	1.48356	3.59502e-11
WISP3	-1.48339	1.48339	4.52507e-16
USH1G	-1.48339	1.48339	1.5258e-21
C16orf89	-1.48284	1.48284	2.83865e-09
WFDC12	-1.4808	1.4808	1.57944e-05
VWA5A	-1.48071	1.48071	2.14685e-18
FUT6	-1.48046	1.48046	4.8171e-08
C3orf70	-1.47892	1.47892	1.85094e-17
MAML2	-1.47794	1.47794	4.84195e-13
MAK	1.47793	1.47793	5.16772e-13
KLK12	1.47773	1.47773	0.000255185
KIRREL3	-1.47765	1.47765	2.00118e-16
RND3	-1.47626	1.47626	3.36411e-16
NT5E	-1.47557	1.47557	9.93223e-18
TIMP4	-1.47514	1.47514	6.3076e-09
SDPR	-1.47437	1.47437	3.2103e-18
C9orf140	1.47274	1.47274	2.64023e-28
LRFN5	-1.47042	1.47042	6.90547e-13
KCNMA1	-1.46992	1.46992	5.13018e-17
TRIM6	-1.46936	1.46936	3.06686e-19
TPM2	-1.46877	1.46877	1.52349e-11
SH3GL3	-1.46863	1.46863	1.18607e-16
VAV3	-1.46844	1.46844	5.28187e-17
GABRP	-1.46785	1.46785	3.30853e-05
FAM111B	1.46738	1.46738	9.27181e-14
CLIP3	-1.4662	1.4662	2.62015e-18
LRRK2	-1.46535	1.46535	3.47726e-15
KLHL35	1.46495	1.46495	3.26789e-15
IL1R2	-1.46379	1.46379	6.90393e-16
CDO1	-1.46375	1.46375	1.498e-06
HBA1	-1.46016	1.46016	0.000194088
WNT10A	-1.45864	1.45864	3.83497e-13
SKA1	1.45835	1.45835	1.36662e-18
BNC1	-1.45768	1.45768	1.58905e-10
KLK4	1.45749	1.45749	1.37353e-14
HAAO	-1.45721	1.45721	1.12407e-13
CRHBP	-1.45527	1.45527	3.9019e-12
XKR5	-1.45336	1.45336	1.79478e-15
CCDC83	1.4528	1.4528	2.07493e-12
APOBEC3D	-1.45273	1.45273	1.22531e-16
ACOT11	-1.45181	1.45181	9.39931e-16
NUDT8	1.45165	1.45165	4.79848e-10
VAT1L	-1.45151	1.45151	6.85971e-11
LOC283856	-1.45119	1.45119	1.02465e-24
DDIT4L	-1.45102	1.45102	2.57369e-08
CCNJL	-1.45046	1.45046	1.27264e-16
C9orf163	1.44943	1.44943	1.40007e-20
INSC	-1.4476	1.4476	5.51133e-16
GPR109A	-1.44655	1.44655	1.39423e-12
BCL11A	-1.44641	1.44641	1.08201e-09
MACC1	-1.44629	1.44629	3.69642e-11
PRSS12	-1.44594	1.44594	3.44108e-10
DDO	-1.44495	1.44495	2.44774e-17
FCGBP	-1.44466	1.44466	9.31416e-09
WNT16	-1.44429	1.44429	3.09607e-13
C10orf95	1.44374	1.44374	9.74473e-23
DNAJB4	-1.4434	1.4434	1.40624e-19
PRSS1	-1.4427	1.4427	6.83267e-14
CES1	-1.44231	1.44231	1.62194e-10
PCDP1	-1.44154	1.44154	2.54459e-13
ZMYND10	1.44078	1.44078	3.36221e-08
C16orf59	1.44049	1.44049	9.22286e-24
SEMA5A	-1.44047	1.44047	8.23175e-15
RTN4RL2	1.44044	1.44044	9.68452e-22
STK33	-1.44016	1.44016	6.15787e-14
KITLG	-1.4396	1.4396	1.34925e-23
KCNH5	-1.43917	1.43917	5.01927e-33
S100A2	-1.4388	1.4388	2.35143e-05
HOXB2	-1.43878	1.43878	6.62822e-17
NPPC	-1.43864	1.43864	3.50148e-09
TMEM100	-1.4386	1.4386	1.13921e-11
C6orf186	-1.43838	1.43838	3.60499e-13
PRKG2	-1.43819	1.43819	3.21498e-07
ANKRD45	-1.43787	1.43787	5.1578e-16
RNF112	-1.43758	1.43758	3.16587e-10
CSTA	-1.4373	1.4373	5.89351e-10
KIFC1	1.4368	1.4368	1.97079e-18
DOCK3	-1.43638	1.43638	6.07212e-18
GPC2	1.43629	1.43629	8.56312e-16
CA4	-1.43622	1.43622	4.9141e-08
ANO6	-1.43614	1.43614	2.13434e-24
LOC389332	1.43562	1.43562	0.000251192
KIAA1161	-1.43562	1.43562	1.2783e-19
FCGR3B	-1.43476	1.43476	8.07698e-09
RBP4	-1.43406	1.43406	3.90464e-08
KCNH8	1.43363	1.43363	7.20533e-06
NOL4	1.433	1.433	3.474e-06
ANKRD43	-1.43205	1.43205	1.05676e-14
SULT2A1	-1.43182	1.43182	3.90006e-17
VAX2	1.43164	1.43164	1.40299e-09
EGFL6	-1.43154	1.43154	2.0115e-11
C1orf186	-1.43063	1.43063	1.03446e-12
KCNQ4	-1.43043	1.43043	2.90864e-12
CASQ2	-1.42992	1.42992	4.52666e-08
LRMP	-1.42945	1.42945	1.03037e-13
DNAJB5	-1.42868	1.42868	6.01386e-20
PRPH2	-1.42838	1.42838	6.86844e-16
KIAA0408	-1.42813	1.42813	5.16811e-06
EPHA5	-1.42699	1.42699	6.26247e-06
ZFPM2	-1.42696	1.42696	1.48707e-12
ACTA2	-1.42646	1.42646	7.67216e-14
TRO	-1.42637	1.42637	6.98781e-17
RGNEF	-1.42591	1.42591	1.0178e-14
PLN	-1.42524	1.42524	5.37152e-12
LGALS7B	-1.42496	1.42496	1.76631e-12
SRL	-1.42482	1.42482	2.83602e-10
FASN	1.4245	1.4245	1.05406e-18
BMPER	-1.42351	1.42351	1.24485e-07
TTC36	1.42326	1.42326	3.98921e-11
C3orf54	-1.423	1.423	1.1587e-14
SLC8A2	-1.42282	1.42282	5.20251e-11
MRVI1	-1.42281	1.42281	1.29473e-14
CD200	-1.42264	1.42264	2.40854e-17
COL21A1	-1.4224	1.4224	6.10046e-14
PLA2G4D	-1.42218	1.42218	0.00030722
HIST3H2BB	1.42172	1.42172	1.53887e-15
SLCO3A1	-1.42157	1.42157	1.65273e-20
TAGLN	-1.42149	1.42149	5.56528e-13
MAOB	-1.42148	1.42148	1.36245e-09
SRMS	1.42076	1.42076	1.12618e-05
CELSR3	1.42018	1.42018	2.55518e-10
C4orf31	-1.41947	1.41947	1.80341e-09
LPAR1	-1.41877	1.41877	4.98369e-20
HSPB7	-1.41842	1.41842	2.84218e-11
TRIB1	1.41723	1.41723	2.81321e-16
SSTR2	-1.41658	1.41658	4.03106e-15
NLGN3	-1.4165	1.4165	4.91631e-16
TGM5	-1.41621	1.41621	4.06002e-12
CAPG	-1.41612	1.41612	9.60114e-18
ETNK2	-1.41607	1.41607	1.05935e-24
GPR156	-1.41594	1.41594	1.0201e-23
GJB1	1.41517	1.41517	1.83208e-13
LRRC2	-1.41459	1.41459	4.34098e-10
GABRB3	1.41425	1.41425	2.25025e-09
SCRG1	-1.41397	1.41397	8.90751e-12
KIAA1614	-1.41397	1.41397	6.22682e-17
ANXA13	-1.41384	1.41384	6.19114e-09
CAMK1G	-1.41383	1.41383	1.84542e-13
MGAM	-1.41323	1.41323	1.18178e-11
C4A	1.41262	1.41262	1.1491e-09
NEAT1	1.41246	1.41246	7.52512e-14
IER3	-1.41244	1.41244	9.7535e-12
CYP2W1	-1.41157	1.41157	1.35034e-07
MYH2	-1.41148	1.41148	0.000120767
OSTalpha	1.41146	1.41146	1.75401e-11
NHSL2	-1.41115	1.41115	5.81433e-12
MATN4	-1.41075	1.41075	2.47668e-13
DUSP2	-1.41056	1.41056	7.42378e-11
C4orf49	-1.41013	1.41013	2.69636e-19
RTDR1	-1.40999	1.40999	1.82103e-20
SLC16A7	-1.40966	1.40966	2.17176e-13
ODZ3	-1.40901	1.40901	3.65209e-13
SERPINB11	-1.40893	1.40893	0.00652688
NUDT10	-1.40888	1.40888	9.59813e-17
ANXA2P3	-1.40881	1.40881	1.22545e-18
CCDC69	-1.4085	1.4085	1.60359e-20
DBNDD1	1.40673	1.40673	2.89685e-26
KCNH1	-1.4066	1.4066	1.03079e-11
GSTM4	-1.40385	1.40385	6.81796e-23
ATAD3C	-1.4028	1.4028	1.31233e-15
CPB1	1.40088	1.40088	0.000417403
PNCK	-1.40047	1.40047	1.01143e-11
VCL	-1.40034	1.40034	4.6538e-21
CDH19	-1.40025	1.40025	8.69556e-08
SGK1	-1.40014	1.40014	9.96882e-09
FGFRL1	1.40004	1.40004	8.64696e-24
BIK	1.39872	1.39872	3.54274e-28
PCDH11X	-1.39844	1.39844	5.42916e-12
NTF3	-1.39782	1.39782	6.59928e-16
PCDHGB1	1.3976	1.3976	5.4663e-07
LOC284837	-1.39741	1.39741	4.4004e-10
PCDHGA9	-1.39741	1.39741	2.04402e-09
IVL	-1.3972	1.3972	1.29851e-10
ULBP1	1.39691	1.39691	5.2867e-13
NMUR1	-1.39638	1.39638	6.67433e-14
CLEC3A	-1.39623	1.39623	0.000596784
CCND2	-1.39618	1.39618	5.03406e-17
RPRML	1.39576	1.39576	1.19456e-07
LOC149134	1.39553	1.39553	9.6942e-11
ITPR1	-1.39509	1.39509	2.15234e-12
SLC7A14	-1.39487	1.39487	3.46545e-12
FMN2	-1.39462	1.39462	2.51521e-11
C6orf174	-1.39446	1.39446	2.35711e-11
KCNS2	-1.39436	1.39436	4.12393e-16
CDCA5	1.39416	1.39416	6.2188e-20
CDH2	-1.39409	1.39409	4.33936e-07
C1QTNF1	-1.39383	1.39383	1.43141e-16
RNASE7	-1.39319	1.39319	7.21172e-13
S1PR5	-1.39304	1.39304	2.79128e-10
EDNRA	-1.39287	1.39287	2.89599e-16
HUNK	-1.39281	1.39281	3.62422e-12
LOC644165	1.39278	1.39278	1.63398e-10
TAF7L	-1.39131	1.39131	2.56021e-17
RSPO2	-1.39062	1.39062	2.67354e-07
KLKP1	1.3905	1.3905	5.76176e-13
HCG4	-1.39039	1.39039	4.21187e-10
LY75	-1.39007	1.39007	5.28822e-12
NLRP8	1.3894	1.3894	9.01591e-09
DIAPH3	1.38919	1.38919	4.55091e-14
SVIL	-1.3879	1.3879	7.21747e-22
HBB	-1.38757	1.38757	1.07335e-09
NLGN1	-1.38698	1.38698	5.40348e-10
TNNI3K	-1.38675	1.38675	3.41343e-17
WFDC1	-1.38611	1.38611	2.43038e-12
BUB1	1.38589	1.38589	5.59538e-11
HIST2H3C	1.38574	1.38574	4.801e-12
PCDH10	-1.38499	1.38499	2.09723e-10
CNTNAP4	-1.38498	1.38498	1.8612e-12
AKR1C2	-1.38406	1.38406	1.61796e-09
DLL3	1.38373	1.38373	7.52973e-09
JUB	-1.3836	1.3836	2.2979e-20
FAT4	-1.38353	1.38353	3.32284e-11
C15orf41	-1.38353	1.38353	2.45305e-26
JAZF1	-1.38337	1.38337	9.15862e-21
ATG9B	1.38337	1.38337	3.58976e-14
TPRG1	-1.38271	1.38271	1.66408e-17
PAPPA	-1.38268	1.38268	9.25974e-15
KIF26B	-1.38202	1.38202	2.86766e-13
SSTR1	1.38159	1.38159	3.77516e-07
CRISP2	-1.38091	1.38091	1.04023e-05
CAMK2N2	1.38057	1.38057	1.34831e-14
NEURL3	-1.38026	1.38026	4.73742e-10
NR4A3	-1.37952	1.37952	5.44058e-06
LGALS7	-1.37804	1.37804	8.23799e-11
CHI3L1	1.37674	1.37674	2.11044e-07
WNT2B	-1.3764	1.3764	1.75401e-11
C7orf51	-1.37608	1.37608	2.03902e-18
C4orf35	-1.37569	1.37569	1.32426e-24
PRRG4	-1.37524	1.37524	1.85258e-18
NKX3-1	1.3752	1.3752	1.1315e-19
PPP1R12B	-1.37483	1.37483	2.04276e-18
CALN1	-1.37356	1.37356	2.50418e-06
SPEG	-1.3725	1.3725	5.47625e-12
CYorf15B	1.37241	1.37241	1.92712e-15
CFL2	-1.37192	1.37192	6.4836e-27
CAMK1D	-1.37169	1.37169	1.50828e-13
C8orf31	-1.3712	1.3712	2.16303e-19
STEAP1	1.37093	1.37093	1.38177e-20
COL27A1	-1.37039	1.37039	3.56402e-07
HIST1H3H	1.36992	1.36992	6.3254e-11
RNASE12	-1.36986	1.36986	1.49178e-22
ADRB3	-1.36978	1.36978	5.11289e-14
NKX2-2	1.36971	1.36971	2.65573e-05
SOX7	-1.3681	1.3681	9.03794e-18
PREX2	-1.36732	1.36732	6.46911e-08
MEIS1	-1.36609	1.36609	8.00051e-16
TACR2	-1.36605	1.36605	6.40597e-12
GIPC2	-1.36603	1.36603	5.74459e-16
SOX10	-1.36575	1.36575	2.65485e-07
UGT2B7	-1.36475	1.36475	3.01992e-13
CRISP3	1.36463	1.36463	0.0271351
HIST1H1E	1.36413	1.36413	2.11997e-09
EFNB1	-1.364	1.364	2.28747e-31
GPR39	-1.36371	1.36371	2.70174e-09
C1orf175	-1.36327	1.36327	4.70984e-09
ACE2	-1.36323	1.36323	1.08229e-12
IL11	1.363	1.363	9.48178e-15
ZDHHC15	-1.36237	1.36237	5.83455e-14
FGF2	-1.36234	1.36234	1.18834e-14
SCNN1G	-1.36225	1.36225	5.58119e-06
RASL11B	-1.36222	1.36222	7.23792e-14
KIF14	1.36214	1.36214	1.9175e-11
CXCR1	-1.36204	1.36204	5.54035e-11
TP53AIP1	-1.36113	1.36113	1.58097e-13
ITIH5	-1.36074	1.36074	3.34984e-16
PLIN4	-1.3604	1.3604	5.79347e-13
ADRA2B	-1.35992	1.35992	7.33549e-17
CCNA2	1.35974	1.35974	2.90987e-17
TINAGL1	-1.35914	1.35914	8.83958e-20
CENPN	1.35859	1.35859	4.06945e-13
ADAM21	1.3576	1.3576	4.92078e-10
ZNF660	-1.3573	1.3573	2.51332e-17
TRIP13	1.35642	1.35642	5.29319e-20
KCNIP3	-1.35625	1.35625	8.27442e-18
TPM1	-1.35616	1.35616	2.53021e-23
S100A6	-1.35593	1.35593	3.03185e-15
PLEKHA2	-1.3559	1.3559	7.33089e-26
NOX1	-1.35569	1.35569	2.1062e-07
CDKL1	-1.3556	1.3556	2.52316e-15
TLCD1	1.35547	1.35547	8.54289e-26
CDH18	-1.35542	1.35542	5.53066e-15
FXYD1	-1.3549	1.3549	7.8757e-09
S100A16	-1.35481	1.35481	1.58472e-16
NCRNA00092	-1.35475	1.35475	1.16614e-14
ID3	-1.35465	1.35465	1.81006e-15
AQP9	-1.35462	1.35462	1.02152e-10
UGT8	-1.35443	1.35443	8.58175e-12
PTGER3	-1.35353	1.35353	2.93187e-12
C15orf50	1.35283	1.35283	1.69574e-13
NTRK3	-1.35182	1.35182	1.77181e-09
CYP24A1	-1.35173	1.35173	0.000145041
PDPN	-1.35143	1.35143	5.81029e-15
FAM92A1	-1.35142	1.35142	1.73922e-19
SFRP4	1.35064	1.35064	5.95084e-08
STK32A	-1.35001	1.35001	4.54297e-13
LSAMP	-1.34993	1.34993	4.53728e-09
GALNT5	-1.3488	1.3488	9.6057e-08
EFHC2	-1.34868	1.34868	1.65543e-15
KIAA0101	1.34812	1.34812	1.82025e-15
SLC9A4	-1.34783	1.34783	2.66336e-21
TMEM154	-1.34748	1.34748	2.09348e-14
HSF4	1.34706	1.34706	8.4122e-11
TMEM114	-1.3469	1.3469	2.42542e-13
GLRA4	-1.34681	1.34681	5.94369e-33
PLP2	-1.34602	1.34602	2.24493e-23
LOC153328	1.34501	1.34501	2.35357e-07
GABRD	1.34494	1.34494	2.00004e-09
CYP4F12	-1.34483	1.34483	2.01455e-06
ANXA2P2	-1.3448	1.3448	2.95515e-22
HOXA7	-1.34471	1.34471	2.31237e-16
KCNJ8	-1.34457	1.34457	1.5469e-16
CLSTN2	-1.34364	1.34364	3.04999e-05
P2RY11	1.34337	1.34337	2.5786e-14
TTK	1.3431	1.3431	1.18972e-11
SERTAD4	-1.34292	1.34292	3.18557e-10
TMEM145	1.3424	1.3424	1.63527e-09
DPP6	-1.3423	1.3423	8.06575e-07
SHCBP1	1.3418	1.3418	1.61526e-13
PITX2	-1.34176	1.34176	9.94499e-06
RASL10B	-1.34157	1.34157	2.81463e-15
LOC399959	-1.34135	1.34135	2.39457e-15
TNN	1.34094	1.34094	1.66719e-08
ARMC3	1.34083	1.34083	9.12761e-07
FZD8	1.34074	1.34074	1.2774e-16
LCN15	-1.34067	1.34067	1.09811e-08
MXRA7	-1.3404	1.3404	1.39857e-19
PTGIS	-1.34036	1.34036	2.23938e-11
ADM2	1.34014	1.34014	2.52223e-20
LOC644538	-1.34005	1.34005	1.41581e-16
WNT9B	-1.3399	1.3399	1.13285e-11
APBA2	1.33968	1.33968	3.11444e-17
ZNF655	-1.33897	1.33897	5.29826e-12
TRPC4	-1.33878	1.33878	4.39867e-12
TCF7L1	-1.33742	1.33742	2.11882e-20
FAM162B	-1.33714	1.33714	3.14782e-15
RAB40AL	-1.33678	1.33678	9.74236e-17
TGFB1I1	-1.33601	1.33601	6.52102e-14
MYOZ2	-1.33547	1.33547	2.98134e-05
RLTPR	1.33535	1.33535	4.78956e-10
HOXB3	-1.33517	1.33517	1.57314e-11
ATP13A4	-1.33462	1.33462	1.7964e-12
PNMA2	-1.3346	1.3346	4.48037e-11
C13orf38	-1.33371	1.33371	5.8492e-05
PDE5A	-1.33294	1.33294	1.62148e-11
MAP1B	-1.33291	1.33291	1.48235e-14
PAGE4	-1.33274	1.33274	7.78832e-05
HIST1H2AE	1.33241	1.33241	4.2444e-11
FAM19A2	-1.33201	1.33201	1.76705e-13
FERMT2	-1.33201	1.33201	3.76333e-24
LRGUK	1.33188	1.33188	1.16783e-13
WNT7A	-1.33146	1.33146	1.26713e-13
TSPAN2	-1.33141	1.33141	5.14439e-15
KRT20	1.33108	1.33108	4.85661e-07
LRRC26	1.33089	1.33089	3.13875e-09
RSPO3	-1.32998	1.32998	4.11895e-08
ROR1	-1.32963	1.32963	1.84644e-08
HS3ST3A1	-1.32926	1.32926	6.00774e-13
SGCA	-1.32924	1.32924	1.23106e-09
EVC2	-1.32878	1.32878	2.09348e-14
PNMAL1	-1.3285	1.3285	9.57815e-11
ZDHHC11	1.32784	1.32784	9.54518e-11
TERT	1.32709	1.32709	2.30098e-14
KCNH4	-1.32637	1.32637	1.44464e-17
MRAP2	-1.32606	1.32606	9.87154e-16
DBNDD2	-1.3258	1.3258	2.09094e-19
CD40	-1.3242	1.3242	1.58472e-16
HR	-1.324	1.324	6.61173e-12
LPP	-1.3236	1.3236	3.07305e-14
RPGRIP1	1.32339	1.32339	4.36239e-15
CPLX1	1.32305	1.32305	1.29014e-23
CDKN2A	1.32246	1.32246	1.71371e-12
LRP4	-1.32177	1.32177	2.48517e-16
LOC440905	1.32162	1.32162	3.75609e-06
B3GNT9	-1.32113	1.32113	2.17719e-21
GSTA2	-1.32096	1.32096	2.34427e-06
BNC2	-1.32052	1.32052	1.6732e-14
SIX1	1.31996	1.31996	7.07158e-17
FHOD3	-1.31988	1.31988	6.76963e-15
OGN	-1.31833	1.31833	6.65424e-09
PDGFD	-1.31704	1.31704	7.81749e-19
FLJ12825	1.31606	1.31606	2.32711e-13
HHIPL2	-1.31527	1.31527	1.1303e-07
CYP2J2	1.31514	1.31514	9.10434e-10
C11orf87	-1.31479	1.31479	2.05928e-17
WFIKKN2	-1.31444	1.31444	7.28675e-14
SGK269	-1.3143	1.3143	1.06724e-17
TMPRSS11A	-1.31321	1.31321	1.11253e-10
NDRG2	-1.31308	1.31308	4.98223e-24
FEZ1	-1.31286	1.31286	1.43648e-20
CHAD	-1.3125	1.3125	3.14283e-11
HIST1H4J	1.31172	1.31172	8.11714e-12
CHST6	-1.31105	1.31105	2.02349e-13
DKK3	-1.31091	1.31091	4.41208e-16
NTN4	-1.31043	1.31043	1.31094e-13
TMEM184A	1.31019	1.31019	3.22994e-28
CORO2B	-1.30997	1.30997	3.37104e-16
FAM124A	-1.3094	1.3094	1.49444e-16
TCEAL7	-1.30863	1.30863	5.93151e-15
SLC15A1	-1.30845	1.30845	4.77716e-05
ITGB4	-1.30778	1.30778	1.66799e-12
NCRNA00087	-1.30774	1.30774	2.37816e-16
MESP1	1.30701	1.30701	4.5893e-07
HEPH	-1.30604	1.30604	9.80788e-14
MET	-1.30569	1.30569	1.61213e-12
POU2AF1	-1.30497	1.30497	1.60103e-07
MYL3	-1.30497	1.30497	0.000224787
HLF	-1.30476	1.30476	3.96468e-15
SPAG5	1.30384	1.30384	2.38579e-17
EPB41L3	-1.30348	1.30348	3.83367e-15
KLHL30	-1.30297	1.30297	3.83001e-10
C9orf4	-1.3027	1.3027	3.20833e-09
CCDC129	-1.30213	1.30213	2.08391e-21
HPX	1.30205	1.30205	1.35494e-13
SLC26A6	1.30142	1.30142	2.45913e-29
CLDN3	1.30109	1.30109	5.50993e-19
BEND5	-1.30074	1.30074	8.86678e-17
ESPNL	-1.30067	1.30067	6.04268e-09
TBX5	-1.3001	1.3001	5.14733e-06
COL9A2	1.29995	1.29995	4.42872e-06
MYOZ1	-1.29952	1.29952	2.09215e-07
ASB12	-1.29943	1.29943	1.42224e-15
LINGO3	1.29922	1.29922	2.82918e-09
RPL36A	1.29807	1.29807	3.54751e-12
FAM178B	-1.29783	1.29783	4.82526e-12
PLS3	-1.29781	1.29781	2.10636e-19
DEFB132	-1.29723	1.29723	1.4079e-08
ATP10B	-1.29692	1.29692	9.58743e-14
PRKCA	-1.29672	1.29672	3.48539e-17
GPRASP1	-1.29668	1.29668	2.38474e-17
MGC29506	1.29659	1.29659	1.21167e-07
LOC401093	-1.29622	1.29622	8.38292e-20
ZNF486	-1.29554	1.29554	2.50978e-11
LRAT	-1.29539	1.29539	1.21792e-05
PARM1	-1.29537	1.29537	1.55145e-18
KRT9	-1.29525	1.29525	4.71884e-24
SLC4A11	-1.2948	1.2948	1.88835e-12
C19orf33	-1.2942	1.2942	1.12554e-05
HS3ST4	1.29346	1.29346	5.82316e-07
MSL3L2	1.29267	1.29267	2.59281e-35
ZCCHC12	-1.29259	1.29259	4.47049e-12
F7	-1.29127	1.29127	9.09813e-13
GALNT13	-1.29095	1.29095	3.95633e-06
DYNC1I1	-1.29093	1.29093	5.09734e-14
ST8SIA1	-1.29026	1.29026	6.68148e-12
XKR4	-1.28987	1.28987	4.87432e-14
EFCAB4A	1.28854	1.28854	7.77965e-15
STARD4	-1.28851	1.28851	2.53998e-12
CCDC89	-1.28724	1.28724	1.45481e-16
HCG11	-1.28715	1.28715	1.38638e-18
SPC24	1.28711	1.28711	9.71897e-13
TMEM169	-1.28711	1.28711	9.91752e-19
CSF3	-1.28631	1.28631	0.000466471
SP6	-1.28586	1.28586	5.77498e-17
BAIAP2L2	1.2852	1.2852	4.80365e-05
NFATC2	-1.28424	1.28424	1.023e-06
NHLH2	-1.28416	1.28416	1.18834e-14
ATOH1	1.28207	1.28207	2.99328e-05
ZNF695	1.28179	1.28179	3.28268e-15
RIMS3	-1.28151	1.28151	3.73635e-20
TIMP3	-1.28089	1.28089	1.22849e-18
PRSS21	-1.28065	1.28065	0.000388395
PCSK9	-1.2799	1.2799	3.38341e-10
INMT	-1.27978	1.27978	4.23737e-13
NUF2	1.27965	1.27965	5.98268e-11
NACAD	-1.27962	1.27962	4.87432e-14
SLC24A3	-1.27954	1.27954	5.52585e-14
FRMD7	-1.2791	1.2791	1.99875e-19
KLB	1.27907	1.27907	6.80473e-09
AMOT	-1.27896	1.27896	2.65556e-15
PLD5	-1.27805	1.27805	1.84852e-07
PPP1R14B	1.27802	1.27802	3.71882e-23
SCNN1B	-1.27766	1.27766	1.19645e-05
ZNF711	-1.27746	1.27746	8.09787e-12
ASAM	-1.27713	1.27713	7.13351e-10
MAPK8IP2	1.27617	1.27617	1.01399e-15
RUNX1T1	-1.27573	1.27573	5.56646e-09
LOC149837	-1.27572	1.27572	3.27162e-13
SERPINB1	-1.27476	1.27476	1.44027e-14
YBX2	-1.27473	1.27473	2.37298e-09
C2orf43	-1.27468	1.27468	2.30837e-09
NTRK2	-1.27466	1.27466	1.38144e-10
C9orf24	-1.27429	1.27429	4.42259e-09
HAND2	-1.2734	1.2734	3.63592e-07
LIMS2	-1.27338	1.27338	1.11399e-12
RNF182	-1.27266	1.27266	2.80361e-14
MR1	-1.27228	1.27228	2.88745e-18
CLIP4	-1.27198	1.27198	7.82155e-19
CALD1	-1.27188	1.27188	4.96639e-21
GPR173	-1.2712	1.2712	4.33753e-11
REC8	-1.27108	1.27108	8.94056e-14
GPM6B	-1.27105	1.27105	7.12117e-19
LGALS4	-1.27094	1.27094	4.41063e-07
LOC134466	-1.27083	1.27083	9.37644e-11
TNIK	-1.27074	1.27074	3.71001e-10
MUC21	-1.27072	1.27072	1.41565e-11
DTNA	-1.27067	1.27067	9.58389e-12
DNAJC15	-1.26903	1.26903	2.96264e-10
CDKL2	-1.26891	1.26891	4.59512e-12
CCKBR	-1.26869	1.26869	1.62915e-07
HAPLN1	-1.26791	1.26791	3.97856e-05
FAM19A1	-1.26789	1.26789	1.1521e-09
HSPB2	-1.26773	1.26773	6.57564e-12
LOC100126784	-1.26669	1.26669	1.75983e-15
ABCC9	-1.26656	1.26656	3.14635e-11
SLC13A3	1.26609	1.26609	1.38373e-13
CCDC158	-1.26402	1.26402	1.32627e-16
LRRC3B	-1.26337	1.26337	1.81058e-23
LGALS3	-1.26314	1.26314	6.96174e-15
CPXM1	-1.26291	1.26291	5.09564e-08
SPINK13	-1.26215	1.26215	1.04256e-11
PAQR5	-1.26196	1.26196	3.42324e-18
POU5F1B	1.26181	1.26181	2.72199e-17
MYBPC1	1.2617	1.2617	7.2509e-05
PAPPA2	-1.2616	1.2616	4.31985e-15
SLC38A5	-1.26154	1.26154	5.28077e-11
PRTFDC1	-1.26121	1.26121	7.30379e-15
DUSP15	-1.26092	1.26092	1.89544e-09
SNHG3-RCC1	1.26015	1.26015	3.40982e-12
KRTAP5-1	1.26001	1.26001	2.98772e-11
IGFN1	1.25952	1.25952	5.90137e-06
CAND2	-1.25941	1.25941	1.02694e-16
TSPAN1	1.25906	1.25906	2.00507e-14
STARD8	-1.2588	1.2588	1.0168e-14
GRPR	1.25823	1.25823	4.6139e-05
MYL2	-1.25781	1.25781	0.0201291
CHST11	-1.25599	1.25599	1.27866e-16
CYP26B1	-1.2558	1.2558	1.74274e-08
FOXE1	-1.25511	1.25511	1.37538e-07
TMEM45B	1.25508	1.25508	1.31259e-06
PRDM5	-1.25399	1.25399	9.5639e-16
REEP1	-1.25392	1.25392	1.67172e-13
CDCA8	1.25375	1.25375	5.57499e-21
IRAK3	-1.25366	1.25366	5.73915e-17
ZNF454	-1.25243	1.25243	2.08093e-15
SLC45A3	1.25236	1.25236	4.44456e-09
LOC644936	-1.25197	1.25197	3.76541e-23
SCUBE1	-1.25197	1.25197	9.74847e-11
RAC3	1.2517	1.2517	9.66119e-21
FMO2	-1.25143	1.25143	7.85798e-08
MST4	-1.25084	1.25084	2.21572e-22
ADAM28	-1.2502	1.2502	2.7165e-10
RCAN2	-1.24981	1.24981	7.01254e-14
SPG20	-1.24884	1.24884	2.03231e-17
RPRM	-1.24871	1.24871	2.52247e-09
DGCR9	1.24752	1.24752	3.91734e-11
SIK1	-1.24714	1.24714	9.62442e-10
SPINK5	-1.24709	1.24709	6.27831e-05
DKK1	-1.24689	1.24689	3.60419e-05
TRPM2	1.2468	1.2468	4.40663e-07
TSHZ2	-1.24678	1.24678	7.04837e-10
PSCA	-1.24649	1.24649	0.00624628
SAMD5	1.24597	1.24597	1.26745e-09
EID3	-1.24566	1.24566	3.87403e-19
ZNF727	-1.24558	1.24558	2.86932e-07
PABPC1L2B	1.24525	1.24525	0.000162581
COLEC12	1.24494	1.24494	2.46022e-15
ILDR2	-1.24475	1.24475	9.69909e-13
SP5	1.24466	1.24466	1.13907e-07
GPX7	-1.24441	1.24441	2.67306e-13
CST4	-1.24398	1.24398	0.000343318
GALNT7	1.24354	1.24354	9.80669e-18
MESTIT1	-1.24347	1.24347	1.61212e-18
SLC16A4	-1.24336	1.24336	3.23636e-18
SERP2	-1.24275	1.24275	1.21132e-10
LRRC7	1.24263	1.24263	5.57393e-05
CDKL5	-1.24215	1.24215	1.34165e-05
TUBA4A	-1.24209	1.24209	1.11492e-15
SCNN1D	1.24199	1.24199	8.31517e-10
C15orf51	-1.24176	1.24176	3.55993e-14
CNR1	-1.24159	1.24159	2.88536e-11
C6orf123	-1.24159	1.24159	5.10387e-10
DNASE1L2	1.24155	1.24155	5.39963e-10
SLIT3	-1.24127	1.24127	2.53121e-11
SNX7	-1.24122	1.24122	4.4034e-19
ANKRD53	-1.24108	1.24108	1.53563e-13
MMP16	-1.24101	1.24101	6.69459e-10
BCL2	-1.24095	1.24095	1.09293e-15
GFRA3	-1.2409	1.2409	3.94508e-06
KLHL13	-1.24034	1.24034	2.17243e-18
ELOVL2	1.24033	1.24033	8.01391e-07
IGF2BP2	-1.24012	1.24012	2.74521e-10
HOXD12	-1.23977	1.23977	3.79733e-19
FAM90A1	-1.23969	1.23969	2.05164e-13
AMPH	-1.23869	1.23869	6.83267e-14
LCA5	-1.23857	1.23857	1.11642e-19
ROBO1	-1.23852	1.23852	1.77297e-14
CBX2	1.2385	1.2385	9.31635e-11
ZNF98	-1.23846	1.23846	1.02338e-18
CHST3	-1.23756	1.23756	1.00979e-16
AKAP2	-1.23745	1.23745	2.05094e-05
KCNJ13	-1.2374	1.2374	5.97308e-15
LRRTM1	-1.23714	1.23714	6.68102e-09
NUP210	1.237	1.237	5.4722e-30
C14orf176	-1.23694	1.23694	9.46919e-18
NRP2	-1.23675	1.23675	1.73745e-13
SRPX	-1.23541	1.23541	2.5388e-10
C14orf39	1.23531	1.23531	9.51631e-12
ACSL4	-1.23513	1.23513	5.59265e-19
TRH	-1.23492	1.23492	9.97057e-20
FAM72B	1.23492	1.23492	2.85919e-14
CERK	-1.23484	1.23484	4.27041e-19
TRPC1	-1.23483	1.23483	2.0679e-16
PTPLA	-1.23449	1.23449	9.66552e-15
ETV5	-1.23408	1.23408	2.26427e-12
SLC6A2	-1.23366	1.23366	1.83782e-15
KSR1	-1.23351	1.23351	1.43699e-16
GALNT6	-1.23349	1.23349	4.42197e-15
HEPACAM	-1.23304	1.23304	3.42787e-11
DMC1	-1.23257	1.23257	1.0437e-18
PRPH	-1.23257	1.23257	1.47928e-06
GRAMD1B	-1.23172	1.23172	2.42617e-11
DGCR5	1.2315	1.2315	1.8537e-09
CHRNA2	1.23115	1.23115	9.98599e-06
DSG4	-1.2311	1.2311	1.96895e-13
FAM65B	-1.23087	1.23087	1.37702e-07
NPAS4	-1.2306	1.2306	4.70392e-09
CPT1B	1.22943	1.22943	9.28472e-12
RARRES1	-1.22938	1.22938	1.43894e-06
LPA	-1.22927	1.22927	1.48528e-08
ADCY8	-1.22911	1.22911	1.34229e-18
EFNA5	-1.22871	1.22871	5.61661e-11
ZAK	-1.22859	1.22859	1.07403e-17
FAM5B	-1.22849	1.22849	1.50201e-15
ANXA6	-1.22848	1.22848	1.88709e-19
HSD11B1	-1.22777	1.22777	1.99657e-09
SCNN1A	-1.22773	1.22773	6.74293e-09
GPR75	-1.22737	1.22737	3.02132e-13
HAPLN2	-1.22681	1.22681	6.53689e-09
ZNF676	-1.22666	1.22666	6.22845e-10
GMDS	1.22664	1.22664	3.66477e-20
CRYBA2	1.22659	1.22659	8.44889e-08
HCN2	1.22647	1.22647	6.05114e-11
C1orf183	-1.22644	1.22644	1.05973e-23
EFEMP2	-1.22629	1.22629	1.51295e-15
C16orf45	-1.22615	1.22615	7.36874e-19
DOK4	-1.22526	1.22526	3.02479e-24
PCDHAC2	-1.22498	1.22498	1.0856e-05
ADAMTS15	-1.22482	1.22482	1.29058e-09
CHTF18	1.2229	1.2229	1.57975e-20
EDDM3B	-1.22274	1.22274	5.58252e-18
GPR144	-1.22274	1.22274	1.33095e-11
SPARCL1	-1.22255	1.22255	1.78622e-14
FHIT	1.22252	1.22252	1.23802e-17
GLI3	-1.22194	1.22194	4.45312e-17
ZFP57	-1.22175	1.22175	1.85508e-06
HAPLN4	-1.2217	1.2217	1.6316e-10
ERBB4	-1.22164	1.22164	1.65981e-08
C14orf132	-1.22131	1.22131	3.01288e-14
CLIC3	-1.22101	1.22101	2.52633e-09
CYTL1	-1.22039	1.22039	1.95705e-09
SSPN	-1.22033	1.22033	1.40826e-16
RIMS4	-1.22015	1.22015	9.55482e-09
TCAP	-1.21998	1.21998	0.00236925
LOC643763	-1.21973	1.21973	1.92961e-09
DEPDC7	-1.21961	1.21961	1.62879e-09
SRRM4	-1.21956	1.21956	1.57842e-10
RBPMS	-1.21893	1.21893	2.07989e-15
ABCD2	-1.21784	1.21784	2.76685e-11
GPR161	-1.21756	1.21756	1.48721e-17
DZIP1	-1.21736	1.21736	2.01498e-15
MFAP5	-1.21715	1.21715	2.77913e-05
LOC441869	-1.21683	1.21683	1.79898e-15
FERMT1	-1.21639	1.21639	8.30639e-08
FAP	1.21613	1.21613	1.28395e-07
ABCC3	-1.21606	1.21606	1.63556e-07
POMC	-1.21603	1.21603	2.72714e-10
EHD2	-1.21574	1.21574	3.79876e-16
KANK2	-1.21505	1.21505	2.35498e-19
SCHIP1	-1.21482	1.21482	2.84862e-13
C11orf93	-1.21448	1.21448	4.28291e-23
MBNL2	-1.21447	1.21447	2.59895e-20
E2F2	1.21441	1.21441	2.70485e-12
LOC339674	1.21429	1.21429	6.77779e-16
IL33	-1.21385	1.21385	6.24223e-13
BVES	-1.21364	1.21364	4.51411e-11
RGS10	1.21303	1.21303	3.02965e-25
ST5	-1.21249	1.21249	2.53089e-24
PPAPDC3	-1.21249	1.21249	4.88307e-12
PEG3	-1.21247	1.21247	7.78614e-19
GJA3	1.21214	1.21214	2.88455e-05
ATP1B1	-1.21175	1.21175	2.50369e-16
AVPI1	-1.21172	1.21172	8.5828e-18
ZP3	1.2117	1.2117	3.24553e-15
ZNF257	-1.21088	1.21088	1.51294e-09
LRRC56	1.21047	1.21047	8.85081e-28
C20orf194	-1.21024	1.21024	3.37449e-23
FABP3	-1.21009	1.21009	1.19075e-09
C19orf23	1.20997	1.20997	3.71909e-21
ANKRD35	-1.2099	1.2099	1.63408e-10
RPL22L1	1.20908	1.20908	7.60534e-18
ESPL1	1.20902	1.20902	4.11334e-10
CDC42EP3	-1.20892	1.20892	1.62862e-21
SLC25A27	1.2089	1.2089	2.7376e-11
DPYSL3	-1.20845	1.20845	2.14685e-18
GPR160	1.20789	1.20789	7.09527e-24
GJC1	-1.20713	1.20713	1.37005e-14
HAO1	1.20694	1.20694	0.000112598
PITPNM3	-1.20661	1.20661	1.57549e-17
EGOT	-1.20658	1.20658	3.36831e-10
SMTN	-1.20635	1.20635	1.04803e-13
RASSF5	-1.20621	1.20621	9.55491e-17
ANP32E	-1.20593	1.20593	2.17144e-22
CHRFAM7A	-1.20587	1.20587	6.77859e-09
ADAMTSL3	-1.205	1.205	2.88753e-08
LIPE	-1.20466	1.20466	1.40826e-16
FOSL1	-1.2046	1.2046	7.84644e-05
HIST1H2BF	1.20416	1.20416	4.14557e-07
UNC5C	-1.20415	1.20415	1.30391e-09
SLC4A4	1.20373	1.20373	5.60783e-07
LOC647309	1.20352	1.20352	0.000442114
IL17RE	-1.20335	1.20335	9.16672e-09
EXO1	1.20334	1.20334	2.91434e-09
RAB26	1.20326	1.20326	3.64832e-13
ARL10	-1.20258	1.20258	3.02153e-14
ZNF157	-1.20239	1.20239	1.5845e-24
ITGA1	-1.20201	1.20201	2.47876e-11
SLC10A4	1.20133	1.20133	4.1672e-11
CGB7	-1.20126	1.20126	2.41037e-08
GPRIN1	1.20055	1.20055	1.20593e-19
EFHA2	-1.20035	1.20035	4.23737e-13
MIOX	1.19981	1.19981	7.3e-10
PTTG1	1.19963	1.19963	2.53665e-11
CNTNAP2	1.19929	1.19929	3.88587e-07
DENND2C	-1.19817	1.19817	3.40783e-12
RHOB	-1.19815	1.19815	4.2091e-17
C14orf37	-1.19792	1.19792	3.63723e-14
KLF8	-1.19688	1.19688	1.33452e-17
SGCE	-1.19557	1.19557	3.53937e-15
EFHD1	-1.19517	1.19517	1.08424e-13
NSUN5P1	1.19504	1.19504	5.90785e-12
HPSE2	-1.19491	1.19491	2.78143e-05
PHF21B	1.19487	1.19487	5.32353e-10
B4GALNT1	-1.19451	1.19451	2.43478e-11
SLFN12	-1.19429	1.19429	1.54557e-12
TGFB3	-1.19406	1.19406	4.52152e-10
KCNC2	1.19401	1.19401	0.00836038
HSD17B3	1.1939	1.1939	2.02962e-07
KCNE1L	-1.19349	1.19349	1.34537e-13
DLK1	-1.19336	1.19336	6.30322e-06
TBC1D3G	1.19255	1.19255	0.00568356
CHST15	-1.19238	1.19238	7.5991e-15
CA11	-1.19206	1.19206	1.64782e-12
C1orf182	1.19169	1.19169	1.15627e-15
SLC5A7	-1.19164	1.19164	2.99436e-11
MPP6	1.19151	1.19151	3.21392e-18
PPP1R1C	-1.19141	1.19141	1.76809e-07
MYO3A	-1.19139	1.19139	3.161e-14
PKHD1L1	-1.19089	1.19089	4.12037e-10
APOBEC3F	-1.19082	1.19082	5.73389e-12
PDGFC	-1.19072	1.19072	1.01128e-14
RAPGEFL1	-1.19055	1.19055	9.41581e-16
FADS1	-1.19012	1.19012	5.79385e-14
DUSP4	-1.19009	1.19009	1.43022e-08
FBXL2	-1.18994	1.18994	1.57874e-10
ATP12A	-1.1899	1.1899	0.00371093
FCER1A	-1.18984	1.18984	5.21259e-09
FCRLB	-1.18829	1.18829	3.80856e-17
METTL7A	-1.18823	1.18823	1.25783e-20
APCDD1L	-1.18708	1.18708	6.33553e-10
TRIM58	1.18704	1.18704	1.85508e-06
CHRNA4	-1.18697	1.18697	1.12136e-11
TWIST2	-1.18652	1.18652	2.89837e-10
GPR149	-1.18651	1.18651	1.41812e-11
DLX3	-1.1863	1.1863	1.39653e-09
CYP4F2	-1.18548	1.18548	0.00939711
DUSP19	-1.18516	1.18516	1.80129e-26
CDCA3	1.1848	1.1848	2.6007e-14
SERPINF2	-1.1847	1.1847	2.91763e-09
PTRF	-1.18414	1.18414	3.28319e-16
ANXA2	-1.18352	1.18352	8.45543e-18
GPR98	1.18294	1.18294	1.4893e-12
VSIG2	-1.18286	1.18286	0.00159279
ISL2	-1.18248	1.18248	2.34079e-08
FOXA2	-1.18221	1.18221	1.01065e-05
NEURL1B	-1.1822	1.1822	2.42021e-21
LRRC4	-1.18167	1.18167	2.90502e-11
MGC87042	1.18164	1.18164	5.6334e-17
SYCE1L	1.18157	1.18157	1.43088e-05
DIO1	1.18152	1.18152	0.000127775
NCRNA00093	1.18142	1.18142	9.1608e-13
SH3PXD2B	-1.18122	1.18122	3.29761e-21
PRELID2	-1.18101	1.18101	7.86096e-16
DSCAML1	-1.1804	1.1804	3.33872e-14
DDIT4	-1.18032	1.18032	1.83376e-14
ROPN1	1.17975	1.17975	9.62773e-12
C1orf126	-1.17952	1.17952	6.09727e-15
EPCAM	1.17935	1.17935	4.58191e-26
KCNT2	-1.17927	1.17927	3.6499e-08
MAMSTR	-1.17927	1.17927	4.75655e-16
LOC441666	-1.17787	1.17787	1.21015e-07
FAM72D	1.17777	1.17777	1.78074e-12
ARHGEF19	-1.1773	1.1773	4.64463e-13
IL1RN	-1.17705	1.17705	4.16681e-09
NSUN5P2	1.17687	1.17687	5.29548e-12
CCDC154	1.17656	1.17656	4.33516e-16
LOC100128788	1.17613	1.17613	4.98482e-22
THSD7B	-1.17601	1.17601	3.62755e-07
TMEM52	1.17493	1.17493	3.17657e-13
ST6GAL2	-1.17491	1.17491	5.85024e-08
HS3ST6	-1.1745	1.1745	1.73264e-07
OLFML2A	-1.17444	1.17444	7.92111e-14
DCST2	1.17421	1.17421	8.62314e-10
PTPLAD2	-1.17344	1.17344	1.01897e-15
SNHG9	1.17205	1.17205	1.72049e-11
C15orf21	1.17144	1.17144	4.03778e-05
EDA2R	-1.17103	1.17103	2.17087e-11
TMEM229A	-1.17097	1.17097	2.2173e-12
LFNG	1.1708	1.1708	6.22146e-12
LHFPL4	-1.17073	1.17073	1.81802e-06
SULT4A1	1.17066	1.17066	0.000166221
AMT	-1.17054	1.17054	1.72253e-11
ATOH8	-1.17052	1.17052	1.5782e-10
PCDHB2	1.17041	1.17041	3.91261e-07
AGMAT	1.17031	1.17031	1.721e-09
DBC1	-1.16987	1.16987	5.14935e-06
SPINT3	-1.16951	1.16951	5.60149e-21
SERPINA4	-1.16934	1.16934	0.00160549
GPR133	-1.16914	1.16914	2.40958e-07
ABCG4	-1.1691	1.1691	2.25352e-18
PLSCR4	-1.16883	1.16883	1.98013e-14
EPHX3	-1.16859	1.16859	9.23594e-08
CACNA2D3	-1.16847	1.16847	9.00331e-09
CYP27C1	-1.16811	1.16811	1.0624e-10
SNPH	-1.16802	1.16802	1.77725e-13
SIM1	-1.16802	1.16802	1.52088e-14
PTPRQ	-1.16754	1.16754	2.43704e-05
INSRR	-1.16749	1.16749	3.29129e-08
TTBK1	-1.16729	1.16729	3.29883e-13
FLJ10357	-1.16669	1.16669	3.02369e-21
UGT3A2	-1.16657	1.16657	3.4892e-09
GFRA2	-1.16634	1.16634	1.03193e-10
CITED1	-1.16634	1.16634	2.06946e-05
PDE6B	-1.16627	1.16627	2.94768e-08
CCRL1	-1.16609	1.16609	4.78619e-17
UHRF1	1.16596	1.16596	3.28492e-10
RAG1	-1.16496	1.16496	1.9681e-10
KBTBD12	-1.16486	1.16486	2.74076e-08
KRT6A	-1.16402	1.16402	0.000656566
SNX31	-1.16384	1.16384	1.88089e-05
MSH5	1.16363	1.16363	2.15823e-20
ELF4	-1.16348	1.16348	2.30665e-14
HIST1H4H	1.16318	1.16318	2.52633e-09
JAKMIP2	-1.16313	1.16313	8.80949e-10
MSI1	1.16299	1.16299	2.78304e-23
NELL2	-1.16296	1.16296	1.34321e-06
SLC10A5	1.16273	1.16273	4.76311e-13
SLFN13	-1.1625	1.1625	3.35912e-10
FOXD4	1.16093	1.16093	1.01117e-10
CELF2	-1.16082	1.16082	3.31883e-13
FLRT2	-1.16062	1.16062	4.06219e-09
C10orf55	-1.16041	1.16041	1.99771e-14
COL19A1	-1.15995	1.15995	3.38584e-07
TRPM5	-1.15975	1.15975	1.53798e-08
SLC26A1	1.15961	1.15961	5.50083e-19
TMEFF2	1.15955	1.15955	0.00108562
GFRA1	-1.1582	1.1582	3.28233e-08
DAPP1	-1.15817	1.15817	1.77747e-07
PABPC1L	1.15812	1.15812	4.7021e-08
PDE4A	-1.15756	1.15756	1.01893e-15
SPTBN2	1.15752	1.15752	4.55906e-29
KCNE3	-1.15737	1.15737	1.15553e-09
C7orf31	-1.15666	1.15666	1.06634e-15
CAV3	-1.15658	1.15658	4.61323e-07
ROBO2	-1.1562	1.1562	1.20534e-08
FBXO2	-1.15559	1.15559	4.87295e-10
TK1	1.15559	1.15559	7.63461e-14
NGFR	-1.15507	1.15507	1.44138e-08
HHATL	-1.1548	1.1548	1.77856e-06
PDILT	-1.15415	1.15415	1.55212e-10
GDF7	-1.15404	1.15404	1.61978e-09
KRT19	-1.15375	1.15375	2.94858e-07
MYRIP	1.15206	1.15206	1.99771e-14
ASPH	-1.15171	1.15171	3.86727e-20
PRDM16	-1.15151	1.15151	1.75401e-11
P2RX5	1.15131	1.15131	7.41577e-15
FHL2	-1.15122	1.15122	3.77626e-12
ANKRD2	-1.14963	1.14963	6.33714e-06
ANXA1	-1.14844	1.14844	2.93303e-13
PATE3	-1.14822	1.14822	1.03975e-14
OR52R1	1.148	1.148	3.23096e-10
NPR2	-1.1474	1.1474	1.91393e-16
COX7A1	-1.14718	1.14718	2.05687e-08
MEIS3P1	-1.14707	1.14707	3.5461e-21
C14orf159	-1.14681	1.14681	1.87861e-15
VILL	-1.14669	1.14669	7.56689e-09
GALNTL6	1.14662	1.14662	1.14659e-06
LOC391322	1.14647	1.14647	0.000431119
CECR2	1.14629	1.14629	1.74641e-08
EME2	1.14627	1.14627	8.07429e-08
KIF5A	-1.14623	1.14623	2.82978e-09
LOC643008	-1.1461	1.1461	5.40852e-10
IL22RA1	-1.14576	1.14576	2.73244e-10
LOC338799	1.14568	1.14568	1.05382e-11
ACACB	-1.14509	1.14509	1.27586e-17
ZYG11A	1.14502	1.14502	1.90324e-08
STIL	1.14475	1.14475	1.45611e-20
C7	-1.14467	1.14467	3.87937e-06
PPM1L	-1.14453	1.14453	2.09187e-10
TMPRSS4	-1.14439	1.14439	0.000644851
TRIP6	-1.1443	1.1443	4.82397e-17
PLD1	-1.14373	1.14373	3.84529e-14
TMEM158	-1.14357	1.14357	3.75446e-10
GEFT	-1.14351	1.14351	3.97783e-14
KNDC1	-1.1433	1.1433	1.59759e-07
GPR37L1	-1.14325	1.14325	2.34833e-12
BCAN	-1.1432	1.1432	1.17773e-07
APOC2	1.14312	1.14312	3.97717e-07
RBPMS2	-1.14294	1.14294	8.70769e-14
SELE	-1.14287	1.14287	0.00121174
NCS1	-1.14267	1.14267	2.91626e-19
FILIP1L	-1.14194	1.14194	3.41965e-09
FBXO40	-1.14183	1.14183	5.1275e-05
NOG	-1.14131	1.14131	1.81436e-10
MAEL	-1.1413	1.1413	3.97406e-08
ABCC6	-1.14101	1.14101	3.87297e-06
SPTLC3	-1.14095	1.14095	5.92854e-12
WNT2	-1.14039	1.14039	4.39633e-05
CCDC3	-1.13941	1.13941	1.55167e-11
TACC1	-1.13929	1.13929	3.60145e-19
TNNC1	-1.13887	1.13887	0.0013956
HES6	1.13814	1.13814	1.06896e-09
PABPC4L	-1.13811	1.13811	3.50769e-13
SERPINF1	-1.13789	1.13789	1.69884e-10
TMEM47	-1.13725	1.13725	1.40589e-16
GRIA2	-1.13696	1.13696	1.18487e-07
C4orf38	-1.13693	1.13693	1.4088e-14
LARGE	-1.13672	1.13672	1.0201e-23
CEACAM6	-1.13658	1.13658	0.000196793
ARC	-1.13583	1.13583	1.28052e-06
C2orf71	-1.13568	1.13568	1.52518e-12
HOXB4	-1.13543	1.13543	1.90137e-08
USP2	-1.13524	1.13524	6.61261e-10
PCDH20	-1.1352	1.1352	1.15974e-07
CABP4	1.13508	1.13508	1.30061e-13
SLMAP	-1.13499	1.13499	2.30263e-31
GAL3ST3	-1.1349	1.1349	1.56332e-07
C10orf116	-1.13471	1.13471	7.09347e-06
TNFRSF10C	-1.13469	1.13469	1.0303e-09
GPX8	-1.13444	1.13444	2.42959e-14
SLC1A3	-1.13396	1.13396	4.55661e-12
LOC389493	-1.13369	1.13369	9.34281e-05
FABP4	-1.1334	1.1334	2.21488e-06
LHFPL1	-1.13215	1.13215	3.43891e-13
GLOD5	1.13213	1.13213	1.53695e-15
PHLDA1	-1.13196	1.13196	8.57319e-13
COL13A1	-1.13139	1.13139	9.15944e-08
TUBB2A	1.13124	1.13124	8.59892e-12
CXCL10	1.1309	1.1309	2.46098e-06
UBE2QL1	-1.13077	1.13077	1.73459e-11
FREM2	-1.13051	1.13051	1.22809e-05
CCDC80	-1.13032	1.13032	1.0303e-09
PRDM11	-1.12931	1.12931	4.60387e-23
ATP6V1B1	-1.12877	1.12877	9.08793e-06
CELF5	1.12839	1.12839	1.86245e-06
SORCS2	-1.12802	1.12802	8.31497e-09
LENG9	1.12674	1.12674	1.1289e-17
TM4SF19	1.12667	1.12667	6.91527e-08
KCP	-1.12634	1.12634	1.63596e-10
INPP5D	-1.12606	1.12606	2.64294e-12
FHL5	-1.12601	1.12601	2.51418e-08
C14orf180	-1.12556	1.12556	1.49049e-10
SGCB	-1.12546	1.12546	5.69499e-23
ENTPD5	1.12446	1.12446	1.45799e-08
SOX2	-1.12412	1.12412	1.45024e-05
CAP2	-1.12377	1.12377	4.15406e-12
EYA1	-1.12345	1.12345	7.05637e-07
SV2A	-1.12323	1.12323	4.26965e-13
NEGR1	-1.12297	1.12297	2.5747e-09
HAS2	-1.1229	1.1229	2.28719e-07
DIXDC1	-1.12247	1.12247	4.05693e-19
TMEM106A	-1.12222	1.12222	2.7748e-14
PLEKHH2	-1.12162	1.12162	2.32395e-10
KLF5	-1.12159	1.12159	6.61154e-13
PCDHGB7	-1.12083	1.12083	2.62745e-06
ZGLP1	1.12068	1.12068	4.85053e-09
GDF5	-1.12023	1.12023	4.80072e-07
GPR62	-1.12015	1.12015	5.64595e-14
LRRC17	-1.1198	1.1198	2.77885e-16
AOC3	-1.11978	1.11978	7.6399e-11
DST	-1.11948	1.11948	1.10185e-11
LIMS3	-1.11876	1.11876	1.56334e-09
ACER1	-1.11796	1.11796	3.38893e-06
RNFT2	1.11789	1.11789	1.76631e-12
TSHZ3	-1.11733	1.11733	4.04688e-17
ZEB2	-1.11711	1.11711	1.45641e-11
ASF1B	1.11704	1.11704	1.14178e-11
KIF2C	1.11683	1.11683	1.1645e-11
ELMOD1	-1.1154	1.1154	6.34761e-09
LIPC	-1.11495	1.11495	3.84216e-10
OXER1	-1.1146	1.1146	7.94507e-09
CXADRP2	1.11439	1.11439	0.00369239
IGF2	-1.11392	1.11392	7.82475e-08
PADI2	-1.11387	1.11387	6.16663e-08
TRERF1	-1.11363	1.11363	1.26257e-11
MLF1IP	1.11356	1.11356	2.77547e-14
PDLIM1	-1.11344	1.11344	3.45456e-16
CD36	-1.11259	1.11259	1.55156e-06
MAGEE2	-1.11236	1.11236	3.46159e-11
HIPK3	-1.11224	1.11224	7.95986e-06
FLJ43390	-1.112	1.112	1.39699e-12
THPO	1.11166	1.11166	1.66719e-08
SLC12A8	1.11075	1.11075	4.65603e-27
C5orf34	-1.11071	1.11071	4.37679e-20
SLC35F4	-1.1105	1.1105	2.6308e-10
CTSE	-1.11023	1.11023	7.55617e-06
LOC100192378	-1.10839	1.10839	1.92748e-11
OR13A1	1.10801	1.10801	5.65194e-09
RAB34	-1.10781	1.10781	4.23359e-13
AHR	-1.10728	1.10728	4.36383e-13
SHOX2	1.10684	1.10684	3.89194e-08
SALL1	-1.10606	1.10606	3.98445e-06
CHDH	1.10559	1.10559	4.20557e-15
[truncated: 619 more rows]

## Sheet: 前列腺癌
Tag	logFC	adj.P.Val
DLX1	5.28775	7.18333e-42
SEMG1	-5.20482	3.94099e-22
PCA3	4.75238	8.75842e-23
SEMG2	-3.98121	4.62859e-14
ZIC2	3.89316	5.41024e-25
SLC45A2	3.88608	3.71596e-25
HOXC6	3.8245	2.19796e-49
TDRD1	3.82174	1.29831e-16
PIK3C2G	-3.80048	6.90759e-44
AQP2	-3.80047	3.02123e-31
DLX2	3.76728	1.96427e-35
SLC39A2	-3.74801	9.85712e-24
NKX2-3	3.50776	1.49238e-36
SERPINA5	-3.50228	3.81384e-33
CLCA2	-3.49171	5.00742e-23
ACTC1	-3.41959	2.13588e-19
KRT13	-3.35437	2.19984e-11
PADI3	-3.27652	2.248e-29
CPNE6	-3.23474	9.45072e-19
FOXI1	-3.18667	1.42932e-17
CA14	-3.15059	1.99206e-29
MYH6	-3.12068	7.5991e-15
EMX2OS	-3.09944	9.79581e-28
HOXC4	3.08995	8.24141e-35
COL10A1	3.07757	1.16561e-18
MCF2	-3.06063	3.94613e-40
FOXD1	3.05876	5.75708e-17
ZIC5	3.03743	2.64635e-16
AMACR	3.02866	1.86368e-28
GPX2	-2.99575	1.04964e-23
SIM2	2.97385	5.99004e-56
KCNJ15	-2.97223	5.53736e-30
OR51E2	2.96957	3.78282e-16
ONECUT2	2.96087	8.54289e-26
RPE65	-2.95987	2.24959e-23
IGSF1	-2.95146	8.00698e-24
SLIT1	2.94395	3.21136e-23
GAL	2.93215	2.04101e-27
SMR3B	-2.92946	4.05046e-39
EMX2	-2.91976	1.75597e-26
LGR6	-2.90397	6.20639e-23
PNMT	-2.89848	1.30663e-27
SCGB3A1	-2.87318	1.73905e-16
DUOX2	-2.86652	1.20904e-19
LOC100130872	2.86621	4.03085e-27
GSTM1	-2.86291	7.65058e-07
CHP2	-2.84579	3.43178e-18
CRTAC1	-2.83854	4.89748e-29
BMP5	-2.82719	9.71924e-11
ACSM1	2.8168	2.79703e-16
KCNJ3	-2.8127	4.73159e-20
HPN	2.80797	7.63528e-47
TARP	2.80756	2.1289e-32
PATE1	-2.80554	5.40363e-19
CYP3A5	-2.80523	1.23654e-18
FOLH1B	2.79271	3.20278e-09
CYP4B1	-2.78894	3.79733e-19
KY	-2.7874	6.98237e-25
TGM3	2.78293	2.19498e-22
PENK	-2.76001	1.31222e-18
UGT2B4	2.75837	2.99066e-11
SCGB1A1	-2.75828	4.3758e-10
WIF1	-2.75102	1.93835e-15
CKM	-2.74319	1.72333e-10
MNX1	2.7373	2.28768e-18
ATP6V0A4	-2.72965	7.5292e-21
PHGR1	2.72647	7.39363e-16
DUOXA1	-2.72102	6.20197e-20
COL17A1	-2.71385	4.45407e-15
AOX1	-2.7036	8.5146e-29
COMP	2.70154	1.58463e-14
CYP4F22	-2.69919	2.24867e-20
C2orf88	-2.6975	5.01927e-33
CXCR2	-2.69431	5.4048e-30
DAPL1	-2.69398	3.41845e-14
TP63	-2.6939	9.11925e-15
S100A14	-2.68881	2.53545e-17
PDE1C	-2.68275	6.71973e-29
ABP1	-2.67869	9.84679e-09
HOXC5	2.67851	2.4165e-33
PCP4L1	-2.66544	6.69422e-26
NPY6R	-2.65324	7.92105e-23
DUOX1	-2.64926	2.17719e-21
PGM5P2	-2.64176	1.10448e-27
MMP26	2.63776	8.78591e-19
FOLH1	2.63674	2.53021e-23
MSLN	-2.62606	1.06995e-12
ARHGDIG	2.60842	4.07017e-17
FAM83B	-2.59996	7.9199e-21
KRT23	-2.58889	9.963e-13
KRT5	-2.58856	2.27704e-10
STAC	-2.58219	2.53432e-19
C10orf82	-2.57906	1.05607e-25
CST2	2.57784	2.1465e-11
PON3	-2.56016	2.04717e-30
APOF	2.55588	1.46739e-18
LIX1	-2.53837	1.73208e-15
MFSD2A	-2.53277	6.61492e-23
LOC145837	2.53114	8.52022e-32
ASPA	-2.51205	1.46868e-27
KIAA1210	-2.50923	1.13094e-13
GLYATL1	2.50371	3.8091e-18
DAB1	-2.50016	6.53466e-21
SLC26A3	-2.49749	4.47587e-09
ANKRD34B	2.49653	2.89004e-07
WFDC2	-2.4857	6.63886e-15
DNAH5	2.47912	1.11755e-26
MYBL2	2.47153	8.85081e-28
ADAM2	2.46169	3.52819e-11
AQP5	-2.45779	3.44329e-24
GPR87	-2.45763	6.31064e-15
APOBEC3C	-2.45653	5.27842e-32
HJURP	2.45515	5.29353e-30
CAPN6	-2.45173	1.31447e-15
CLCA4	-2.44797	4.83201e-11
LOC572558	-2.44696	1.13094e-13
KRT16	-2.44646	7.88295e-14
TMEM40	-2.44529	8.69508e-17
PIP	-2.44215	1.29908e-08
CHIT1	2.4337	7.88091e-11
LOC100128675	2.43304	1.68341e-33
LMX1B	2.43282	1.3358e-23
GCNT4	-2.43281	4.09783e-31
ANGPT1	-2.4292	3.90192e-27
TNS4	-2.42191	3.43419e-11
GJB5	-2.41971	7.41356e-17
LUZP2	2.41852	2.1761e-18
SERPINB5	-2.41716	1.51866e-15
FOLR1	-2.41641	1.42692e-17
PAK3	-2.41323	1.53935e-27
FUT3	-2.40948	5.8275e-21
HSD17B13	-2.4002	1.41476e-11
CCBE1	-2.39799	6.81854e-21
FAT2	-2.39625	5.39989e-18
JPH4	-2.39213	1.83979e-21
KRT4	-2.39132	1.05153e-09
COL4A6	-2.38818	8.93406e-23
SCARA5	-2.38642	2.49311e-16
B3GNT6	2.38345	1.55156e-06
C8orf84	-2.38253	1.26237e-29
GATA3	-2.38152	2.42745e-20
CCK	-2.36968	2.56093e-08
PI16	-2.36916	1.03928e-10
HRNBP3	-2.36659	2.23734e-14
LOC339535	-2.36178	3.6206e-17
TMEM132C	-2.3591	4.21296e-20
TMEM35	-2.3545	1.18739e-19
SLC18A2	-2.35167	6.00028e-13
KCNS1	-2.35048	1.77123e-15
STAC2	-2.34853	5.97752e-13
ACTA1	-2.3461	4.35698e-08
BEND4	2.34485	1.50675e-21
KLHL14	-2.34456	1.077e-26
EPHB1	-2.33945	3.17064e-23
SOSTDC1	-2.33897	9.50991e-22
LY6D	-2.33676	2.70898e-12
MYOCD	-2.33505	1.22095e-18
DUOXA2	-2.33274	2.32137e-18
SLCO4C1	-2.33093	3.07437e-27
ADRA1A	-2.32529	9.70931e-20
PRAC	2.32262	1.01808e-21
HPD	-2.32067	2.13992e-22
CGREF1	2.31879	1.71007e-43
KIF4A	2.31807	6.1926e-24
COL2A1	2.31488	0.000163516
PROM1	-2.31486	1.94929e-12
KLK15	2.31294	1.86456e-19
TMEM213	-2.31195	5.93706e-24
SLC2A5	-2.30384	2.79232e-15
TRIM29	-2.30228	1.08833e-11
SRD5A2	-2.29453	1.56594e-17
CCDC78	2.29332	2.58251e-17
PPARGC1A	-2.29176	9.86597e-26
C2orf72	2.28572	3.22737e-22
FAT3	-2.2813	4.58455e-20
FAM83A	-2.28065	1.57895e-21
PATE4	-2.27458	2.05972e-17
SPINK2	-2.27448	6.98781e-17
OTX1	2.27346	5.08673e-19
ALDH3A1	-2.27189	1.71199e-17
NLRP12	2.26342	1.10634e-17
NDRG4	-2.26004	4.68586e-33
CXCL13	-2.25909	3.02996e-09
UNC5A	2.25831	2.17883e-08
CPA6	-2.25598	3.56444e-12
LAMB3	-2.25092	1.04995e-13
HRASLS5	-2.24081	8.05497e-25
QPRT	-2.24067	3.18582e-31
VSNL1	-2.2393	2.44597e-15
NEFL	-2.23821	5.73186e-09
CLVS2	-2.23807	3.37949e-18
INSM1	2.23723	9.28484e-12
EPHA10	2.23208	3.93361e-50
MAL	-2.23132	1.25063e-18
HOXD13	-2.23113	3.63382e-20
NRG2	-2.22829	2.10859e-21
PAEP	-2.22295	4.04149e-17
MELK	2.22009	1.05973e-23
GNAO1	-2.21805	1.32321e-26
MUC15	-2.21792	1.00114e-14
HSPB8	-2.21475	9.38373e-22
CNTFR	-2.21471	3.14528e-20
NOS1	-2.21389	1.89773e-14
EDN3	-2.208	3.92188e-13
LOC728606	2.20746	5.35643e-11
FAM196B	-2.20739	1.14416e-23
DPT	-2.20153	7.15174e-14
PAK7	-2.19851	2.24251e-22
IP6K3	-2.19821	4.28939e-15
DNAH8	2.19674	3.71397e-10
ABO	-2.19349	6.44683e-14
MATK	2.19198	1.30663e-17
CYP3A7	-2.19026	1.53908e-22
WISP2	-2.18868	2.55175e-12
ZNHIT2	2.18719	3.53126e-09
PDIA2	2.18403	6.8473e-10
VTCN1	-2.18327	8.91473e-12
SLCO1A2	2.17901	1.74738e-08
PLP1	-2.17871	3.85865e-12
CD38	-2.17681	6.42138e-08
CA3	-2.17604	1.25948e-07
SERPINA11	2.17587	2.48217e-08
SPON2	2.17512	1.33793e-10
APOC1	2.17499	2.45287e-20
CASQ1	-2.17498	2.11991e-13
MYLK	-2.17376	6.53988e-23
C10orf99	-2.17108	1.49935e-29
LDB3	-2.17078	2.64306e-18
BNIPL	-2.16757	7.33312e-18
CHRDL1	-2.16461	1.13897e-18
ATP1A2	-2.16197	2.80483e-16
NCAM1	-2.15965	4.54579e-17
GJB4	-2.15928	6.07245e-17
UBXN10	-2.15505	1.50462e-22
PRKG1	-2.14954	1.12801e-16
BIRC5	2.14719	1.90302e-23
FFAR2	2.14355	6.1045e-19
SLC16A5	-2.14028	1.02098e-21
PDK4	-2.14002	1.03476e-18
UBE2C	2.13923	6.34938e-22
PTGS1	-2.13701	5.86517e-24
PTGS2	-2.13125	4.54666e-14
EPR1	2.12708	5.83136e-20
LY6G6D	-2.12076	1.65567e-19
SMOC1	-2.11689	1.93323e-14
ERN2	-2.1164	1.25115e-08
ODAM	-2.1127	2.49252e-14
CCL18	2.11064	2.29244e-13
CD300LG	-2.10721	1.18949e-20
ACOX2	-2.10714	3.86194e-21
ADAMTS18	-2.1036	9.90472e-23
SNHG3	2.09958	4.9952e-29
TBX4	-2.09878	3.67055e-08
OLFM4	-2.0957	3.78178e-05
ADRA1D	-2.09486	3.8636e-14
CAPNS2	-2.09265	5.54182e-12
PCDH7	-2.09208	1.60527e-22
LRRN3	-2.09199	1.08936e-20
CIDEC	-2.09022	1.48068e-25
NYNRIN	-2.08897	3.82434e-28
DLGAP5	2.08869	1.94419e-19
GOLM1	2.08613	4.93269e-33
DHDPSL	-2.08322	2.51524e-25
NOX4	2.08311	2.40864e-17
TMLHE	-2.08237	5.50163e-29
FEV	2.07943	4.59052e-12
MMP10	2.0786	3.3887e-12
LTF	-2.07843	9.13777e-05
RRM2	2.07715	2.04649e-23
PGM5	-2.07708	8.61121e-18
CDH8	-2.07654	3.41749e-27
GSTM2	-2.07645	8.64818e-21
RAB9B	-2.07616	4.64517e-26
CYP11A1	-2.07467	5.46875e-20
LINGO2	-2.07441	2.18144e-26
SNAP25	-2.0733	1.01808e-21
CCDC108	2.07317	3.57854e-24
PRDM8	-2.07215	2.46306e-16
GSTP1	-2.07206	9.14327e-25
CENPA	2.07158	1.59322e-22
RHCG	-2.06992	1.89569e-09
PLA2G3	-2.06734	2.48354e-26
TRPM8	2.06596	5.12712e-14
STX19	2.06535	2.96755e-38
CLU	-2.06439	1.86526e-27
SLC2A9	-2.0622	1.44921e-32
STOX2	-2.06214	2.51684e-22
PCSK2	-2.05914	5.92286e-15
LRP1B	-2.05676	3.2057e-19
SNCG	-2.05645	3.2684e-22
TMEM178	2.05217	6.3808e-12
LOC642587	-2.05178	8.6067e-08
TMSB15A	2.05173	4.20846e-21
SEMA6D	-2.04897	1.79171e-26
TFF3	2.04828	4.79201e-08
SLC14A1	-2.04639	7.04948e-11
CRABP2	-2.04128	3.2949e-18
LRRTM3	-2.04074	2.58251e-17
THBS4	2.04004	3.04521e-14
LMO3	-2.03293	2.95492e-20
MOV10L1	2.02811	1.03062e-14
FABP5	2.02751	6.84994e-09
A2BP1	-2.02744	1.90491e-16
SLITRK6	-2.02626	1.60499e-20
TNMD	-2.02566	2.73619e-17
DCC	-2.02343	3.92631e-32
SCN5A	-2.0227	4.47982e-27
ELAVL2	2.0219	1.31754e-12
GPM6A	-2.02095	4.49172e-17
HSPB3	-2.02065	2.40834e-10
DMRT2	-2.01771	3.58613e-27
SYNPO2	-2.01632	3.01903e-19
GNAL	-2.01387	6.14249e-22
FGFR2	-2.01385	6.91278e-18
CHRM2	-2.01265	2.62357e-22
HMGCLL1	-2.00993	1.18981e-16
KCTD14	-2.0098	2.43461e-20
HIF3A	-2.00559	8.50434e-17
SYNM	-2.00441	7.34094e-19
CHST9	-2.00439	1.95802e-11
MUC4	-2.00429	1.18661e-06
GPR172B	-2.00425	5.57853e-17
ANXA8	-2.00066	2.15533e-09
DCHS2	-1.99931	2.85331e-19
ATP8A2	1.99844	1.64963e-07
CPNE7	1.99805	4.0702e-13
DLK2	-1.99744	2.04699e-10
MMP9	1.99662	6.31007e-13
CACNA1D	1.99652	8.58469e-16
SFRP5	-1.99096	1.99089e-10
NECAB1	-1.98811	3.43852e-25
TROAP	1.98696	1.37267e-21
L3MBTL4	-1.98572	4.29559e-25
NEK5	1.98554	1.11935e-16
NETO2	1.98516	3.18774e-26
ID4	-1.98367	5.81085e-22
C20orf56	-1.98074	1.73727e-07
MYH11	-1.97987	1.08677e-16
PRKCB	-1.97972	4.34575e-20
ARHGAP20	-1.97628	7.89018e-22
LYVE1	-1.97279	1.69293e-18
EVPLL	-1.97214	2.11109e-18
CMTM5	-1.97174	1.54619e-19
RHBDL3	-1.971	3.15307e-25
UPK1A	-1.97083	2.55627e-08
BCL8	1.97016	3.37252e-06
EN2	1.96955	7.15754e-11
GDF10	-1.96944	6.9933e-15
PAQR6	1.96743	4.32595e-18
HAGHL	1.96617	2.08185e-16
PRR16	1.96083	4.48995e-14
NDP	-1.96052	2.85848e-16
PCSK6	1.95654	1.86006e-36
SCN2B	-1.95604	2.13182e-19
TRHDE	-1.95583	9.62232e-18
IQGAP3	1.95253	9.33588e-21
CRIP3	-1.95157	9.65886e-15
NRG1	-1.94912	1.53528e-16
C2CD4C	1.94803	5.72727e-21
ANO5	-1.94602	1.30828e-17
ANGPTL1	-1.94576	8.23211e-16
CSRNP3	-1.94536	1.25783e-20
ZNF750	-1.94456	1.66228e-12
GLDN	-1.9436	2.40112e-20
KCNJ5	-1.94222	2.38637e-21
ADAMTS5	-1.93953	1.08815e-20
DPYS	-1.93826	3.32318e-06
MKI67	1.93812	1.30283e-25
PHYHIPL	-1.93728	6.76421e-22
CLDN2	-1.93701	7.7231e-12
FGL1	1.93665	8.43834e-08
CRYAB	-1.93551	2.54998e-21
HSPA4L	-1.93225	7.37013e-22
HS3ST5	-1.9319	6.93852e-24
FAM167A	-1.92941	5.78685e-17
GTSE1	1.9287	1.53908e-22
HIST3H2A	1.92782	4.43299e-29
CDHR1	-1.92627	5.81791e-19
ARHGEF38	1.92576	1.27881e-31
ACTN2	-1.92548	9.82564e-06
IQCA1	-1.9232	1.59632e-20
IRX4	1.92141	1.57511e-11
PAX1	1.91982	6.54564e-08
SYT8	-1.91975	1.18437e-13
VGLL1	-1.91957	1.05805e-11
LOC255167	-1.9186	2.65823e-16
H19	-1.91771	5.87174e-08
TNNT3	-1.91723	5.56162e-08
CLCNKB	-1.91676	5.19352e-24
CDC25C	1.91413	6.52731e-20
SPDEF	1.913	1.60994e-26
EDAR	-1.91213	6.55816e-14
B3GAT1	1.91034	7.88341e-15
VIT	-1.91005	3.07384e-13
C21orf62	-1.90928	1.63503e-12
KRT15	-1.90715	8.15904e-06
UGT3A1	-1.90501	7.84256e-21
GSTM3	-1.90485	1.87428e-30
LOC554202	-1.90421	6.5001e-18
GDF15	1.90359	2.52451e-18
LOC84856	-1.90027	4.8683e-20
CLEC18B	1.89975	2.42745e-20
DEFB1	-1.89903	6.46911e-09
MLC1	-1.89899	1.06847e-11
ACTG2	-1.89788	2.80411e-14
ST6GALNAC2	-1.89625	7.20911e-19
LOC284276	-1.89618	3.25401e-22
AMH	1.89607	1.99027e-11
PDZRN4	-1.89576	5.59463e-18
CPEB1	-1.89315	1.42964e-19
SLC7A4	-1.89238	1.1927e-06
RND2	-1.89133	4.21453e-21
SLC5A8	-1.89112	2.96436e-08
ATP6V0D2	-1.89067	1.98374e-14
KLHL4	-1.88839	4.80025e-25
KIF20A	1.88733	3.74888e-17
ITGB6	-1.88527	4.44436e-13
GGT6	-1.88451	1.13328e-11
KCNG3	1.88367	2.33218e-09
C1orf190	-1.88244	1.44408e-25
ALOX15	1.88129	1.1034e-05
ALDH1L2	-1.87994	2.51707e-22
C9orf125	-1.87954	6.89992e-18
UGT1A3	1.87924	3.32671e-05
SYT10	-1.87801	6.09829e-19
PLA2G2A	1.87743	1.15328e-06
FLRT3	-1.87661	1.30464e-12
KRT7	-1.87661	6.7736e-08
TMEM108	-1.87607	1.38154e-20
PPP1R1A	-1.876	3.09607e-13
TSLP	-1.87512	4.95514e-19
C1orf106	-1.87501	5.21178e-14
MUC6	-1.87447	0.00105781
NKAPL	-1.87421	8.25478e-29
STXBP5L	-1.87391	1.0447e-14
D4S234E	-1.87349	7.21172e-13
EYA4	-1.87116	5.59265e-19
LASS1	1.87068	2.78393e-18
FABP7	-1.86959	6.68191e-20
DNASE2B	1.86914	1.42915e-11
DAAM2	-1.86797	5.83136e-20
FBXL21	-1.863	8.14969e-17
CENPM	1.86262	8.64696e-24
HMMR	1.86089	1.46771e-18
FAM107A	-1.86086	1.23406e-21
ASTN1	-1.86001	2.1727e-12
NEFM	-1.85673	5.08813e-10
ALDH1A2	-1.85656	1.11607e-17
RBMS3	-1.85639	1.5071e-21
AFF2	-1.85577	1.86964e-19
FAM46B	-1.85406	3.44538e-16
ABCC4	1.85377	3.72736e-22
MPZ	-1.85292	2.37978e-12
NCAPG	1.85098	3.59146e-21
PPP1R3C	-1.84962	6.41518e-22
COLEC10	-1.84708	1.1404e-26
PEG10	-1.84623	1.56978e-13
DSC3	-1.84586	1.29101e-10
KIF18B	1.84529	1.64596e-18
ACSS3	-1.84291	7.76032e-18
HFE	-1.84042	1.99447e-20
PTPRZ1	-1.83773	2.13596e-09
B3GALT2	-1.83752	8.70788e-17
EVX2	-1.83687	2.48603e-26
DSG3	-1.83607	2.014e-09
EPHA8	1.83561	1.81214e-13
NRK	-1.83374	1.74169e-13
PIP5K1B	-1.83372	4.97259e-22
GPR126	-1.82881	3.30312e-15
LPHN3	-1.82879	1.14487e-16
TG	-1.82783	2.13383e-09
MYH7	-1.82617	0.00247569
GNG13	1.82594	4.78315e-11
FLNC	-1.8248	4.95297e-14
TRIM9	-1.82396	2.89472e-25
SNHG4	1.82318	3.89719e-20
TMEM132A	1.82256	4.19664e-32
RAP1GAP	1.82141	3.02748e-31
TRIM36	1.82107	4.65767e-40
WDR72	-1.82005	1.33734e-08
HOXB13	1.81868	2.67244e-26
SNAI2	-1.81614	1.34344e-19
TCEAL2	-1.81596	1.32627e-16
C4orf19	-1.81556	1.99995e-11
RGS7BP	-1.81328	1.74143e-14
SAMD12	-1.81313	2.10487e-21
DMKN	-1.81175	1.95114e-12
ANO1	-1.81079	9.13583e-25
APOBEC3G	-1.81035	6.37637e-23
LOC100129066	1.81033	3.91537e-21
UCN	1.80973	1.48909e-19
AK5	1.8092	1.51943e-11
F2RL2	1.80833	7.63705e-15
SMPDL3B	1.80821	2.24025e-29
DDR2	-1.80771	1.95104e-11
FILIP1	-1.80766	1.02202e-16
ARL4D	-1.80638	2.85949e-24
GPRC5B	-1.80605	4.4052e-30
TRPM4	1.80563	4.15528e-33
FAM83C	-1.80478	1.42801e-16
TPRXL	-1.80447	4.94073e-19
GALR1	-1.80438	2.54211e-18
SCARA3	-1.80426	1.40155e-25
TGM4	-1.80374	0.00640566
GLIS1	-1.80314	2.11117e-15
NIPAL4	-1.80277	4.55649e-17
PLCL1	-1.80256	2.73646e-17
CRABP1	-1.79857	6.85758e-10
C19orf45	1.79844	1.05164e-13
KRT14	-1.79659	1.02336e-07
CNTN1	-1.79584	7.04154e-10
MRO	-1.79572	3.76333e-24
KCNB1	-1.79468	6.48798e-17
NEK2	1.79301	7.25117e-16
CCNI2	-1.79263	1.29218e-15
SLPI	-1.79164	6.99784e-08
CAV1	-1.79102	3.61916e-25
DES	-1.79038	2.02224e-12
SKA3	1.79029	8.26723e-24
FAM64A	1.78755	1.31747e-21
SLC34A2	-1.78732	1.37187e-05
ZNF185	-1.78624	5.20924e-24
GPR109B	-1.78616	8.71486e-15
P2RX6	-1.78543	1.8979e-18
HIST1H4E	1.78407	7.23491e-14
FAM176A	-1.78269	1.64141e-24
KLK2	1.78221	3.9683e-18
C4orf48	1.78217	9.27353e-12
KCNQ5	-1.78167	1.5315e-18
MS4A8B	1.78008	6.062e-10
CDC20	1.7789	5.82395e-20
EDDM3A	-1.77887	2.37534e-18
SLC13A2	-1.77828	8.93072e-12
GATA5	-1.77776	5.91095e-11
ZNF154	-1.77621	2.31684e-25
LOC100144604	1.77606	3.22089e-13
PCYT1B	-1.77577	1.29831e-16
PTCHD1	-1.77552	1.1974e-14
LMOD1	-1.77395	2.09752e-17
SEMA3A	-1.7734	8.41543e-16
CASKIN1	1.77308	5.35718e-25
C1QL1	-1.77262	1.84443e-13
CRISP1	-1.77207	1.44166e-14
TPX2	1.76966	3.14499e-20
HCN4	-1.76819	2.92966e-20
P2RY2	-1.76699	8.53023e-18
FOXL2	1.76683	1.91869e-08
FOXP2	-1.76634	4.9779e-14
GHRHR	1.76608	7.97401e-12
PLAC9	-1.76551	1.19272e-10
DGKG	-1.76521	9.47649e-17
CCDC85A	-1.76223	8.37197e-25
PMP2	-1.7607	3.41847e-12
ASPN	1.75953	7.16376e-17
KCNAB1	-1.75834	2.87995e-18
PAQR8	-1.75814	2.96065e-26
BEX1	-1.75812	1.03928e-10
FHL1	-1.75517	1.76003e-16
TUBB4	1.75491	8.03533e-20
AKR1B1	-1.75481	7.36305e-24
GCOM1	-1.754	2.65138e-22
ZNF204P	-1.75397	6.15257e-18
PODXL2	1.75396	3.64917e-36
B4GALNT4	1.7526	2.71122e-19
FOXQ1	-1.75017	2.71598e-14
CARTPT	-1.74891	5.514e-07
C18orf34	-1.7484	5.62429e-17
WFDC5	-1.74833	5.76487e-08
C16orf74	-1.74774	1.08936e-20
NRXN1	-1.7477	2.15554e-12
CEL	-1.74701	8.82103e-13
LONRF3	-1.74693	9.83466e-20
BUB1B	1.74672	7.48588e-23
GJB3	-1.74651	1.19349e-11
NTF4	-1.74609	2.58329e-10
MPP2	-1.74595	2.758e-20
TWIST1	1.74486	5.93712e-14
GALNT9	-1.74354	4.54561e-17
SORBS1	-1.74309	2.39621e-17
OCA2	-1.74171	1.61637e-17
ITPRIPL1	-1.74092	9.14213e-19
CXCL17	-1.74087	6.30322e-06
ISX	1.74011	7.20791e-14
SDS	1.73994	1.47853e-15
C11orf45	-1.73883	4.55659e-23
NPFFR2	-1.73807	1.01524e-21
EDIL3	-1.73786	9.54119e-10
SLITRK3	-1.7359	3.73009e-09
ROPN1B	1.73574	4.60563e-14
LGI3	-1.73515	3.00579e-14
PLAG1	-1.73464	1.05973e-23
GDF1	1.73383	1.45811e-14
SLITRK2	-1.73252	4.8448e-12
ITGA8	-1.73127	6.56982e-07
ABCG2	-1.73122	2.93841e-22
TRPM3	-1.73106	1.83979e-21
LASS3	-1.72939	1.73049e-15
SPOCK3	-1.72904	2.58627e-14
C5orf4	-1.72841	5.1181e-23
MAMLD1	-1.72687	2.4423e-24
SLC46A2	-1.72602	7.10623e-18
CYP4F3	-1.72452	1.73964e-12
AHNAK2	-1.72317	3.03693e-18
PRR7	1.72005	2.60384e-22
SHISA9	-1.71915	7.77657e-06
CNN1	-1.719	6.24078e-14
SYT9	-1.71809	5.07906e-12
ATRNL1	-1.71754	1.50329e-14
B3GNT3	-1.71633	2.12353e-08
KCNMB1	-1.71621	8.52244e-17
SLC8A1	-1.71493	1.33353e-17
VEPH1	-1.71487	8.60068e-15
CXorf57	-1.71464	1.14759e-20
GNAZ	-1.71459	9.36514e-26
TSPAN18	-1.71449	8.86984e-23
BAI3	-1.71412	9.45464e-20
PYGM	-1.71335	2.12869e-12
MYOT	-1.71327	1.06682e-07
TSPAN19	1.71124	8.22458e-08
CALML3	-1.7109	2.32288e-07
APOE	1.71053	3.11108e-17
BCHE	-1.71011	6.24991e-12
CDC45	1.70905	2.79232e-15
DMD	-1.70891	1.45411e-18
MAMDC2	-1.70793	1.1098e-17
ITGB3	-1.70793	5.00619e-15
CYSLTR2	-1.70768	3.56844e-16
FADS2	-1.70759	1.79364e-11
ALB	1.70738	4.31019e-06
P2RX1	-1.70723	1.52837e-11
RASL12	-1.70631	3.14485e-19
DMBT1	-1.70587	2.34079e-08
TGM1	-1.705	1.252e-14
SOX15	-1.7014	5.91982e-21
PLK1	1.70115	5.06644e-21
PDLIM5	1.70084	7.84904e-20
SLCO1B3	1.70027	5.95665e-05
CBLN4	-1.70012	8.00522e-21
ZNF516	-1.69964	5.7097e-19
SGCG	-1.69837	1.84159e-11
NCCRP1	-1.69763	3.00634e-12
FRMD6	-1.69724	1.00203e-24
KIAA1875	1.69676	1.51136e-12
AURKB	1.69638	1.27563e-17
HECW1	-1.69537	4.23829e-09
PCDH9	-1.69378	3.79572e-18
RNF165	-1.69333	1.38511e-15
ZNF804A	-1.69305	8.97079e-17
IQSEC3	-1.69258	1.78579e-14
ANO4	-1.6921	5.64297e-12
ATP6V1G3	-1.69147	5.54557e-28
PGR	-1.69081	1.48807e-16
NKAIN1	1.68956	5.75672e-06
ITGBL1	1.68823	2.96434e-10
PRIMA1	-1.68819	6.25519e-15
MGC14436	1.68612	5.20626e-18
SPON1	-1.68547	5.58713e-16
FOXA1	1.68505	6.12578e-31
ADRB1	1.68468	8.26723e-24
MASP1	-1.68464	8.88931e-12
TRPC6	-1.68433	2.7249e-19
MCOLN2	1.68399	4.43376e-13
WSCD2	-1.6839	1.14502e-12
SPC25	1.6835	4.49662e-18
TBX1	1.68265	4.16731e-10
KRT24	-1.68135	3.02469e-24
FGF10	-1.6793	2.08495e-15
PKMYT1	1.67776	2.99418e-18
HOXD11	-1.67626	4.78118e-11
SSPO	1.6757	7.06937e-13
FOXI2	-1.67565	1.5947e-23
C7orf58	-1.67526	1.38741e-15
KIAA1644	-1.6751	3.29883e-13
B3GNT8	-1.67453	6.01386e-20
PALM3	-1.67427	2.88676e-12
PIPOX	-1.67376	2.758e-20
ANGPTL3	1.673	3.17663e-07
EPHA2	-1.67288	2.27821e-17
SV2B	-1.67108	3.27034e-10
TEPP	-1.67056	8.45651e-17
POF1B	-1.67055	2.41946e-08
DAZ1	1.67021	1.21761e-07
GATM	-1.66976	1.27711e-24
GSC	1.669	1.49178e-22
GCNT1	1.66778	5.10319e-16
GSTM5	-1.66758	2.48205e-15
ASXL3	-1.66758	1.60132e-17
AFAP1L2	-1.6674	5.51292e-25
CYP27A1	-1.66691	5.97661e-13
LOC440173	-1.66648	3.17293e-11
ADH1B	-1.66481	2.02164e-11
PRICKLE2	-1.66411	1.44122e-24
FBXO17	-1.66354	1.51778e-18
PRSS16	-1.66344	5.26954e-10
SLC47A1	-1.66305	1.85019e-19
ROR2	-1.66252	2.1145e-16
FAM55D	-1.66209	6.1616e-06
PBK	1.66157	2.44933e-14
APOBEC2	-1.65921	4.78065e-09
F12	1.65903	5.17426e-16
ASB2	-1.65888	7.90187e-15
ME1	-1.65771	6.10415e-20
PLLP	-1.65644	6.15599e-24
MAT1A	-1.65607	3.36298e-16
LIPG	-1.65497	1.41643e-13
ADCY5	-1.65302	1.81787e-14
NAV2	-1.65279	9.05839e-19
ZNF536	-1.65245	8.09081e-13
CENPF	1.65089	4.76065e-17
CCDC8	-1.65078	2.26849e-19
ZNF560	1.64949	0.000106258
NCRNA00105	1.64758	6.10094e-12
HSPB6	-1.64728	3.60981e-13
OPCML	-1.64703	2.21998e-19
PRODH	-1.64702	1.28419e-14
POU3F1	-1.64698	4.15239e-23
UNC5B	-1.64659	3.69959e-23
BDNF	-1.64616	1.37661e-15
ARMCX1	-1.64567	6.87676e-17
C20orf200	-1.64384	5.61582e-13
FAM110C	-1.64233	4.45431e-13
C2orf14	1.64193	9.7031e-07
G0S2	-1.64176	7.89018e-22
PKD1L2	-1.64115	7.44309e-18
C1orf114	-1.64015	1.66032e-21
SLC43A1	1.64014	1.87516e-20
KIT	-1.63884	4.78047e-17
EZH2	1.63843	5.20347e-35
BRSK2	1.63761	1.23049e-06
HIST1H2AM	1.63679	1.87631e-18
CTF1	-1.63634	9.89494e-20
TMC5	1.63571	1.70216e-16
C17orf93	1.63502	6.48152e-19
PGF	-1.63389	6.16063e-19
ATCAY	-1.63315	1.10779e-10
EFCAB1	-1.63241	2.28948e-12
F5	1.6314	4.34762e-07
COL23A1	-1.63139	1.28989e-13
CEND1	-1.6307	2.80513e-15
RGS9	-1.62872	1.07009e-12
SPATA18	-1.62848	1.42284e-15
FOXB2	1.62838	3.1379e-08
FOXM1	1.62721	1.76433e-22
CHGB	-1.62557	3.79529e-08
ACSF2	-1.62505	1.61212e-18
FGFBP1	-1.62476	7.05316e-07
VWCE	-1.62338	8.51937e-20
ZNF488	-1.6233	1.77359e-16
DEPDC1B	1.62256	7.19987e-16
SFTPA2	1.62249	2.87757e-07
RBP1	-1.62248	1.90934e-19
VSTM2L	1.62205	4.72104e-12
IL6ST	-1.62152	4.4067e-08
ID1	-1.62123	2.02662e-12
FRMD3	-1.62084	1.76668e-13
CD177	-1.61972	0.00102354
PTPRT	1.61954	7.74857e-07
ELAVL3	-1.61918	2.68168e-13
SCN7A	-1.61892	1.09122e-08
ARSF	-1.61824	1.26237e-29
GABRA3	-1.61628	4.36548e-26
TNS1	-1.61607	7.77107e-19
C19orf48	1.61592	1.76419e-28
ATP2B4	-1.61439	3.80819e-20
MCC	-1.61428	8.7529e-22
RGS13	-1.6142	4.92284e-16
CYP19A1	-1.61254	1.09261e-22
KCNJ16	-1.61236	2.75734e-09
C12orf34	1.61173	2.758e-20
PCDHA1	1.61074	3.11185e-05
KIAA0087	1.61027	6.18919e-07
PROK1	-1.61006	2.23311e-07
S100B	-1.60831	8.68026e-11
CDH23	-1.60805	8.64929e-19
RAB40A	-1.60756	5.25953e-16
SLC7A11	1.60747	1.23654e-18
USP44	-1.6059	1.94289e-19
SMTNL2	-1.60576	1.386e-10
IL1RL2	-1.60499	8.73625e-12
JPH2	-1.60496	2.48622e-13
ASPHD1	1.60431	2.1455e-20
CTTNBP2	-1.6028	2.4579e-19
C15orf59	-1.60212	2.68026e-20
MYOF	-1.60206	1.59579e-20
SLC6A11	1.60203	7.71853e-10
STON1-GTF2A1L	-1.60123	7.44097e-08
ELFN2	1.60069	3.54957e-10
PRSS35	-1.59981	3.29002e-12
FLJ45983	-1.59945	2.18398e-12
MSRB3	-1.59936	2.94639e-19
CHRNA7	-1.59923	2.59092e-11
RNF157	1.59893	5.52126e-12
CACNA2D1	-1.59764	1.60052e-06
BHMT2	-1.59741	1.02896e-16
CTNND2	1.59722	8.97582e-21
ITGA9	-1.59697	6.67368e-13
MYL1	-1.59574	0.00117125
HOXB8	-1.59519	4.35633e-13
NRXN3	-1.59517	5.96735e-18
RGS22	-1.59501	2.58251e-17
SLC2A4	-1.59483	7.51565e-12
FAM163A	-1.59436	4.0708e-17
ASCL2	-1.5932	1.31635e-09
GPRC6A	-1.59235	2.00886e-20
C14orf64	-1.59218	6.81796e-23
PTGDS	-1.59084	1.60069e-10
ZP1	1.59078	7.58462e-09
MYL9	-1.58918	6.57639e-14
SLC1A6	-1.58834	1.23913e-21
PCP4	-1.58816	2.57634e-10
TOP2A	1.58802	2.49463e-13
ITGB8	-1.58778	2.19389e-17
CDKN3	1.58764	4.47431e-17
CES4	-1.58695	1.86871e-10
SBK1	1.58633	1.24668e-43
CLEC18A	1.58405	2.45581e-18
RASGRF1	-1.5834	1.29667e-14
CAV2	-1.58332	2.66218e-25
DCAF12L1	-1.58321	1.99998e-17
CA12	-1.58282	2.50656e-18
LRFN1	1.58207	5.39985e-44
LRCH2	-1.58149	9.78664e-15
APOB	-1.58053	2.133e-12
SDK1	1.58029	3.19724e-12
PLA2G7	1.57993	1.36851e-11
KANK4	-1.57921	1.45284e-11
CCNB2	1.57909	7.18144e-22
GLT1D1	-1.57855	7.96585e-13
MTMR8	-1.577	1.60942e-22
KCNK3	-1.57568	4.36835e-10
MUC2	1.5754	3.60495e-05
RASAL1	-1.57508	1.57314e-11
CTHRC1	1.57402	4.13336e-12
SEMA3D	-1.57359	1.91661e-08
C1orf64	1.57346	0.000957776
MEIS2	-1.57345	1.08002e-16
OVCH2	-1.57232	3.71882e-23
GRIN2A	-1.57133	8.20612e-13
CKMT2	-1.57054	1.86943e-13
MECOM	-1.56803	9.26042e-21
BMP7	-1.56744	1.21998e-09
KCNF1	-1.5673	2.24522e-18
ARHGAP23	-1.56725	3.86194e-21
LOC283392	-1.56619	2.78409e-16
NEIL3	1.56545	1.8393e-15
GJA1	-1.56446	9.62392e-19
PHYHIP	-1.56425	1.22618e-13
EFS	-1.56325	4.28654e-15
NEFH	-1.56228	0.000616475
ITLN1	-1.5612	1.44845e-10
MME	-1.56082	1.17252e-08
LOC100130238	-1.56035	4.29829e-21
ANK2	-1.5578	6.10856e-16
SCUBE3	-1.55704	4.97853e-14
CHST2	-1.55674	1.61633e-18
ACSL6	-1.5543	8.61383e-14
GBP6	-1.55312	2.2565e-20
DRD2	-1.5511	4.09778e-15
PRAME	1.551	2.35595e-05
TMEM37	-1.55073	4.36804e-21
CPLX3	1.55066	5.39831e-06
LOC100287718	1.55044	2.25539e-14
RHPN1	1.54982	8.29859e-24
ODZ2	-1.54958	1.00256e-13
FLNA	-1.54948	2.16125e-15
CDH22	-1.54929	8.49984e-08
SLC19A1	1.54869	1.3472e-43
EFEMP1	-1.54828	4.79488e-19
OR51E1	1.54776	6.19006e-05
PLA2G4A	-1.54732	9.6176e-20
AGR3	1.54692	5.2997e-05
RAB17	1.54636	2.59281e-35
IL1RL1	-1.54626	2.25479e-11
MYOM1	-1.54616	3.5489e-10
MGAT4C	-1.54612	6.49626e-32
KLK3	1.5461	1.18147e-13
CPAMD8	-1.54579	4.05899e-16
MAP1A	-1.54506	1.21779e-18
CACHD1	-1.54499	1.88929e-18
L1CAM	-1.54456	2.34103e-08
SLC38A4	-1.54453	1.15109e-06
FXYD6	-1.54326	6.09433e-17
KRT17	-1.54316	1.96914e-05
CSRP1	-1.54263	1.56368e-21
C12orf75	-1.54193	1.93198e-23
PPM1E	1.54115	1.57889e-12
PYCR1	1.54066	2.97392e-46
HES4	1.54056	2.15338e-16
PTCHD2	1.53985	5.42212e-18
GLIS3	-1.53945	1.79326e-20
TRPC3	-1.53814	2.55618e-22
PTP4A3	1.53775	1.20613e-19
SGEF	1.53661	1.76766e-30
SOHLH2	-1.53605	2.57297e-05
POPDC2	-1.53575	3.96024e-19
C2orf40	-1.5354	2.07809e-11
SVOPL	-1.53523	7.04439e-20
RAB38	-1.53486	8.82041e-19
ERG	1.53455	4.0867e-05
MEX3A	1.53442	1.49115e-11
TBX10	1.53441	3.07437e-06
ITGB1BP2	-1.53424	1.31956e-14
KIRREL	-1.53406	4.03237e-08
XG	-1.53258	1.50112e-12
LPCAT2	-1.53139	1.59819e-23
FOXN4	1.52916	3.05284e-10
PKIB	1.52895	5.46212e-15
GPLD1	-1.52797	3.61069e-18
TUBB3	1.52701	1.11488e-20
CLIC6	-1.52695	3.48792e-14
NKX6-1	1.52532	2.84607e-08
ENTPD3	-1.52486	9.82965e-20
C11orf70	-1.52441	1.09533e-15
HIST1H2BG	1.52342	1.81186e-12
MBNL3	-1.52269	9.6208e-12
PPARGC1B	-1.52214	1.78321e-18
OR7A5	-1.52102	8.19846e-17
SPINK1	1.52057	0.00271541
TGFBR3	-1.52049	2.05776e-23
ADRA1B	-1.51992	2.80483e-16
MARCKSL1	1.51972	2.91507e-42
RNF128	-1.51944	1.16596e-08
TLR3	-1.51877	2.01068e-14
C19orf51	1.51794	1.44382e-12
FUT2	-1.51787	1.67465e-11
ZBTB7C	-1.51395	4.11057e-16
SPATA6	-1.51391	2.9513e-15
CAMK2A	-1.51346	2.00528e-11
ANXA8L2	-1.51338	1.5819e-10
WNT3A	-1.51325	2.5732e-08
ZSCAN4	-1.5132	3.91516e-19
P2RY12	-1.51319	3.20131e-16
ASPM	1.51297	1.87829e-12
CDH17	-1.51293	5.00513e-09
ACCN3	1.51272	3.10766e-12
ADCYAP1R1	-1.51263	7.32368e-21
FGF7	-1.51214	4.16888e-16
CHD5	-1.51155	5.58668e-14
RGN	-1.51131	3.46651e-15
COL9A1	-1.51113	1.8629e-05
GAS1	-1.50974	1.70726e-14
PPP2R2B	-1.50963	3.88295e-16
NEXN	-1.50891	8.47664e-15
GPX3	-1.50887	1.57819e-15
TMEM200B	-1.50814	6.40879e-14
PDE7B	-1.50807	1.86563e-21
TMIE	-1.50788	1.17879e-21
MGC16703	-1.50765	2.75134e-22
RGS11	1.50623	1.41409e-15
CXCL6	-1.50593	3.51192e-09
EDNRB	-1.50569	3.11846e-13
ST6GALNAC4	-1.50529	1.09116e-24
ENPP6	-1.50501	3.17168e-10
RNF175	-1.50437	6.06827e-14
CAMKK2	1.5034	5.85604e-25
POU3F3	-1.50332	9.89757e-16
SCGB2A1	-1.50209	1.6658e-10
RAB3B	1.50134	2.97198e-14
SLC16A12	-1.50123	1.64003e-13
ITGA2	-1.50121	2.82534e-18
SLC22A10	1.49901	1.68157e-07
ATP1A4	-1.49608	1.54282e-19
VGF	1.49546	3.9539e-10
CCDC60	-1.4952	4.28139e-08
RXRG	-1.49457	1.15655e-12
IGDCC4	-1.49453	8.59748e-13
SOX5	-1.49427	5.5287e-15
YJEFN3	1.49411	1.12028e-10
NCAPH	1.49389	4.44729e-14
CXCL11	1.49301	1.51397e-09
TMEM139	-1.49291	9.17893e-17
HPCAL4	-1.49215	3.33062e-14
NHS	-1.49146	1.72067e-20
GRIA3	-1.49014	2.20606e-09
CLDN19	-1.48978	1.33504e-21
SLC24A5	1.48915	2.14707e-17
CEP55	1.48891	9.35326e-15
P2RX2	-1.48859	1.09111e-08
PLBD1	-1.48805	1.25201e-22
BICD1	1.48775	2.11359e-15
OR7C1	-1.48744	3.34371e-17
MGAT5B	1.48647	2.9669e-10
PALLD	-1.48628	2.26961e-21
TOX3	1.48621	1.48324e-13
HRH2	-1.48559	1.79729e-14
TRIM61	-1.48454	1.32912e-27
EBF2	1.48394	7.59934e-08
FAM189A1	1.48356	3.59502e-11
WISP3	-1.48339	4.52507e-16
USH1G	-1.48339	1.5258e-21
C16orf89	-1.48284	2.83865e-09
WFDC12	-1.4808	1.57944e-05
VWA5A	-1.48071	2.14685e-18
FUT6	-1.48046	4.8171e-08
C3orf70	-1.47892	1.85094e-17
MAML2	-1.47794	4.84195e-13
MAK	1.47793	5.16772e-13
KLK12	1.47773	0.000255185
KIRREL3	-1.47765	2.00118e-16
RND3	-1.47626	3.36411e-16
NT5E	-1.47557	9.93223e-18
TIMP4	-1.47514	6.3076e-09
SDPR	-1.47437	3.2103e-18
C9orf140	1.47274	2.64023e-28
LRFN5	-1.47042	6.90547e-13
KCNMA1	-1.46992	5.13018e-17
TRIM6	-1.46936	3.06686e-19
TPM2	-1.46877	1.52349e-11
SH3GL3	-1.46863	1.18607e-16
VAV3	-1.46844	5.28187e-17
GABRP	-1.46785	3.30853e-05
FAM111B	1.46738	9.27181e-14
CLIP3	-1.4662	2.62015e-18
LRRK2	-1.46535	3.47726e-15
KLHL35	1.46495	3.26789e-15
IL1R2	-1.46379	6.90393e-16
CDO1	-1.46375	1.498e-06
HBA1	-1.46016	0.000194088
WNT10A	-1.45864	3.83497e-13
SKA1	1.45835	1.36662e-18
BNC1	-1.45768	1.58905e-10
KLK4	1.45749	1.37353e-14
HAAO	-1.45721	1.12407e-13
CRHBP	-1.45527	3.9019e-12
XKR5	-1.45336	1.79478e-15
CCDC83	1.4528	2.07493e-12
APOBEC3D	-1.45273	1.22531e-16
ACOT11	-1.45181	9.39931e-16
NUDT8	1.45165	4.79848e-10
VAT1L	-1.45151	6.85971e-11
LOC283856	-1.45119	1.02465e-24
DDIT4L	-1.45102	2.57369e-08
CCNJL	-1.45046	1.27264e-16
C9orf163	1.44943	1.40007e-20
INSC	-1.4476	5.51133e-16
GPR109A	-1.44655	1.39423e-12
BCL11A	-1.44641	1.08201e-09
MACC1	-1.44629	3.69642e-11
PRSS12	-1.44594	3.44108e-10
DDO	-1.44495	2.44774e-17
FCGBP	-1.44466	9.31416e-09
WNT16	-1.44429	3.09607e-13
C10orf95	1.44374	9.74473e-23
DNAJB4	-1.4434	1.40624e-19
PRSS1	-1.4427	6.83267e-14
CES1	-1.44231	1.62194e-10
PCDP1	-1.44154	2.54459e-13
ZMYND10	1.44078	3.36221e-08
C16orf59	1.44049	9.22286e-24
SEMA5A	-1.44047	8.23175e-15
RTN4RL2	1.44044	9.68452e-22
STK33	-1.44016	6.15787e-14
KITLG	-1.4396	1.34925e-23
KCNH5	-1.43917	5.01927e-33
S100A2	-1.4388	2.35143e-05
HOXB2	-1.43878	6.62822e-17
NPPC	-1.43864	3.50148e-09
TMEM100	-1.4386	1.13921e-11
C6orf186	-1.43838	3.60499e-13
PRKG2	-1.43819	3.21498e-07
ANKRD45	-1.43787	5.1578e-16
RNF112	-1.43758	3.16587e-10
CSTA	-1.4373	5.89351e-10
KIFC1	1.4368	1.97079e-18
DOCK3	-1.43638	6.07212e-18
GPC2	1.43629	8.56312e-16
CA4	-1.43622	4.9141e-08
ANO6	-1.43614	2.13434e-24
LOC389332	1.43562	0.000251192
KIAA1161	-1.43562	1.2783e-19
FCGR3B	-1.43476	8.07698e-09
RBP4	-1.43406	3.90464e-08
KCNH8	1.43363	7.20533e-06
NOL4	1.433	3.474e-06
ANKRD43	-1.43205	1.05676e-14
SULT2A1	-1.43182	3.90006e-17
VAX2	1.43164	1.40299e-09
EGFL6	-1.43154	2.0115e-11
C1orf186	-1.43063	1.03446e-12
KCNQ4	-1.43043	2.90864e-12
CASQ2	-1.42992	4.52666e-08
LRMP	-1.42945	1.03037e-13
DNAJB5	-1.42868	6.01386e-20
PRPH2	-1.42838	6.86844e-16
KIAA0408	-1.42813	5.16811e-06
EPHA5	-1.42699	6.26247e-06
ZFPM2	-1.42696	1.48707e-12
ACTA2	-1.42646	7.67216e-14
TRO	-1.42637	6.98781e-17
RGNEF	-1.42591	1.0178e-14
PLN	-1.42524	5.37152e-12
LGALS7B	-1.42496	1.76631e-12
SRL	-1.42482	2.83602e-10
FASN	1.4245	1.05406e-18
BMPER	-1.42351	1.24485e-07
TTC36	1.42326	3.98921e-11
C3orf54	-1.423	1.1587e-14
SLC8A2	-1.42282	5.20251e-11
MRVI1	-1.42281	1.29473e-14
CD200	-1.42264	2.40854e-17
COL21A1	-1.4224	6.10046e-14
PLA2G4D	-1.42218	0.00030722
HIST3H2BB	1.42172	1.53887e-15
SLCO3A1	-1.42157	1.65273e-20
TAGLN	-1.42149	5.56528e-13
MAOB	-1.42148	1.36245e-09
SRMS	1.42076	1.12618e-05
CELSR3	1.42018	2.55518e-10
C4orf31	-1.41947	1.80341e-09
LPAR1	-1.41877	4.98369e-20
HSPB7	-1.41842	2.84218e-11
TRIB1	1.41723	2.81321e-16
SSTR2	-1.41658	4.03106e-15
NLGN3	-1.4165	4.91631e-16
TGM5	-1.41621	4.06002e-12
CAPG	-1.41612	9.60114e-18
ETNK2	-1.41607	1.05935e-24
GPR156	-1.41594	1.0201e-23
GJB1	1.41517	1.83208e-13
LRRC2	-1.41459	4.34098e-10
GABRB3	1.41425	2.25025e-09
SCRG1	-1.41397	8.90751e-12
KIAA1614	-1.41397	6.22682e-17
ANXA13	-1.41384	6.19114e-09
CAMK1G	-1.41383	1.84542e-13
MGAM	-1.41323	1.18178e-11
C4A	1.41262	1.1491e-09
NEAT1	1.41246	7.52512e-14
IER3	-1.41244	9.7535e-12
CYP2W1	-1.41157	1.35034e-07
MYH2	-1.41148	0.000120767
OSTalpha	1.41146	1.75401e-11
NHSL2	-1.41115	5.81433e-12
MATN4	-1.41075	2.47668e-13
DUSP2	-1.41056	7.42378e-11
C4orf49	-1.41013	2.69636e-19
RTDR1	-1.40999	1.82103e-20
SLC16A7	-1.40966	2.17176e-13
ODZ3	-1.40901	3.65209e-13
SERPINB11	-1.40893	0.00652688
NUDT10	-1.40888	9.59813e-17
ANXA2P3	-1.40881	1.22545e-18
CCDC69	-1.4085	1.60359e-20
DBNDD1	1.40673	2.89685e-26
KCNH1	-1.4066	1.03079e-11
GSTM4	-1.40385	6.81796e-23
ATAD3C	-1.4028	1.31233e-15
CPB1	1.40088	0.000417403
PNCK	-1.40047	1.01143e-11
VCL	-1.40034	4.6538e-21
CDH19	-1.40025	8.69556e-08
SGK1	-1.40014	9.96882e-09
FGFRL1	1.40004	8.64696e-24
BIK	1.39872	3.54274e-28
PCDH11X	-1.39844	5.42916e-12
NTF3	-1.39782	6.59928e-16
PCDHGB1	1.3976	5.4663e-07
LOC284837	-1.39741	4.4004e-10
PCDHGA9	-1.39741	2.04402e-09
IVL	-1.3972	1.29851e-10
ULBP1	1.39691	5.2867e-13
NMUR1	-1.39638	6.67433e-14
CLEC3A	-1.39623	0.000596784
CCND2	-1.39618	5.03406e-17
RPRML	1.39576	1.19456e-07
LOC149134	1.39553	9.6942e-11
ITPR1	-1.39509	2.15234e-12
SLC7A14	-1.39487	3.46545e-12
FMN2	-1.39462	2.51521e-11
C6orf174	-1.39446	2.35711e-11
KCNS2	-1.39436	4.12393e-16
CDCA5	1.39416	6.2188e-20
CDH2	-1.39409	4.33936e-07
C1QTNF1	-1.39383	1.43141e-16
RNASE7	-1.39319	7.21172e-13
S1PR5	-1.39304	2.79128e-10
EDNRA	-1.39287	2.89599e-16
HUNK	-1.39281	3.62422e-12
LOC644165	1.39278	1.63398e-10
TAF7L	-1.39131	2.56021e-17
RSPO2	-1.39062	2.67354e-07
KLKP1	1.3905	5.76176e-13
HCG4	-1.39039	4.21187e-10
LY75	-1.39007	5.28822e-12
NLRP8	1.3894	9.01591e-09
DIAPH3	1.38919	4.55091e-14
SVIL	-1.3879	7.21747e-22
HBB	-1.38757	1.07335e-09
NLGN1	-1.38698	5.40348e-10
TNNI3K	-1.38675	3.41343e-17
WFDC1	-1.38611	2.43038e-12
BUB1	1.38589	5.59538e-11
HIST2H3C	1.38574	4.801e-12
PCDH10	-1.38499	2.09723e-10
CNTNAP4	-1.38498	1.8612e-12
AKR1C2	-1.38406	1.61796e-09
DLL3	1.38373	7.52973e-09
JUB	-1.3836	2.2979e-20
FAT4	-1.38353	3.32284e-11
C15orf41	-1.38353	2.45305e-26
JAZF1	-1.38337	9.15862e-21
ATG9B	1.38337	3.58976e-14
TPRG1	-1.38271	1.66408e-17
PAPPA	-1.38268	9.25974e-15
KIF26B	-1.38202	2.86766e-13
SSTR1	1.38159	3.77516e-07
CRISP2	-1.38091	1.04023e-05
CAMK2N2	1.38057	1.34831e-14
NEURL3	-1.38026	4.73742e-10
NR4A3	-1.37952	5.44058e-06
LGALS7	-1.37804	8.23799e-11
CHI3L1	1.37674	2.11044e-07
WNT2B	-1.3764	1.75401e-11
C7orf51	-1.37608	2.03902e-18
C4orf35	-1.37569	1.32426e-24
PRRG4	-1.37524	1.85258e-18
NKX3-1	1.3752	1.1315e-19
PPP1R12B	-1.37483	2.04276e-18
CALN1	-1.37356	2.50418e-06
SPEG	-1.3725	5.47625e-12
CYorf15B	1.37241	1.92712e-15
CFL2	-1.37192	6.4836e-27
CAMK1D	-1.37169	1.50828e-13
C8orf31	-1.3712	2.16303e-19
STEAP1	1.37093	1.38177e-20
COL27A1	-1.37039	3.56402e-07
HIST1H3H	1.36992	6.3254e-11
RNASE12	-1.36986	1.49178e-22
ADRB3	-1.36978	5.11289e-14
NKX2-2	1.36971	2.65573e-05
SOX7	-1.3681	9.03794e-18
PREX2	-1.36732	6.46911e-08
MEIS1	-1.36609	8.00051e-16
TACR2	-1.36605	6.40597e-12
GIPC2	-1.36603	5.74459e-16
SOX10	-1.36575	2.65485e-07
UGT2B7	-1.36475	3.01992e-13
CRISP3	1.36463	0.0271351
HIST1H1E	1.36413	2.11997e-09
EFNB1	-1.364	2.28747e-31
GPR39	-1.36371	2.70174e-09
C1orf175	-1.36327	4.70984e-09
ACE2	-1.36323	1.08229e-12
IL11	1.363	9.48178e-15
ZDHHC15	-1.36237	5.83455e-14
FGF2	-1.36234	1.18834e-14
SCNN1G	-1.36225	5.58119e-06
RASL11B	-1.36222	7.23792e-14
KIF14	1.36214	1.9175e-11
CXCR1	-1.36204	5.54035e-11
TP53AIP1	-1.36113	1.58097e-13
ITIH5	-1.36074	3.34984e-16
PLIN4	-1.3604	5.79347e-13
ADRA2B	-1.35992	7.33549e-17
CCNA2	1.35974	2.90987e-17
TINAGL1	-1.35914	8.83958e-20
CENPN	1.35859	4.06945e-13
ADAM21	1.3576	4.92078e-10
ZNF660	-1.3573	2.51332e-17
TRIP13	1.35642	5.29319e-20
KCNIP3	-1.35625	8.27442e-18
TPM1	-1.35616	2.53021e-23
S100A6	-1.35593	3.03185e-15
PLEKHA2	-1.3559	7.33089e-26
NOX1	-1.35569	2.1062e-07
CDKL1	-1.3556	2.52316e-15
TLCD1	1.35547	8.54289e-26
CDH18	-1.35542	5.53066e-15
FXYD1	-1.3549	7.8757e-09
S100A16	-1.35481	1.58472e-16
NCRNA00092	-1.35475	1.16614e-14
ID3	-1.35465	1.81006e-15
AQP9	-1.35462	1.02152e-10
UGT8	-1.35443	8.58175e-12
PTGER3	-1.35353	2.93187e-12
C15orf50	1.35283	1.69574e-13
NTRK3	-1.35182	1.77181e-09
CYP24A1	-1.35173	0.000145041
PDPN	-1.35143	5.81029e-15
FAM92A1	-1.35142	1.73922e-19
SFRP4	1.35064	5.95084e-08
STK32A	-1.35001	4.54297e-13
LSAMP	-1.34993	4.53728e-09
GALNT5	-1.3488	9.6057e-08
EFHC2	-1.34868	1.65543e-15
KIAA0101	1.34812	1.82025e-15
SLC9A4	-1.34783	2.66336e-21
TMEM154	-1.34748	2.09348e-14
HSF4	1.34706	8.4122e-11
TMEM114	-1.3469	2.42542e-13
GLRA4	-1.34681	5.94369e-33
PLP2	-1.34602	2.24493e-23
LOC153328	1.34501	2.35357e-07
GABRD	1.34494	2.00004e-09
CYP4F12	-1.34483	2.01455e-06
ANXA2P2	-1.3448	2.95515e-22
HOXA7	-1.34471	2.31237e-16
KCNJ8	-1.34457	1.5469e-16
CLSTN2	-1.34364	3.04999e-05
P2RY11	1.34337	2.5786e-14
TTK	1.3431	1.18972e-11
SERTAD4	-1.34292	3.18557e-10
TMEM145	1.3424	1.63527e-09
DPP6	-1.3423	8.06575e-07
SHCBP1	1.3418	1.61526e-13
PITX2	-1.34176	9.94499e-06
RASL10B	-1.34157	2.81463e-15
LOC399959	-1.34135	2.39457e-15
TNN	1.34094	1.66719e-08
ARMC3	1.34083	9.12761e-07
FZD8	1.34074	1.2774e-16
LCN15	-1.34067	1.09811e-08
MXRA7	-1.3404	1.39857e-19
PTGIS	-1.34036	2.23938e-11
ADM2	1.34014	2.52223e-20
LOC644538	-1.34005	1.41581e-16
WNT9B	-1.3399	1.13285e-11
APBA2	1.33968	3.11444e-17
ZNF655	-1.33897	5.29826e-12
TRPC4	-1.33878	4.39867e-12
TCF7L1	-1.33742	2.11882e-20
FAM162B	-1.33714	3.14782e-15
RAB40AL	-1.33678	9.74236e-17
TGFB1I1	-1.33601	6.52102e-14
MYOZ2	-1.33547	2.98134e-05
RLTPR	1.33535	4.78956e-10
HOXB3	-1.33517	1.57314e-11
ATP13A4	-1.33462	1.7964e-12
PNMA2	-1.3346	4.48037e-11
C13orf38	-1.33371	5.8492e-05
PDE5A	-1.33294	1.62148e-11
MAP1B	-1.33291	1.48235e-14
PAGE4	-1.33274	7.78832e-05
HIST1H2AE	1.33241	4.2444e-11
FAM19A2	-1.33201	1.76705e-13
FERMT2	-1.33201	3.76333e-24
LRGUK	1.33188	1.16783e-13
WNT7A	-1.33146	1.26713e-13
TSPAN2	-1.33141	5.14439e-15
KRT20	1.33108	4.85661e-07
LRRC26	1.33089	3.13875e-09
RSPO3	-1.32998	4.11895e-08
ROR1	-1.32963	1.84644e-08
HS3ST3A1	-1.32926	6.00774e-13
SGCA	-1.32924	1.23106e-09
EVC2	-1.32878	2.09348e-14
PNMAL1	-1.3285	9.57815e-11
ZDHHC11	1.32784	9.54518e-11
TERT	1.32709	2.30098e-14
KCNH4	-1.32637	1.44464e-17
MRAP2	-1.32606	9.87154e-16
DBNDD2	-1.3258	2.09094e-19
CD40	-1.3242	1.58472e-16
HR	-1.324	6.61173e-12
LPP	-1.3236	3.07305e-14
RPGRIP1	1.32339	4.36239e-15
CPLX1	1.32305	1.29014e-23
CDKN2A	1.32246	1.71371e-12
LRP4	-1.32177	2.48517e-16
LOC440905	1.32162	3.75609e-06
B3GNT9	-1.32113	2.17719e-21
GSTA2	-1.32096	2.34427e-06
BNC2	-1.32052	1.6732e-14
SIX1	1.31996	7.07158e-17
FHOD3	-1.31988	6.76963e-15
OGN	-1.31833	6.65424e-09
PDGFD	-1.31704	7.81749e-19
FLJ12825	1.31606	2.32711e-13
HHIPL2	-1.31527	1.1303e-07
CYP2J2	1.31514	9.10434e-10
C11orf87	-1.31479	2.05928e-17
WFIKKN2	-1.31444	7.28675e-14
SGK269	-1.3143	1.06724e-17
TMPRSS11A	-1.31321	1.11253e-10
NDRG2	-1.31308	4.98223e-24
FEZ1	-1.31286	1.43648e-20
CHAD	-1.3125	3.14283e-11
HIST1H4J	1.31172	8.11714e-12
CHST6	-1.31105	2.02349e-13
DKK3	-1.31091	4.41208e-16
NTN4	-1.31043	1.31094e-13
TMEM184A	1.31019	3.22994e-28
CORO2B	-1.30997	3.37104e-16
FAM124A	-1.3094	1.49444e-16
TCEAL7	-1.30863	5.93151e-15
SLC15A1	-1.30845	4.77716e-05
ITGB4	-1.30778	1.66799e-12
NCRNA00087	-1.30774	2.37816e-16
MESP1	1.30701	4.5893e-07
HEPH	-1.30604	9.80788e-14
MET	-1.30569	1.61213e-12
POU2AF1	-1.30497	1.60103e-07
MYL3	-1.30497	0.000224787
HLF	-1.30476	3.96468e-15
SPAG5	1.30384	2.38579e-17
EPB41L3	-1.30348	3.83367e-15
KLHL30	-1.30297	3.83001e-10
C9orf4	-1.3027	3.20833e-09
CCDC129	-1.30213	2.08391e-21
HPX	1.30205	1.35494e-13
SLC26A6	1.30142	2.45913e-29
CLDN3	1.30109	5.50993e-19
BEND5	-1.30074	8.86678e-17
ESPNL	-1.30067	6.04268e-09
TBX5	-1.3001	5.14733e-06
COL9A2	1.29995	4.42872e-06
MYOZ1	-1.29952	2.09215e-07
ASB12	-1.29943	1.42224e-15
LINGO3	1.29922	2.82918e-09
RPL36A	1.29807	3.54751e-12
FAM178B	-1.29783	4.82526e-12
PLS3	-1.29781	2.10636e-19
DEFB132	-1.29723	1.4079e-08
ATP10B	-1.29692	9.58743e-14
PRKCA	-1.29672	3.48539e-17
GPRASP1	-1.29668	2.38474e-17
MGC29506	1.29659	1.21167e-07
LOC401093	-1.29622	8.38292e-20
ZNF486	-1.29554	2.50978e-11
LRAT	-1.29539	1.21792e-05
PARM1	-1.29537	1.55145e-18
KRT9	-1.29525	4.71884e-24
SLC4A11	-1.2948	1.88835e-12
C19orf33	-1.2942	1.12554e-05
HS3ST4	1.29346	5.82316e-07
MSL3L2	1.29267	2.59281e-35
ZCCHC12	-1.29259	4.47049e-12
F7	-1.29127	9.09813e-13
GALNT13	-1.29095	3.95633e-06
DYNC1I1	-1.29093	5.09734e-14
ST8SIA1	-1.29026	6.68148e-12
XKR4	-1.28987	4.87432e-14
EFCAB4A	1.28854	7.77965e-15
STARD4	-1.28851	2.53998e-12
CCDC89	-1.28724	1.45481e-16
HCG11	-1.28715	1.38638e-18
SPC24	1.28711	9.71897e-13
TMEM169	-1.28711	9.91752e-19
CSF3	-1.28631	0.000466471
SP6	-1.28586	5.77498e-17
BAIAP2L2	1.2852	4.80365e-05
NFATC2	-1.28424	1.023e-06
NHLH2	-1.28416	1.18834e-14
ATOH1	1.28207	2.99328e-05
ZNF695	1.28179	3.28268e-15
RIMS3	-1.28151	3.73635e-20
TIMP3	-1.28089	1.22849e-18
PRSS21	-1.28065	0.000388395
PCSK9	-1.2799	3.38341e-10
INMT	-1.27978	4.23737e-13
NUF2	1.27965	5.98268e-11
NACAD	-1.27962	4.87432e-14
SLC24A3	-1.27954	5.52585e-14
FRMD7	-1.2791	1.99875e-19
KLB	1.27907	6.80473e-09
AMOT	-1.27896	2.65556e-15
PLD5	-1.27805	1.84852e-07
PPP1R14B	1.27802	3.71882e-23
SCNN1B	-1.27766	1.19645e-05
ZNF711	-1.27746	8.09787e-12
ASAM	-1.27713	7.13351e-10
MAPK8IP2	1.27617	1.01399e-15
RUNX1T1	-1.27573	5.56646e-09
LOC149837	-1.27572	3.27162e-13
SERPINB1	-1.27476	1.44027e-14
YBX2	-1.27473	2.37298e-09
C2orf43	-1.27468	2.30837e-09
NTRK2	-1.27466	1.38144e-10
C9orf24	-1.27429	4.42259e-09
HAND2	-1.2734	3.63592e-07
LIMS2	-1.27338	1.11399e-12
RNF182	-1.27266	2.80361e-14
MR1	-1.27228	2.88745e-18
CLIP4	-1.27198	7.82155e-19
CALD1	-1.27188	4.96639e-21
GPR173	-1.2712	4.33753e-11
REC8	-1.27108	8.94056e-14
GPM6B	-1.27105	7.12117e-19
LGALS4	-1.27094	4.41063e-07
LOC134466	-1.27083	9.37644e-11
TNIK	-1.27074	3.71001e-10
MUC21	-1.27072	1.41565e-11
DTNA	-1.27067	9.58389e-12
DNAJC15	-1.26903	2.96264e-10
CDKL2	-1.26891	4.59512e-12
CCKBR	-1.26869	1.62915e-07
HAPLN1	-1.26791	3.97856e-05
FAM19A1	-1.26789	1.1521e-09
HSPB2	-1.26773	6.57564e-12
LOC100126784	-1.26669	1.75983e-15
ABCC9	-1.26656	3.14635e-11
SLC13A3	1.26609	1.38373e-13
CCDC158	-1.26402	1.32627e-16
LRRC3B	-1.26337	1.81058e-23
LGALS3	-1.26314	6.96174e-15
CPXM1	-1.26291	5.09564e-08
SPINK13	-1.26215	1.04256e-11
PAQR5	-1.26196	3.42324e-18
POU5F1B	1.26181	2.72199e-17
MYBPC1	1.2617	7.2509e-05
PAPPA2	-1.2616	4.31985e-15
SLC38A5	-1.26154	5.28077e-11
PRTFDC1	-1.26121	7.30379e-15
DUSP15	-1.26092	1.89544e-09
SNHG3-RCC1	1.26015	3.40982e-12
KRTAP5-1	1.26001	2.98772e-11
IGFN1	1.25952	5.90137e-06
CAND2	-1.25941	1.02694e-16
TSPAN1	1.25906	2.00507e-14
STARD8	-1.2588	1.0168e-14
GRPR	1.25823	4.6139e-05
MYL2	-1.25781	0.0201291
CHST11	-1.25599	1.27866e-16
CYP26B1	-1.2558	1.74274e-08
FOXE1	-1.25511	1.37538e-07
TMEM45B	1.25508	1.31259e-06
PRDM5	-1.25399	9.5639e-16
REEP1	-1.25392	1.67172e-13
CDCA8	1.25375	5.57499e-21
IRAK3	-1.25366	5.73915e-17
ZNF454	-1.25243	2.08093e-15
SLC45A3	1.25236	4.44456e-09
LOC644936	-1.25197	3.76541e-23
SCUBE1	-1.25197	9.74847e-11
RAC3	1.2517	9.66119e-21
FMO2	-1.25143	7.85798e-08
MST4	-1.25084	2.21572e-22
ADAM28	-1.2502	2.7165e-10
RCAN2	-1.24981	7.01254e-14
SPG20	-1.24884	2.03231e-17
RPRM	-1.24871	2.52247e-09
DGCR9	1.24752	3.91734e-11
SIK1	-1.24714	9.62442e-10
SPINK5	-1.24709	6.27831e-05
DKK1	-1.24689	3.60419e-05
TRPM2	1.2468	4.40663e-07
TSHZ2	-1.24678	7.04837e-10
PSCA	-1.24649	0.00624628
SAMD5	1.24597	1.26745e-09
EID3	-1.24566	3.87403e-19
ZNF727	-1.24558	2.86932e-07
PABPC1L2B	1.24525	0.000162581
COLEC12	1.24494	2.46022e-15
ILDR2	-1.24475	9.69909e-13
SP5	1.24466	1.13907e-07
GPX7	-1.24441	2.67306e-13
CST4	-1.24398	0.000343318
GALNT7	1.24354	9.80669e-18
MESTIT1	-1.24347	1.61212e-18
SLC16A4	-1.24336	3.23636e-18
SERP2	-1.24275	1.21132e-10
LRRC7	1.24263	5.57393e-05
CDKL5	-1.24215	1.34165e-05
TUBA4A	-1.24209	1.11492e-15
SCNN1D	1.24199	8.31517e-10
C15orf51	-1.24176	3.55993e-14
CNR1	-1.24159	2.88536e-11
C6orf123	-1.24159	5.10387e-10
DNASE1L2	1.24155	5.39963e-10
SLIT3	-1.24127	2.53121e-11
SNX7	-1.24122	4.4034e-19
ANKRD53	-1.24108	1.53563e-13
MMP16	-1.24101	6.69459e-10
BCL2	-1.24095	1.09293e-15
GFRA3	-1.2409	3.94508e-06
KLHL13	-1.24034	2.17243e-18
ELOVL2	1.24033	8.01391e-07
IGF2BP2	-1.24012	2.74521e-10
HOXD12	-1.23977	3.79733e-19
FAM90A1	-1.23969	2.05164e-13
AMPH	-1.23869	6.83267e-14
LCA5	-1.23857	1.11642e-19
ROBO1	-1.23852	1.77297e-14
CBX2	1.2385	9.31635e-11
ZNF98	-1.23846	1.02338e-18
CHST3	-1.23756	1.00979e-16
AKAP2	-1.23745	2.05094e-05
KCNJ13	-1.2374	5.97308e-15
LRRTM1	-1.23714	6.68102e-09
NUP210	1.237	5.4722e-30
C14orf176	-1.23694	9.46919e-18
NRP2	-1.23675	1.73745e-13
SRPX	-1.23541	2.5388e-10
C14orf39	1.23531	9.51631e-12
ACSL4	-1.23513	5.59265e-19
TRH	-1.23492	9.97057e-20
FAM72B	1.23492	2.85919e-14
CERK	-1.23484	4.27041e-19
TRPC1	-1.23483	2.0679e-16
PTPLA	-1.23449	9.66552e-15
ETV5	-1.23408	2.26427e-12
SLC6A2	-1.23366	1.83782e-15
KSR1	-1.23351	1.43699e-16
GALNT6	-1.23349	4.42197e-15
HEPACAM	-1.23304	3.42787e-11
DMC1	-1.23257	1.0437e-18
PRPH	-1.23257	1.47928e-06
GRAMD1B	-1.23172	2.42617e-11
DGCR5	1.2315	1.8537e-09
CHRNA2	1.23115	9.98599e-06
DSG4	-1.2311	1.96895e-13
FAM65B	-1.23087	1.37702e-07
NPAS4	-1.2306	4.70392e-09
CPT1B	1.22943	9.28472e-12
RARRES1	-1.22938	1.43894e-06
LPA	-1.22927	1.48528e-08
ADCY8	-1.22911	1.34229e-18
EFNA5	-1.22871	5.61661e-11
ZAK	-1.22859	1.07403e-17
FAM5B	-1.22849	1.50201e-15
ANXA6	-1.22848	1.88709e-19
HSD11B1	-1.22777	1.99657e-09
SCNN1A	-1.22773	6.74293e-09
GPR75	-1.22737	3.02132e-13
HAPLN2	-1.22681	6.53689e-09
ZNF676	-1.22666	6.22845e-10
GMDS	1.22664	3.66477e-20
CRYBA2	1.22659	8.44889e-08
HCN2	1.22647	6.05114e-11
C1orf183	-1.22644	1.05973e-23
EFEMP2	-1.22629	1.51295e-15
C16orf45	-1.22615	7.36874e-19
DOK4	-1.22526	3.02479e-24
PCDHAC2	-1.22498	1.0856e-05
ADAMTS15	-1.22482	1.29058e-09
CHTF18	1.2229	1.57975e-20
EDDM3B	-1.22274	5.58252e-18
GPR144	-1.22274	1.33095e-11
SPARCL1	-1.22255	1.78622e-14
FHIT	1.22252	1.23802e-17
GLI3	-1.22194	4.45312e-17
ZFP57	-1.22175	1.85508e-06
HAPLN4	-1.2217	1.6316e-10
ERBB4	-1.22164	1.65981e-08
C14orf132	-1.22131	3.01288e-14
CLIC3	-1.22101	2.52633e-09
CYTL1	-1.22039	1.95705e-09
SSPN	-1.22033	1.40826e-16
RIMS4	-1.22015	9.55482e-09
TCAP	-1.21998	0.00236925
LOC643763	-1.21973	1.92961e-09
DEPDC7	-1.21961	1.62879e-09
SRRM4	-1.21956	1.57842e-10
RBPMS	-1.21893	2.07989e-15
ABCD2	-1.21784	2.76685e-11
GPR161	-1.21756	1.48721e-17
DZIP1	-1.21736	2.01498e-15
MFAP5	-1.21715	2.77913e-05
LOC441869	-1.21683	1.79898e-15
FERMT1	-1.21639	8.30639e-08
FAP	1.21613	1.28395e-07
ABCC3	-1.21606	1.63556e-07
POMC	-1.21603	2.72714e-10
EHD2	-1.21574	3.79876e-16
KANK2	-1.21505	2.35498e-19
SCHIP1	-1.21482	2.84862e-13
C11orf93	-1.21448	4.28291e-23
MBNL2	-1.21447	2.59895e-20
E2F2	1.21441	2.70485e-12
LOC339674	1.21429	6.77779e-16
IL33	-1.21385	6.24223e-13
BVES	-1.21364	4.51411e-11
RGS10	1.21303	3.02965e-25
ST5	-1.21249	2.53089e-24
PPAPDC3	-1.21249	4.88307e-12
PEG3	-1.21247	7.78614e-19
GJA3	1.21214	2.88455e-05
ATP1B1	-1.21175	2.50369e-16
AVPI1	-1.21172	8.5828e-18
ZP3	1.2117	3.24553e-15
ZNF257	-1.21088	1.51294e-09
LRRC56	1.21047	8.85081e-28
C20orf194	-1.21024	3.37449e-23
FABP3	-1.21009	1.19075e-09
C19orf23	1.20997	3.71909e-21
ANKRD35	-1.2099	1.63408e-10
RPL22L1	1.20908	7.60534e-18
ESPL1	1.20902	4.11334e-10
CDC42EP3	-1.20892	1.62862e-21
SLC25A27	1.2089	2.7376e-11
DPYSL3	-1.20845	2.14685e-18
GPR160	1.20789	7.09527e-24
GJC1	-1.20713	1.37005e-14
HAO1	1.20694	0.000112598
PITPNM3	-1.20661	1.57549e-17
EGOT	-1.20658	3.36831e-10
SMTN	-1.20635	1.04803e-13
RASSF5	-1.20621	9.55491e-17
ANP32E	-1.20593	2.17144e-22
CHRFAM7A	-1.20587	6.77859e-09
ADAMTSL3	-1.205	2.88753e-08
LIPE	-1.20466	1.40826e-16
FOSL1	-1.2046	7.84644e-05
HIST1H2BF	1.20416	4.14557e-07
UNC5C	-1.20415	1.30391e-09
SLC4A4	1.20373	5.60783e-07
LOC647309	1.20352	0.000442114
IL17RE	-1.20335	9.16672e-09
EXO1	1.20334	2.91434e-09
RAB26	1.20326	3.64832e-13
ARL10	-1.20258	3.02153e-14
ZNF157	-1.20239	1.5845e-24
ITGA1	-1.20201	2.47876e-11
SLC10A4	1.20133	4.1672e-11
CGB7	-1.20126	2.41037e-08
GPRIN1	1.20055	1.20593e-19
EFHA2	-1.20035	4.23737e-13
MIOX	1.19981	7.3e-10
PTTG1	1.19963	2.53665e-11
CNTNAP2	1.19929	3.88587e-07
DENND2C	-1.19817	3.40783e-12
RHOB	-1.19815	4.2091e-17
C14orf37	-1.19792	3.63723e-14
KLF8	-1.19688	1.33452e-17
SGCE	-1.19557	3.53937e-15
EFHD1	-1.19517	1.08424e-13
NSUN5P1	1.19504	5.90785e-12
HPSE2	-1.19491	2.78143e-05
PHF21B	1.19487	5.32353e-10
B4GALNT1	-1.19451	2.43478e-11
SLFN12	-1.19429	1.54557e-12
TGFB3	-1.19406	4.52152e-10
KCNC2	1.19401	0.00836038
HSD17B3	1.1939	2.02962e-07
KCNE1L	-1.19349	1.34537e-13
DLK1	-1.19336	6.30322e-06
TBC1D3G	1.19255	0.00568356
CHST15	-1.19238	7.5991e-15
CA11	-1.19206	1.64782e-12
C1orf182	1.19169	1.15627e-15
SLC5A7	-1.19164	2.99436e-11
MPP6	1.19151	3.21392e-18
PPP1R1C	-1.19141	1.76809e-07
MYO3A	-1.19139	3.161e-14
PKHD1L1	-1.19089	4.12037e-10
APOBEC3F	-1.19082	5.73389e-12
PDGFC	-1.19072	1.01128e-14
RAPGEFL1	-1.19055	9.41581e-16
FADS1	-1.19012	5.79385e-14
DUSP4	-1.19009	1.43022e-08
FBXL2	-1.18994	1.57874e-10
ATP12A	-1.1899	0.00371093
FCER1A	-1.18984	5.21259e-09
FCRLB	-1.18829	3.80856e-17
METTL7A	-1.18823	1.25783e-20
APCDD1L	-1.18708	6.33553e-10
TRIM58	1.18704	1.85508e-06
CHRNA4	-1.18697	1.12136e-11
TWIST2	-1.18652	2.89837e-10
GPR149	-1.18651	1.41812e-11
DLX3	-1.1863	1.39653e-09
CYP4F2	-1.18548	0.00939711
DUSP19	-1.18516	1.80129e-26
CDCA3	1.1848	2.6007e-14
SERPINF2	-1.1847	2.91763e-09
PTRF	-1.18414	3.28319e-16
ANXA2	-1.18352	8.45543e-18
GPR98	1.18294	1.4893e-12
VSIG2	-1.18286	0.00159279
ISL2	-1.18248	2.34079e-08
FOXA2	-1.18221	1.01065e-05
NEURL1B	-1.1822	2.42021e-21
LRRC4	-1.18167	2.90502e-11
MGC87042	1.18164	5.6334e-17
SYCE1L	1.18157	1.43088e-05
DIO1	1.18152	0.000127775
NCRNA00093	1.18142	9.1608e-13
SH3PXD2B	-1.18122	3.29761e-21
PRELID2	-1.18101	7.86096e-16
DSCAML1	-1.1804	3.33872e-14
DDIT4	-1.18032	1.83376e-14
ROPN1	1.17975	9.62773e-12
C1orf126	-1.17952	6.09727e-15
EPCAM	1.17935	4.58191e-26
KCNT2	-1.17927	3.6499e-08
MAMSTR	-1.17927	4.75655e-16
LOC441666	-1.17787	1.21015e-07
FAM72D	1.17777	1.78074e-12
ARHGEF19	-1.1773	4.64463e-13
IL1RN	-1.17705	4.16681e-09
NSUN5P2	1.17687	5.29548e-12
CCDC154	1.17656	4.33516e-16
LOC100128788	1.17613	4.98482e-22
THSD7B	-1.17601	3.62755e-07
TMEM52	1.17493	3.17657e-13
ST6GAL2	-1.17491	5.85024e-08
HS3ST6	-1.1745	1.73264e-07
OLFML2A	-1.17444	7.92111e-14
DCST2	1.17421	8.62314e-10
PTPLAD2	-1.17344	1.01897e-15
SNHG9	1.17205	1.72049e-11
C15orf21	1.17144	4.03778e-05
EDA2R	-1.17103	2.17087e-11
TMEM229A	-1.17097	2.2173e-12
LFNG	1.1708	6.22146e-12
LHFPL4	-1.17073	1.81802e-06
SULT4A1	1.17066	0.000166221
AMT	-1.17054	1.72253e-11
ATOH8	-1.17052	1.5782e-10
PCDHB2	1.17041	3.91261e-07
AGMAT	1.17031	1.721e-09
DBC1	-1.16987	5.14935e-06
SPINT3	-1.16951	5.60149e-21
SERPINA4	-1.16934	0.00160549
GPR133	-1.16914	2.40958e-07
ABCG4	-1.1691	2.25352e-18
PLSCR4	-1.16883	1.98013e-14
EPHX3	-1.16859	9.23594e-08
CACNA2D3	-1.16847	9.00331e-09
CYP27C1	-1.16811	1.0624e-10
SNPH	-1.16802	1.77725e-13
SIM1	-1.16802	1.52088e-14
PTPRQ	-1.16754	2.43704e-05
INSRR	-1.16749	3.29129e-08
TTBK1	-1.16729	3.29883e-13
FLJ10357	-1.16669	3.02369e-21
UGT3A2	-1.16657	3.4892e-09
GFRA2	-1.16634	1.03193e-10
CITED1	-1.16634	2.06946e-05
PDE6B	-1.16627	2.94768e-08
CCRL1	-1.16609	4.78619e-17
UHRF1	1.16596	3.28492e-10
RAG1	-1.16496	1.9681e-10
KBTBD12	-1.16486	2.74076e-08
KRT6A	-1.16402	0.000656566
SNX31	-1.16384	1.88089e-05
MSH5	1.16363	2.15823e-20
ELF4	-1.16348	2.30665e-14
HIST1H4H	1.16318	2.52633e-09
JAKMIP2	-1.16313	8.80949e-10
MSI1	1.16299	2.78304e-23
NELL2	-1.16296	1.34321e-06
SLC10A5	1.16273	4.76311e-13
SLFN13	-1.1625	3.35912e-10
FOXD4	1.16093	1.01117e-10
CELF2	-1.16082	3.31883e-13
FLRT2	-1.16062	4.06219e-09
C10orf55	-1.16041	1.99771e-14
COL19A1	-1.15995	3.38584e-07
TRPM5	-1.15975	1.53798e-08
SLC26A1	1.15961	5.50083e-19
TMEFF2	1.15955	0.00108562
GFRA1	-1.1582	3.28233e-08
DAPP1	-1.15817	1.77747e-07
PABPC1L	1.15812	4.7021e-08
PDE4A	-1.15756	1.01893e-15
SPTBN2	1.15752	4.55906e-29
KCNE3	-1.15737	1.15553e-09
C7orf31	-1.15666	1.06634e-15
CAV3	-1.15658	4.61323e-07
ROBO2	-1.1562	1.20534e-08
FBXO2	-1.15559	4.87295e-10
TK1	1.15559	7.63461e-14
NGFR	-1.15507	1.44138e-08
HHATL	-1.1548	1.77856e-06
PDILT	-1.15415	1.55212e-10
GDF7	-1.15404	1.61978e-09
KRT19	-1.15375	2.94858e-07
MYRIP	1.15206	1.99771e-14
ASPH	-1.15171	3.86727e-20
PRDM16	-1.15151	1.75401e-11
P2RX5	1.15131	7.41577e-15
FHL2	-1.15122	3.77626e-12
ANKRD2	-1.14963	6.33714e-06
ANXA1	-1.14844	2.93303e-13
PATE3	-1.14822	1.03975e-14
OR52R1	1.148	3.23096e-10
NPR2	-1.1474	1.91393e-16
COX7A1	-1.14718	2.05687e-08
MEIS3P1	-1.14707	3.5461e-21
C14orf159	-1.14681	1.87861e-15
VILL	-1.14669	7.56689e-09
GALNTL6	1.14662	1.14659e-06
LOC391322	1.14647	0.000431119
CECR2	1.14629	1.74641e-08
EME2	1.14627	8.07429e-08
KIF5A	-1.14623	2.82978e-09
LOC643008	-1.1461	5.40852e-10
IL22RA1	-1.14576	2.73244e-10
LOC338799	1.14568	1.05382e-11
ACACB	-1.14509	1.27586e-17
ZYG11A	1.14502	1.90324e-08
STIL	1.14475	1.45611e-20
C7	-1.14467	3.87937e-06
PPM1L	-1.14453	2.09187e-10
TMPRSS4	-1.14439	0.000644851
TRIP6	-1.1443	4.82397e-17
PLD1	-1.14373	3.84529e-14
TMEM158	-1.14357	3.75446e-10
GEFT	-1.14351	3.97783e-14
KNDC1	-1.1433	1.59759e-07
GPR37L1	-1.14325	2.34833e-12
BCAN	-1.1432	1.17773e-07
APOC2	1.14312	3.97717e-07
RBPMS2	-1.14294	8.70769e-14
SELE	-1.14287	0.00121174
NCS1	-1.14267	2.91626e-19
FILIP1L	-1.14194	3.41965e-09
FBXO40	-1.14183	5.1275e-05
NOG	-1.14131	1.81436e-10
MAEL	-1.1413	3.97406e-08
ABCC6	-1.14101	3.87297e-06
SPTLC3	-1.14095	5.92854e-12
WNT2	-1.14039	4.39633e-05
CCDC3	-1.13941	1.55167e-11
TACC1	-1.13929	3.60145e-19
TNNC1	-1.13887	0.0013956
HES6	1.13814	1.06896e-09
PABPC4L	-1.13811	3.50769e-13
SERPINF1	-1.13789	1.69884e-10
TMEM47	-1.13725	1.40589e-16
GRIA2	-1.13696	1.18487e-07
C4orf38	-1.13693	1.4088e-14
LARGE	-1.13672	1.0201e-23
CEACAM6	-1.13658	0.000196793
ARC	-1.13583	1.28052e-06
C2orf71	-1.13568	1.52518e-12
HOXB4	-1.13543	1.90137e-08
USP2	-1.13524	6.61261e-10
PCDH20	-1.1352	1.15974e-07
CABP4	1.13508	1.30061e-13
SLMAP	-1.13499	2.30263e-31
GAL3ST3	-1.1349	1.56332e-07
C10orf116	-1.13471	7.09347e-06
TNFRSF10C	-1.13469	1.0303e-09
GPX8	-1.13444	2.42959e-14
SLC1A3	-1.13396	4.55661e-12
LOC389493	-1.13369	9.34281e-05
FABP4	-1.1334	2.21488e-06
LHFPL1	-1.13215	3.43891e-13
GLOD5	1.13213	1.53695e-15
PHLDA1	-1.13196	8.57319e-13
COL13A1	-1.13139	9.15944e-08
TUBB2A	1.13124	8.59892e-12
CXCL10	1.1309	2.46098e-06
UBE2QL1	-1.13077	1.73459e-11
FREM2	-1.13051	1.22809e-05
CCDC80	-1.13032	1.0303e-09
PRDM11	-1.12931	4.60387e-23
ATP6V1B1	-1.12877	9.08793e-06
CELF5	1.12839	1.86245e-06
SORCS2	-1.12802	8.31497e-09
LENG9	1.12674	1.1289e-17
TM4SF19	1.12667	6.91527e-08
KCP	-1.12634	1.63596e-10
INPP5D	-1.12606	2.64294e-12
FHL5	-1.12601	2.51418e-08
C14orf180	-1.12556	1.49049e-10
SGCB	-1.12546	5.69499e-23
ENTPD5	1.12446	1.45799e-08
SOX2	-1.12412	1.45024e-05
CAP2	-1.12377	4.15406e-12
EYA1	-1.12345	7.05637e-07
SV2A	-1.12323	4.26965e-13
NEGR1	-1.12297	2.5747e-09
HAS2	-1.1229	2.28719e-07
DIXDC1	-1.12247	4.05693e-19
TMEM106A	-1.12222	2.7748e-14
PLEKHH2	-1.12162	2.32395e-10
KLF5	-1.12159	6.61154e-13
PCDHGB7	-1.12083	2.62745e-06
ZGLP1	1.12068	4.85053e-09
GDF5	-1.12023	4.80072e-07
GPR62	-1.12015	5.64595e-14
LRRC17	-1.1198	2.77885e-16
AOC3	-1.11978	7.6399e-11
DST	-1.11948	1.10185e-11
LIMS3	-1.11876	1.56334e-09
ACER1	-1.11796	3.38893e-06
RNFT2	1.11789	1.76631e-12
TSHZ3	-1.11733	4.04688e-17
ZEB2	-1.11711	1.45641e-11
ASF1B	1.11704	1.14178e-11
KIF2C	1.11683	1.1645e-11
ELMOD1	-1.1154	6.34761e-09
LIPC	-1.11495	3.84216e-10
OXER1	-1.1146	7.94507e-09
CXADRP2	1.11439	0.00369239
IGF2	-1.11392	7.82475e-08
PADI2	-1.11387	6.16663e-08
TRERF1	-1.11363	1.26257e-11
MLF1IP	1.11356	2.77547e-14
PDLIM1	-1.11344	3.45456e-16
CD36	-1.11259	1.55156e-06
MAGEE2	-1.11236	3.46159e-11
HIPK3	-1.11224	7.95986e-06
FLJ43390	-1.112	1.39699e-12
THPO	1.11166	1.66719e-08
SLC12A8	1.11075	4.65603e-27
C5orf34	-1.11071	4.37679e-20
SLC35F4	-1.1105	2.6308e-10
CTSE	-1.11023	7.55617e-06
LOC100192378	-1.10839	1.92748e-11
OR13A1	1.10801	5.65194e-09
RAB34	-1.10781	4.23359e-13
AHR	-1.10728	4.36383e-13
SHOX2	1.10684	3.89194e-08
SALL1	-1.10606	3.98445e-06
CHDH	1.10559	4.20557e-15
[truncated: 403 more rows]

## Sheet: Sheet2
					gene	logFC	adj.P.Val
Tag	logFC		adj.P.Val		IGSF1	-2.95146	3.08233e-06
DLX1	5.28775		7.18333e-42		RPE65	-2.95987	6.30095e-07
PCA3	4.75238		3.94099e-22		KCNJ15	-2.97223	7.42971e-08
ZIC2	3.89316		8.75842e-23		GPX2	-2.99575	4.48995e-14
SLC45A2	3.88608		4.62859e-14		MCF2	-3.06063	1.18103e-08
HOXC6	3.8245		5.41024e-25		EMX2OS	-3.09944	1.20372e-17
TDRD1	3.82174		3.71596e-25		MYH6	-3.12068	1.21938e-05
DLX2	3.76728		2.19796e-49		CA14	-3.15059	8.69542e-20
NKX2-3	3.50776		1.29831e-16		FOXI1	-3.18667	4.1506e-05
HOXC4	3.08995		6.90759e-44		CPNE6	-3.23474	9.14173e-08
COL10A1	3.07757		3.02123e-31		PADI3	-3.27652	7.08364e-08
FOXD1	3.05876		1.96427e-35		KRT13	-3.35437	5.51108e-09
ZIC5	3.03743		9.85712e-24		ACTC1	-3.41959	1.16473e-15
AMACR	3.02866		1.49238e-36		CLCA2	-3.49171	2.15729e-09
SIM2	2.97385		3.81384e-33		SERPINA5	-3.50228	6.66745e-21
OR51E2	2.96957		5.00742e-23		SLC39A2	-3.74801	4.29673e-06
ONECUT2	2.96087		2.13588e-19		AQP2	-3.80047	0.000243457
SLIT1	2.94395		2.19984e-11		PIK3C2G	-3.80048	2.97731e-08
GAL	2.93215		2.248e-29		SEMG2	-3.98121	1.57552e-06
LOC100130872	2.86621		9.45072e-19		SEMG1	-5.20482	0.00191898
ACSM1	2.8168		1.42932e-17		DLX1	5.28775	7.18333e-42
HPN	2.80797		1.99206e-29		PCA3	4.75238	3.94099e-22
TARP	2.80756		7.5991e-15		ZIC2	3.89316	8.75842e-23
FOLH1B	2.79271		9.79581e-28		SLC45A2	3.88608	4.62859e-14
TGM3	2.78293		8.24141e-35		HOXC6	3.8245	5.41024e-25
UGT2B4	2.75837		1.16561e-18		TDRD1	3.82174	3.71596e-25
MNX1	2.7373		3.94613e-40		DLX2	3.76728	2.19796e-49
PHGR1	2.72647		5.75708e-17		NKX2-3	3.50776	1.29831e-16
COMP	2.70154		2.64635e-16		HOXC4	3.08995	6.90759e-44
HOXC5	2.67851		1.86368e-28		COL10A1	3.07757	3.02123e-31
MMP26	2.63776		1.04964e-23		FOXD1	3.05876	1.96427e-35
FOLH1	2.63674		5.99004e-56		ZIC5	3.03743	9.85712e-24
ARHGDIG	2.60842		5.53736e-30		AMACR	3.02866	1.49238e-36
CST2	2.57784		3.78282e-16		SIM2	2.97385	3.81384e-33
APOF	2.55588		8.54289e-26		OR51E2	2.96957	5.00742e-23
LOC145837	2.53114		2.24959e-23		ONECUT2	2.96087	2.13588e-19
GLYATL1	2.50371		8.00698e-24		SLIT1	2.94395	2.19984e-11
ANKRD34B	2.49653		3.21136e-23		GAL	2.93215	2.248e-29
DNAH5	2.47912		2.04101e-27		LOC100130872	2.86621	9.45072e-19
MYBL2	2.47153		4.05046e-39		ACSM1	2.8168	1.42932e-17
ADAM2	2.46169		1.75597e-26
HJURP	2.45515		6.20639e-23
CHIT1	2.4337		1.30663e-27
LOC100128675	2.43304		1.73905e-16
LMX1B	2.43282		1.20904e-19
LUZP2	2.41852		4.03085e-27
B3GNT6	2.38345		7.65058e-07
BEND4	2.34485		3.43178e-18
PRAC	2.32262		4.89748e-29
CGREF1	2.31879		9.71924e-11
KIF4A	2.31807		2.79703e-16
COL2A1	2.31488		4.73159e-20
KLK15	2.31294		7.63528e-47
CCDC78	2.29332		2.1289e-32
C2orf72	2.28572		5.40363e-19
OTX1	2.27346		1.23654e-18
NLRP12	2.26342		3.20278e-09
UNC5A	2.25831		3.79733e-19
INSM1	2.23723		6.98237e-25
EPHA10	2.23208		2.19498e-22
MELK	2.22009		1.31222e-18
LOC728606	2.20746		2.99066e-11
DNAH8	2.19674		4.3758e-10
MATK	2.19198		1.93835e-15
ZNHIT2	2.18719		1.72333e-10
PDIA2	2.18403		2.28768e-18
SLCO1A2	2.17901		7.5292e-21
SERPINA11	2.17587		7.39363e-16
SPON2	2.17512		6.20197e-20
APOC1	2.17499		4.45407e-15
BIRC5	2.14719		8.5146e-29
FFAR2	2.14355		1.58463e-14
UBE2C	2.13923		2.24867e-20
EPR1	2.12708		5.01927e-33
CCL18	2.11064		5.4048e-30
SNHG3	2.09958		3.41845e-14
DLGAP5	2.08869		9.11925e-15
GOLM1	2.08613		2.53545e-17
NOX4	2.08311		6.71973e-29
FEV	2.07943		9.84679e-09
MMP10	2.0786		2.4165e-33
RRM2	2.07715		6.69422e-26
CCDC108	2.07317		7.92105e-23
CENPA	2.07158		2.17719e-21
TRPM8	2.06596		1.10448e-27
STX19	2.06535		8.78591e-19
TMEM178	2.05217		2.53021e-23
TMSB15A	2.05173		1.06995e-12
TFF3	2.04828		4.07017e-17
THBS4	2.04004		7.9199e-21
MOV10L1	2.02811		9.963e-13
FABP5	2.02751		2.27704e-10
ELAVL2	2.0219		2.53432e-19
ATP8A2	1.99844		1.05607e-25
CPNE7	1.99805		2.1465e-11
MMP9	1.99662		2.04717e-30
CACNA1D	1.99652		1.46739e-18
TROAP	1.98696		1.73208e-15
NEK5	1.98554		6.61492e-23
NETO2	1.98516		8.52022e-32
BCL8	1.97016		1.46868e-27
EN2	1.96955		1.13094e-13
PAQR6	1.96743		3.8091e-18
HAGHL	1.96617		6.53466e-21
PRR16	1.96083		4.47587e-09
PCSK6	1.95654		2.89004e-07
IQGAP3	1.95253		6.63886e-15
C2CD4C	1.94803		1.11755e-26
MKI67	1.93812		8.85081e-28
FGL1	1.93665		3.52819e-11
GTSE1	1.9287		3.44329e-24
HIST3H2A	1.92782		6.31064e-15
ARHGEF38	1.92576		5.27842e-32
IRX4	1.92141		5.29353e-30
PAX1	1.91982		1.31447e-15
CDC25C	1.91413		4.83201e-11
SPDEF	1.913		1.13094e-13
B3GAT1	1.91034		7.88295e-14
GDF15	1.90359		8.69508e-17
CLEC18B	1.89975		1.29908e-08
AMH	1.89607		7.88091e-11
KIF20A	1.88733		1.68341e-33
KCNG3	1.88367		1.3358e-23
ALOX15	1.88129		4.09783e-31
UGT1A3	1.87924		3.90192e-27
PLA2G2A	1.87743		3.43419e-11
LASS1	1.87068		7.41356e-17
DNASE2B	1.86914		2.1761e-18
CENPM	1.86262		1.51866e-15
HMMR	1.86089		1.42692e-17
ABCC4	1.85377		1.53935e-27
NCAPG	1.85098		5.8275e-21
KIF18B	1.84529		1.41476e-11
EPHA8	1.83561		6.81854e-21
GNG13	1.82594		5.39989e-18
SNHG4	1.82318		1.83979e-21
TMEM132A	1.82256		1.05153e-09
RAP1GAP	1.82141		8.93406e-23
TRIM36	1.82107		2.49311e-16
HOXB13	1.81868		1.55156e-06
LOC100129066	1.81033		1.26237e-29
UCN	1.80973		2.42745e-20
AK5	1.8092		2.56093e-08
F2RL2	1.80833		1.03928e-10
SMPDL3B	1.80821		2.23734e-14
TRPM4	1.80563		3.6206e-17
C19orf45	1.79844		4.21296e-20
NEK2	1.79301		1.18739e-19
SKA3	1.79029		6.00028e-13
FAM64A	1.78755		1.77123e-15
HIST1H4E	1.78407		5.97752e-13
KLK2	1.78221		4.35698e-08
C4orf48	1.78217		1.50675e-21
MS4A8B	1.78008		1.077e-26
CDC20	1.7789		3.17064e-23
LOC100144604	1.77606		9.50991e-22
CASKIN1	1.77308		2.70898e-12
TPX2	1.76966		1.22095e-18
FOXL2	1.76683		2.32137e-18
GHRHR	1.76608		3.07437e-27
ASPN	1.75953		9.70931e-20
TUBB4	1.75491		1.01808e-21
PODXL2	1.75396		2.13992e-22
B4GALNT4	1.7526		1.71007e-43
BUB1B	1.74672		6.1926e-24
TWIST1	1.74486		0.000163516
ISX	1.74011		1.94929e-12
SDS	1.73994		1.86456e-19
ROPN1B	1.73574		5.93706e-24
GDF1	1.73383		2.79232e-15
PRR7	1.72005		1.08833e-11
TSPAN19	1.71124		1.56594e-17
APOE	1.71053		2.58251e-17
CDC45	1.70905		9.86597e-26
ALB	1.70738		3.22737e-22
PLK1	1.70115		4.58455e-20
PDLIM5	1.70084		1.57895e-21
SLCO1B3	1.70027		2.05972e-17
KIAA1875	1.69676		6.98781e-17
AURKB	1.69638		5.08673e-19
NKAIN1	1.68956		1.71199e-17
ITGBL1	1.68823		1.10634e-17
MGC14436	1.68612		4.68586e-33
FOXA1	1.68505		3.02996e-09
ADRB1	1.68468		2.17883e-08
MCOLN2	1.68399		3.56444e-12
SPC25	1.6835		1.04995e-13
TBX1	1.68265		8.05497e-25
PKMYT1	1.67776		3.18582e-31
SSPO	1.6757		2.44597e-15
ANGPTL3	1.673		5.73186e-09
DAZ1	1.67021		3.37949e-18
GSC	1.669		9.28484e-12
GCNT1	1.66778		3.93361e-50
PBK	1.66157		1.25063e-18
F12	1.65903		3.63382e-20
CENPF	1.65089		2.10859e-21
ZNF560	1.64949		4.04149e-17
NCRNA00105	1.64758		1.05973e-23
C2orf14	1.64193		1.32321e-26
SLC43A1	1.64014		1.00114e-14
EZH2	1.63843		9.38373e-22
BRSK2	1.63761		3.14528e-20
HIST1H2AM	1.63679		1.89773e-14
TMC5	1.63571		3.92188e-13
C17orf93	1.63502		5.35643e-11
F5	1.6314		1.14416e-23
FOXB2	1.62838		7.15174e-14
FOXM1	1.62721		2.24251e-22
DEPDC1B	1.62256		4.28939e-15
SFTPA2	1.62249		3.71397e-10
VSTM2L	1.62205		6.44683e-14
PTPRT	1.61954		1.30663e-17
C19orf48	1.61592		1.53908e-22
C12orf34	1.61173		2.55175e-12
PCDHA1	1.61074		3.53126e-09
KIAA0087	1.61027		6.8473e-10
SLC7A11	1.60747		8.91473e-12
ASPHD1	1.60431		1.74738e-08
SLC6A11	1.60203		3.85865e-12
ELFN2	1.60069		6.42138e-08
RNF157	1.59893		1.25948e-07
CTNND2	1.59722		2.48217e-08
ZP1	1.59078		1.33793e-10
TOP2A	1.58802		2.45287e-20
CDKN3	1.58764		2.11991e-13
SBK1	1.58633		6.53988e-23
CLEC18A	1.58405		1.49935e-29
LRFN1	1.58207		2.64306e-18
SDK1	1.58029		7.33312e-18
PLA2G7	1.57993		1.13897e-18
CCNB2	1.57909		2.80483e-16
MUC2	1.5754		4.54579e-17
CTHRC1	1.57402		6.07245e-17
C1orf64	1.57346		1.50462e-22
NEIL3	1.56545		1.12801e-16
PRAME	1.551		1.90302e-23
CPLX3	1.55066		6.1045e-19
LOC100287718	1.55044		1.02098e-21
RHPN1	1.54982		1.03476e-18
SLC19A1	1.54869		6.34938e-22
OR51E1	1.54776		5.86517e-24
AGR3	1.54692		4.54666e-14
RAB17	1.54636		5.83136e-20
KLK3	1.5461		1.65567e-19
PPM1E	1.54115		1.93323e-14
PYCR1	1.54066		1.25115e-08
HES4	1.54056		2.49252e-14
PTCHD2	1.53985		2.29244e-13
PTP4A3	1.53775		1.18949e-20
SGEF	1.53661		3.86194e-21
ERG	1.53455		9.90472e-23
MEX3A	1.53442		4.9952e-29
TBX10	1.53441		3.67055e-08
FOXN4	1.52916		3.78178e-05
PKIB	1.52895		3.8636e-14
TUBB3	1.52701		5.54182e-12
NKX6-1	1.52532		1.60527e-22
HIST1H2BG	1.52342		1.08936e-20
SPINK1	1.52057		1.48068e-25
MARCKSL1	1.51972		3.82434e-28
C19orf51	1.51794		1.94419e-19
ASPM	1.51297		4.93269e-33
ACCN3	1.51272		2.51524e-25
RGS11	1.50623		2.40864e-17
CAMKK2	1.5034		5.50163e-29
RAB3B	1.50134		4.59052e-12
SLC22A10	1.49901		3.3887e-12
VGF	1.49546		9.13777e-05
YJEFN3	1.49411		2.04649e-23
NCAPH	1.49389		8.61121e-18
CXCL11	1.49301		3.41749e-27
SLC24A5	1.48915		8.64818e-21
CEP55	1.48891		4.64517e-26
BICD1	1.48775		5.46875e-20
MGAT5B	1.48647		2.18144e-26
TOX3	1.48621		1.01808e-21
EBF2	1.48394		3.57854e-24
FAM189A1	1.48356		2.46306e-16
MAK	1.47793		9.14327e-25
KLK12	1.47773		1.59322e-22
C9orf140	1.47274		1.89569e-09
FAM111B	1.46738		2.48354e-26
KLHL35	1.46495		5.12712e-14
SKA1	1.45835		2.96755e-38
KLK4	1.45749		1.86526e-27
CCDC83	1.4528		1.44921e-32
NUDT8	1.45165		2.51684e-22
C9orf163	1.44943		5.92286e-15
C10orf95	1.44374		3.2057e-19
ZMYND10	1.44078		3.2684e-22
C16orf59	1.44049		6.3808e-12
RTN4RL2	1.44044		8.6067e-08
KIFC1	1.4368		4.20846e-21
GPC2	1.43629		1.79171e-26
LOC389332	1.43562		4.79201e-08
KCNH8	1.43363		7.04948e-11
NOL4	1.433		3.2949e-18
VAX2	1.43164		2.58251e-17
FASN	1.4245		3.04521e-14
TTC36	1.42326		2.95492e-20
HIST3H2BB	1.42172		1.03062e-14
SRMS	1.42076		6.84994e-09
CELSR3	1.42018		1.90491e-16
TRIB1	1.41723		1.60499e-20
GJB1	1.41517		2.73619e-17
GABRB3	1.41425		3.92631e-32
C4A	1.41262		4.47982e-27
NEAT1	1.41246		1.31754e-12
OSTalpha	1.41146		4.49172e-17
DBNDD1	1.40673		2.40834e-10
CPB1	1.40088		3.58613e-27
FGFRL1	1.40004		3.01903e-19
BIK	1.39872		6.14249e-22
PCDHGB1	1.3976		6.91278e-18
ULBP1	1.39691		2.62357e-22
RPRML	1.39576		1.18981e-16
LOC149134	1.39553		2.43461e-20
CDCA5	1.39416		8.50434e-17
LOC644165	1.39278		7.34094e-19
KLKP1	1.3905		1.95802e-11
NLRP8	1.3894		1.18661e-06
DIAPH3	1.38919		5.57853e-17
BUB1	1.38589		2.15533e-09
HIST2H3C	1.38574		2.85331e-19
DLL3	1.38373		1.64963e-07
ATG9B	1.38337		4.0702e-13
SSTR1	1.38159		2.04699e-10
CAMK2N2	1.38057		6.31007e-13
CHI3L1	1.37674		8.58469e-16
NKX3-1	1.3752		1.99089e-10
CYorf15B	1.37241		3.43852e-25
STEAP1	1.37093		1.37267e-21
HIST1H3H	1.36992		4.29559e-25
NKX2-2	1.36971		1.11935e-16
CRISP3	1.36463		3.18774e-26
HIST1H1E	1.36413		5.81085e-22
IL11	1.363		1.73727e-07
KIF14	1.36214		1.08677e-16
CCNA2	1.35974		4.34575e-20
CENPN	1.35859		7.89018e-22
ADAM21	1.3576		1.69293e-18
TRIP13	1.35642		2.11109e-18
TLCD1	1.35547		1.54619e-19
C15orf50	1.35283		3.15307e-25
SFRP4	1.35064		2.55627e-08
KIAA0101	1.34812		3.37252e-06
HSF4	1.34706		7.15754e-11
LOC153328	1.34501		6.9933e-15
GABRD	1.34494		4.32595e-18
P2RY11	1.34337		2.08185e-16
TTK	1.3431		4.48995e-14
TMEM145	1.3424		2.85848e-16
SHCBP1	1.3418		1.86006e-36
TNN	1.34094		2.13182e-19
ARMC3	1.34083		9.62232e-18
FZD8	1.34074		9.33588e-21
ADM2	1.34014		9.65886e-15
APBA2	1.33968		1.53528e-16
RLTPR	1.33535		5.72727e-21
HIST1H2AE	1.33241		1.30828e-17
LRGUK	1.33188		8.23211e-16
KRT20	1.33108		1.25783e-20
LRRC26	1.33089		1.66228e-12
ZDHHC11	1.32784		2.40112e-20
TERT	1.32709		2.38637e-21
RPGRIP1	1.32339		1.08815e-20
CPLX1	1.32305		3.32318e-06
CDKN2A	1.32246		1.30283e-25
LOC440905	1.32162		6.76421e-22
SIX1	1.31996		7.7231e-12
FLJ12825	1.31606		8.43834e-08
CYP2J2	1.31514		2.54998e-21
HIST1H4J	1.31172		7.37013e-22
TMEM184A	1.31019		6.93852e-24
MESP1	1.30701		5.78685e-17
SPAG5	1.30384		1.53908e-22
HPX	1.30205		4.43299e-29
SLC26A6	1.30142		5.81791e-19
CLDN3	1.30109		1.27881e-31
COL9A2	1.29995		9.82564e-06
LINGO3	1.29922		1.59632e-20
RPL36A	1.29807		1.57511e-11
MGC29506	1.29659		6.54564e-08
HS3ST4	1.29346		1.18437e-13
MSL3L2	1.29267		1.05805e-11
EFCAB4A	1.28854		2.65823e-16
SPC24	1.28711		5.87174e-08
BAIAP2L2	1.2852		5.56162e-08
ATOH1	1.28207		5.19352e-24
ZNF695	1.28179		6.52731e-20
NUF2	1.27965		1.60994e-26
KLB	1.27907		6.55816e-14
PPP1R14B	1.27802		7.88341e-15
MAPK8IP2	1.27617		3.07384e-13
SLC13A3	1.26609		1.63503e-12
POU5F1B	1.26181		8.15904e-06
MYBPC1	1.2617		7.84256e-21
SNHG3-RCC1	1.26015		1.87428e-30
KRTAP5-1	1.26001		6.5001e-18
IGFN1	1.25952		2.52451e-18
TSPAN1	1.25906		4.8683e-20
GRPR	1.25823		2.42745e-20
TMEM45B	1.25508		6.46911e-09
CDCA8	1.25375		1.06847e-11
SLC45A3	1.25236		2.80411e-14
RAC3	1.2517		7.20911e-19
DGCR9	1.24752		3.25401e-22
TRPM2	1.2468		1.99027e-11
SAMD5	1.24597		5.59463e-18
PABPC1L2B	1.24525		1.42964e-19
COLEC12	1.24494		1.1927e-06
SP5	1.24466		4.21453e-21
GALNT7	1.24354		2.96436e-08
LRRC7	1.24263		1.98374e-14
SCNN1D	1.24199		4.80025e-25
DNASE1L2	1.24155		3.74888e-17
ELOVL2	1.24033		4.44436e-13
CBX2	1.2385		1.13328e-11
NUP210	1.237		2.33218e-09
C14orf39	1.23531		1.44408e-25
FAM72B	1.23492		1.1034e-05
DGCR5	1.2315		2.51707e-22
CHRNA2	1.23115		6.89992e-18
CPT1B	1.22943		3.32671e-05
GMDS	1.22664		6.09829e-19
CRYBA2	1.22659		1.15328e-06
HCN2	1.22647		1.30464e-12
CHTF18	1.2229		6.7736e-08
FHIT	1.22252		1.38154e-20
FAP	1.21613		3.09607e-13
E2F2	1.21441		4.95514e-19
LOC339674	1.21429		5.21178e-14
RGS10	1.21303		0.00105781
GJA3	1.21214		8.25478e-29
ZP3	1.2117		1.0447e-14
LRRC56	1.21047		7.21172e-13
C19orf23	1.20997		5.59265e-19
RPL22L1	1.20908		2.78393e-18
ESPL1	1.20902		6.68191e-20
SLC25A27	1.2089		1.42915e-11
GPR160	1.20789		5.83136e-20
HAO1	1.20694		8.14969e-17
HIST1H2BF	1.20416		8.64696e-24
SLC4A4	1.20373		1.46771e-18
LOC647309	1.20352		1.23406e-21
EXO1	1.20334		2.1727e-12
RAB26	1.20326		5.08813e-10
SLC10A4	1.20133		1.11607e-17
GPRIN1	1.20055		1.5071e-21
MIOX	1.19981		1.86964e-19
PTTG1	1.19963		3.44538e-16
CNTNAP2	1.19929		3.72736e-22
NSUN5P1	1.19504		2.37978e-12
PHF21B	1.19487		3.59146e-21
KCNC2	1.19401		6.41518e-22
HSD17B3	1.1939		1.1404e-26
TBC1D3G	1.19255		1.56978e-13
C1orf182	1.19169		1.29101e-10
MPP6	1.19151		1.64596e-18
TRIM58	1.18704		7.76032e-18
CDCA3	1.1848		1.99447e-20
GPR98	1.18294		2.13596e-09
MGC87042	1.18164		8.70788e-17
SYCE1L	1.18157		2.48603e-26
DIO1	1.18152		2.014e-09
NCRNA00093	1.18142		1.81214e-13
ROPN1	1.17975		1.74169e-13
EPCAM	1.17935		4.97259e-22
FAM72D	1.17777		3.30312e-15
NSUN5P2	1.17687		1.14487e-16
CCDC154	1.17656		2.13383e-09
LOC100128788	1.17613		0.00247569
TMEM52	1.17493		4.78315e-11
DCST2	1.17421		4.95297e-14
SNHG9	1.17205		2.89472e-25
C15orf21	1.17144		3.89719e-20
LFNG	1.1708		4.19664e-32
SULT4A1	1.17066		3.02748e-31
PCDHB2	1.17041		4.65767e-40
AGMAT	1.17031		1.33734e-08
UHRF1	1.16596		2.67244e-26
MSH5	1.16363		1.34344e-19
HIST1H4H	1.16318		1.32627e-16
MSI1	1.16299		1.99995e-11
SLC10A5	1.16273		1.74143e-14
FOXD4	1.16093		2.10487e-21
SLC26A1	1.15961		1.95114e-12
TMEFF2	1.15955		9.13583e-25
PABPC1L	1.15812		6.37637e-23
SPTBN2	1.15752		3.91537e-21
TK1	1.15559		1.48909e-19
MYRIP	1.15206		1.51943e-11
P2RX5	1.15131		7.63705e-15
OR52R1	1.148		2.24025e-29
GALNTL6	1.14662		1.95104e-11
LOC391322	1.14647		1.02202e-16
CECR2	1.14629		2.85949e-24
EME2	1.14627		4.4052e-30
LOC338799	1.14568		4.15528e-33
ZYG11A	1.14502		1.42801e-16
STIL	1.14475		4.94073e-19
APOC2	1.14312		2.54211e-18
HES6	1.13814		1.40155e-25
CABP4	1.13508		0.00640566
GLOD5	1.13213		2.11117e-15
TUBB2A	1.13124		4.55649e-17
CXCL10	1.1309		2.73646e-17
CELF5	1.12839		6.85758e-10
LENG9	1.12674		1.05164e-13
TM4SF19	1.12667		1.02336e-07
ENTPD5	1.12446		7.04154e-10
ZGLP1	1.12068		3.76333e-24
RNFT2	1.11789		6.48798e-17
ASF1B	1.11704		7.25117e-16
KIF2C	1.11683		1.29218e-15
CXADRP2	1.11439		6.99784e-08
MLF1IP	1.11356		3.61916e-25
THPO	1.11166		2.02224e-12
SLC12A8	1.11075		8.26723e-24
OR13A1	1.10801		1.31747e-21
SHOX2	1.10684		1.37187e-05
CHDH	1.10559		5.20924e-24
CATSPERB	1.10264		8.71486e-15
NCRNA00115	1.10229		1.8979e-18
CYP2D7P1	1.10127		7.23491e-14
C8ORFK29	1.09974		1.64141e-24
GAD1	1.09965		3.9683e-18
GPR37	1.09845		9.27353e-12
ZNF30	1.09794		1.5315e-18
MBOAT2	1.09686		6.062e-10
FAM13AOS	1.09579		5.82395e-20
IL1F5	1.09524		2.37534e-18
BARX1	1.09427		8.93072e-12
KIF25	1.09364		5.91095e-11
PDE3B	1.09342		2.31684e-25
C7orf46	1.09038		3.22089e-13
LRIG1	1.08995		1.29831e-16
LOC100133612	1.08985		1.1974e-14
NKX2-1	1.08844		2.09752e-17
ADPRHL1	1.08581		8.41543e-16
SH3RF1	1.0858		5.35718e-25
LOC728875	1.08476		1.84443e-13
PPYR1	1.08448		1.44166e-14
SOX8	1.08096		3.14499e-20
PRDM12	1.08066		2.92966e-20
ODF3L2	1.07923		8.53023e-18
KRT2	1.0787		1.91869e-08
SERINC4	1.07788		4.9779e-14
SLC6A17	1.0778		7.97401e-12
TP53INP1	1.07687		1.19272e-10
CREB3L4	1.07587		9.47649e-17
C8orf77	1.07569		8.37197e-25
ADRA2A	1.07297		3.41847e-12
C19orf18	1.07206		7.16376e-17
FLJ26850	1.0707		2.87995e-18
C9orf169	1.06834		2.96065e-26
APLN	1.0682		1.03928e-10
ALDH3B2	1.06757		1.76003e-16
PLAC8L1	1.06636		8.03533e-20
PMEPA1	1.06605		7.36305e-24
NPW	1.06557		2.65138e-22
WDR62	1.06522		6.15257e-18
YPEL1	1.06478		3.64917e-36
GDPD1	1.0634		2.71122e-19
TTR	1.06307		2.71598e-14
ANO7	1.06129		5.514e-07
TPRN	1.05832		5.62429e-17
LOC100128842	1.058		5.76487e-08
CTU1	1.05795		1.08936e-20
PVT1	1.057		2.15554e-12
CBS	1.05606		8.82103e-13
BAIAP3	1.05542		9.83466e-20
SPDYA	1.05488		7.48588e-23
SLC23A3	1.05356		1.19349e-11
TNFSF12-TNFSF13	1.05035		2.58329e-10
PRG4	1.04971		2.758e-20
QRICH2	1.04576		5.93712e-14
MYO1G	1.04556		4.54561e-17
ALDH1A3	1.04549		2.39621e-17
MMP11	1.04448		1.61637e-17
THEG	1.04421		9.14213e-19
MCM10	1.04419		6.30322e-06
FOXS1	1.043		7.20791e-14
PCDHB8	1.04297		1.47853e-15
KLK14	1.04179		4.55659e-23
ELL3	1.04074		1.01524e-21
TNFRSF18	1.04033		9.54119e-10
GLDC	1.03889		3.73009e-09
OR2B6	1.03886		4.60563e-14
SLC27A2	1.03598		3.00579e-14
HIST2H2AA3	1.03594		1.05973e-23
CCDC64	1.0355		1.45811e-14
CSPG5	1.03532		4.8448e-12
KCNU1	1.03376		6.56982e-07
PLA1A	1.03277		2.93841e-22
ESRP2	1.0323		1.83979e-21
FBXL8	1.032		1.73049e-15
PCDHA2	1.03164		2.58627e-14
PLEKHN1	1.03136		5.1181e-23
C18orf45	1.03072		2.4423e-24
SRCIN1	1.03029		7.10623e-18
SGOL1	1.02989		1.73964e-12
UOX	1.02978		3.03693e-18
DNASE1	1.0281		2.60384e-22
GSDMA	1.02809		7.77657e-06
C17orf96	1.02739		6.24078e-14
SLC25A45	1.02714		5.07906e-12
KIAA1324	1.02653		1.50329e-14
SNX22	1.0261		2.12353e-08
SLC25A10	1.02564		8.52244e-17
HIST1H2BC	1.02527		1.33353e-17
PLA2G2D	1.02491		8.60068e-15
MB	1.0248		1.14759e-20
SAMD10	1.02409		9.36514e-26
C6orf26	1.02299		8.86984e-23
TMTC4	1.02121		9.45464e-20
PABPC1L2A	1.02074		2.12869e-12
C1orf116	1.02048		1.06682e-07
KIFC2	1.02018		8.22458e-08
CDK5R1	1.01987		2.32288e-07
POLQ	1.01953		3.11108e-17
RIMKLA	1.01939		6.24991e-12
IRF7	1.01933		2.79232e-15
CHRNA5	1.01874		1.45411e-18
POPDC3	1.01754		1.1098e-17
STRC	1.01713		5.00619e-15
GRIN3A	1.01708		3.56844e-16
THSD1P1	1.01699		1.79364e-11
KCNK12	1.01671		4.31019e-06
LST-3TM12	1.01591		1.52837e-11
TTLL6	1.01584		3.14485e-19
CLDN8	1.01516		2.34079e-08
KLHL17	1.01509		1.252e-14
CCDC40	1.01435		5.91982e-21
CCL11	1.01349		5.06644e-21
PCDHB9	1.01208		7.84904e-20
RAD54L	1.01197		5.95665e-05
POLN	1.01125		8.00522e-21
SYT7	1.01123		5.7097e-19
HIST1H3D	1.01039		1.84159e-11
CBLC	1.01037		3.00634e-12
SOX14	1.00869		1.00203e-24
DUS1L	1.0079		1.51136e-12
TRAF4	1.00733		1.27563e-17
ERCC6L	1.0072		4.23829e-09
LHX6	1.00701		3.79572e-18
SLC25A22	1.00617		1.38511e-15
PNPLA7	1.00601		8.97079e-17
TRIM49L	1.00486		1.78579e-14
C7orf4	1.00372		5.64297e-12
SNHG10	1.0037		5.54557e-28
C5orf38	1.00207		1.48807e-16
PRC1	1.00002		5.75672e-06
PRR22	0.999991		2.96434e-10
RPL13AP6	0.999816		6.25519e-15
DSC2	0.998467		5.20626e-18
ZNF692	0.998253		5.58713e-16
PLXNB3	0.997128		6.12578e-31
ITGAX	0.996351		8.26723e-24
HIST1H4D	0.995791		8.88931e-12
TM7SF2	0.995629		2.7249e-19
ULK3	0.995593		4.43376e-13
HIST4H4	0.995234		1.14502e-12
LOC100131434	0.994242		4.49662e-18
CXCL9	0.994205		4.16731e-10
NPIPL3	0.993893		3.02469e-24
LASS4	0.993733		2.08495e-15
CTLA4	0.993659		2.99418e-18
MIR17HG	0.993543		4.78118e-11
BRP44	0.992332		7.06937e-13
CCDC110	0.992109		1.5947e-23
HOMER2	0.990623		1.38741e-15
BCAM	0.988142		3.29883e-13
ANKRD19	0.988035		6.01386e-20
SEC31B	0.987803		2.88676e-12
RAB19	0.987651		2.758e-20
NPY	0.98764		3.17663e-07
TRIB3	0.987032		2.27821e-17
GGCT	0.986768		3.27034e-10
BOP1	0.986487		8.45651e-17
CHKB-CPT1B	0.985724		2.41946e-08
SMS	0.985476		1.21761e-07
HSH2D	0.985166		1.27711e-24
IRX2	0.985148		1.49178e-22
HIST1H2BK	0.983629		5.10319e-16
ATOH7	0.982675		2.48205e-15
PRSS8	0.9818		1.60132e-17
C2orf79	0.981268		5.51292e-25
TDRD6	0.981151		5.97661e-13
STEAP4	0.980573		3.17293e-11
RELL2	0.980055		2.02164e-11
MFSD3	0.97764		1.44122e-24
CDT1	0.977635		1.51778e-18
ACPT	0.977484		5.26954e-10
C9orf122	0.977114		1.85019e-19
KIAA1984	0.976983		2.1145e-16
BGN	0.976035		6.1616e-06
CAMK2B	0.975919		2.44933e-14
RABEP2	0.974789		4.78065e-09
SERHL	0.974772		5.17426e-16
HLA-DMB	0.971778		7.90187e-15
REPS2	0.971751		6.10415e-20
NUSAP1	0.970794		6.15599e-24
CDK1	0.970707		3.36298e-16
LOC400696	0.97055		1.41643e-13
MANEAL	0.970262		1.81787e-14
RTN1	0.969458		9.05839e-19
SNHG8	0.967859		8.09081e-13
SLC35F3	0.966559		4.76065e-17
LOC100272228	0.966176		2.26849e-19
LOC100286793	0.964382		0.000106258
SHC2	0.964338		6.10094e-12
DYTN	0.96351		3.60981e-13
MRPL41	0.963411		2.21998e-19
NTM	0.963359		1.28419e-14
RAB3D	0.963273		4.15239e-23
KCNN2	0.96249		3.69959e-23
PPEF1	0.96249		1.37661e-15
ISG15	0.961803		6.87676e-17
TBC1D3H	0.961188		5.61582e-13
SPOCK1	0.961077		4.45431e-13
CXCL14	0.959493		9.7031e-07
ICA1	0.959414		7.89018e-22
PKP3	0.959157		7.44309e-18
C19orf46	0.959111		1.66032e-21
STK32C	0.958502		1.87516e-20
E2F5	0.957705		4.78047e-17
TM7SF4	0.956194		5.20347e-35
KIF15	0.955987		1.23049e-06
HOXC13	0.955866		1.87631e-18
MCCC2	0.953985		9.89494e-20
MXD3	0.953609		1.70216e-16
NCRNA00107	0.953202		6.48152e-19
MOSC1	0.952928		6.16063e-19
KIAA1244	0.95263		1.10779e-10
DNAH14	0.952296		2.28948e-12
RPL39	0.951697		4.34762e-07
ZNF697	0.951312		1.28989e-13
FAM57B	0.951118		2.80513e-15
NETO1	0.950044		1.07009e-12
SMAD9	-0.950938		1.42284e-15
IL20	-0.95096		3.1379e-08
CCNT1	-0.951037		1.76433e-22
CORO1C	-0.95126		3.79529e-08
DIRAS3	-0.951274		1.61212e-18
RBM20	-0.951973		7.05316e-07
CLEC4GP1	-0.952007		8.51937e-20
CLDN1	-0.952289		1.77359e-16
DACT3	-0.953676		7.19987e-16
ADAM33	-0.95454		2.87757e-07
C6	-0.954808		1.90934e-19
GRIK5	-0.954982		4.72104e-12
LEPROT	-0.955152		4.4067e-08
ADAMTSL4	-0.955609		2.02662e-12
NNT	-0.955982		1.76668e-13
TSPAN11	-0.956352		0.00102354
MT1L	-0.956463		7.74857e-07
CRB1	-0.95674		2.68168e-13
GPAT2	-0.957389		1.09122e-08
ANXA9	-0.957432		1.26237e-29
SH3BGRL	-0.957643		4.36548e-26
AKAP12	-0.957644		7.77107e-19
TFPI2	-0.957668		1.76419e-28
SYCE1	-0.958343		3.80819e-20
PAX8	-0.960333		8.7529e-22
CYP2B7P1	-0.960503		4.92284e-16
CARD6	-0.960622		1.09261e-22
JAM3	-0.960865		2.75734e-09
PRELP	-0.961726		2.758e-20
SULT1E1	-0.961835		3.11185e-05
BAI2	-0.961975		6.18919e-07
HEPN1	-0.962028		2.23311e-07
ATP2A1	-0.962867		8.68026e-11
SMARCD3	-0.962895		8.64929e-19
DLG4	-0.96291		5.25953e-16
CDC42EP4	-0.963524		1.23654e-18
PLCL2	-0.964186		1.94289e-19
TMEM90B	-0.964376		1.386e-10
ADAM23	-0.96473		8.73625e-12
LDHB	-0.965095		2.48622e-13
GEM	-0.965238		2.1455e-20
ITLN2	-0.965401		2.4579e-19
IL18R1	-0.965454		2.68026e-20
C5orf41	-0.965565		1.59579e-20
?|653553	-0.96575		7.71853e-10
KCNB2	-0.965979		7.44097e-08
CNRIP1	-0.966105		3.54957e-10
PTH1R	-0.966923		3.29002e-12
LRRC43	-0.967776		2.18398e-12
GAS6	-0.968395		2.94639e-19
VANGL2	-0.97011		2.59092e-11
RAET1E	-0.972083		5.52126e-12
KCNG1	-0.972329		1.60052e-06
MEGF10	-0.973767		1.02896e-16
PLCE1	-0.974279		8.97582e-21
ALAD	-0.974413		6.67368e-13
LCN1	-0.974751		0.00117125
KLHL5	-0.974886		4.35633e-13
SCPEP1	-0.97491		5.96735e-18
CXCR7	-0.975538		2.58251e-17
LOC650623	-0.9756		7.51565e-12
CASP1	-0.975959		4.0708e-17
MAG	-0.975979		1.31635e-09
LEPR	-0.976263		2.00886e-20
HSPB1	-0.976452		6.81796e-23
FRRS1	-0.976537		1.60069e-10
PTPN14	-0.977325		7.58462e-09
RIPK3	-0.977426		6.57639e-14
ZBTB8B	-0.977948		1.23913e-21
FKBP9L	-0.978243		2.57634e-10
GBP1	-0.978551		2.49463e-13
PLXNC1	-0.978895		2.19389e-17
FAM181B	-0.979155		4.47431e-17
RGAG4	-0.979611		1.86871e-10
FBXO30	-0.980005		1.24668e-43
ITGA3	-0.980242		2.45581e-18
MYOZ3	-0.980483		1.29667e-14
SAMD14	-0.980888		2.66218e-25
ARHGAP24	-0.981317		1.99998e-17
RASD2	-0.981697		2.50656e-18
VGLL3	-0.982351		5.39985e-44
KCNJ1	-0.982877		9.78664e-15
TCN2	-0.983999		2.133e-12
TRPV4	-0.984309		3.19724e-12
AMIGO2	-0.984411		1.36851e-11
FER	-0.985581		1.45284e-11
PSD2	-0.986096		7.18144e-22
PPAP2B	-0.986451		7.96585e-13
PIWIL2	-0.986832		1.60942e-22
GYPE	-0.98684		4.36835e-10
EMP3	-0.986841		3.60495e-05
REL	-0.987742		1.57314e-11
PRUNE2	-0.987903		4.13336e-12
SCUBE2	-0.987932		1.91661e-08
REEP2	-0.988406		0.000957776
DUSP13	-0.988483		1.08002e-16
DOK7	-0.988831		3.71882e-23
KRT222	-0.989047		8.20612e-13
AVPR1A	-0.989308		1.86943e-13
EFNB3	-0.989645		9.26042e-21
SCD5	-0.991545		1.21998e-09
C21orf88	-0.991953		2.24522e-18
ETV3	-0.992142		3.86194e-21
AJAP1	-0.992667		2.78409e-16
NCRNA00181	-0.992768		1.8393e-15
C14orf49	-0.992988		9.62392e-19
ANTXR1	-0.993105		1.22618e-13
PLAU	-0.993826		4.28654e-15
SH3BGR	-0.994187		0.000616475
KLRF1	-0.994324		1.44845e-10
GDEP	-0.994614		1.17252e-08
SLC22A2	-0.995009		4.29829e-21
KCTD17	-0.995163		6.10856e-16
ENO2	-0.996166		4.97853e-14
DPY19L2P2	-0.99631		1.61633e-18
HECTD2	-0.996382		8.61383e-14
CMYA5	-0.996602		2.2565e-20
SLC15A2	-0.996716		4.09778e-15
RBM38	-0.996749		2.35595e-05
LCN6	-0.997211		4.36804e-21
ABHD6	-0.997489		5.39831e-06
PDE3A	-0.997503		2.25539e-14
ID2	-0.998686		8.29859e-24
KCNQ3	-0.998747		1.00256e-13
TMEM132B	-0.998946		2.16125e-15
COPZ2	-0.99896		8.49984e-08
FOS	-0.999359		1.3472e-43
S100A8	-0.999454		4.79488e-19
GCK	-0.999621		6.19006e-05
SDC1	-1.00023		9.6176e-20
CFTR	-1.00047		5.2997e-05
OLFML1	-1.00058		2.59281e-35
INPP1	-1.00059		2.25479e-11
psiTPTE22	-1.00089		3.5489e-10
GPR64	-1.00089		6.49626e-32
TMEM200C	-1.00095		1.18147e-13
NAV3	-1.00116		4.05899e-16
AIM1L	-1.00127		1.21779e-18
CACNB4	-1.00206		1.88929e-18
SERPINB3	-1.00268		2.34103e-08
UPK1B	-1.00302		1.15109e-06
KLHL33	-1.00321		6.09433e-17
CFC1B	-1.00353		1.96914e-05
P2RX7	-1.00397		1.56368e-21
GJD3	-1.00414		1.93198e-23
TRAF3IP2	-1.00417		1.57889e-12
CDC14C	-1.0042		2.97392e-46
CPA1	-1.00435		2.15338e-16
ABCC6P2	-1.00504		5.42212e-18
TSPAN7	-1.00609		1.79326e-20
C6orf204	-1.00669		2.55618e-22
NAT2	-1.00676		1.20613e-19
CELSR2	-1.00701		1.76766e-30
DNASE1L3	-1.0071		2.57297e-05
CLEC3B	-1.00727		3.96024e-19
NTRK1	-1.00751		2.07809e-11
ZMAT3	-1.00789		7.04439e-20
CSPG4	-1.0083		8.82041e-19
DRD1	-1.00838		4.0867e-05
LGR5	-1.00845		1.49115e-11
ITM2A	-1.00852		3.07437e-06
UCHL1	-1.00872		1.31956e-14
C13orf39	-1.00925		4.03237e-08
CAPN8	-1.01016		1.50112e-12
TNNC2	-1.01018		1.59819e-23
SLC40A1	-1.01019		3.05284e-10
ZFR2	-1.01034		5.46212e-15
ASS1	-1.01099		3.61069e-18
C22orf23	-1.01152		1.11488e-20
PPTC7	-1.01168		3.48792e-14
GNG11	-1.01174		2.84607e-08
CDH16	-1.01201		9.82965e-20
PMP22	-1.01208		1.09533e-15
KCNH2	-1.01243		1.81186e-12
FZD10	-1.01243		9.6208e-12
LOH3CR2A	-1.0125		1.78321e-18
HTR2A	-1.01266		8.19846e-17
MPO	-1.01288		0.00271541
KCTD8	-1.01313		2.05776e-23
PTGES	-1.01337		2.80483e-16
FBXO27	-1.01394		2.91507e-42
TES	-1.01402		1.16596e-08
CFD	-1.01425		2.01068e-14
PCDHGA10	-1.01436		1.44382e-12
WIPF3	-1.01514		1.67465e-11
LOC148824	-1.01521		4.11057e-16
ISM2	-1.0159		2.9513e-15
COCH	-1.01594		2.00528e-11
ISL1	-1.01614		1.5819e-10
ZNF883	-1.01714		2.5732e-08
CCL21	-1.01781		3.91516e-19
BATF	-1.01878		3.20131e-16
DIRC3	-1.01993		1.87829e-12
PBX1	-1.02009		5.00513e-09
CAMK4	-1.02063		3.10766e-12
KANK1	-1.02153		7.32368e-21
ATP1B2	-1.02269		4.16888e-16
RAB11FIP2	-1.02327		5.58668e-14
TRIM2	-1.02351		3.46651e-15
TEAD1	-1.02356		1.8629e-05
MYH3	-1.0256		1.70726e-14
PNMA1	-1.02593		3.88295e-16
MMRN1	-1.02626		8.47664e-15
PPP1R14C	-1.0266		1.57819e-15
ROCK2	-1.02693		6.40879e-14
LOC400759	-1.02754		1.86563e-21
NACC2	-1.02806		1.17879e-21
PLEKHG3	-1.02834		2.75134e-22
CXCL1	-1.02883		1.41409e-15
ZNF826	-1.02884		3.51192e-09
WWTR1	-1.02904		3.11846e-13
ZNF423	-1.0291		1.09116e-24
ZEB1	-1.02921		3.17168e-10
LOC283070	-1.02938		6.06827e-14
GCNT3	-1.02983		5.85604e-25
POU2F2	-1.03026		9.89757e-16
CLIC4	-1.03033		1.6658e-10
C1orf130	-1.03049		2.97198e-14
HPDL	-1.03062		1.64003e-13
MATN2	-1.03109		2.82534e-18
TTC28	-1.03112		1.68157e-07
PAQR7	-1.03142		1.54282e-19
NRAP	-1.03196		3.9539e-10
CDK18	-1.03241		4.28139e-08
TBC1D1	-1.03258		1.15655e-12
CPNE5	-1.03272		8.59748e-13
ADD3	-1.03297		5.5287e-15
CA2	-1.03314		1.12028e-10
CNTN2	-1.03417		4.44729e-14
HCG22	-1.03446		1.51397e-09
ZNF114	-1.03483		9.17893e-17
HAS3	-1.03485		3.33062e-14
HTR1B	-1.03541		1.72067e-20
ABCC8	-1.03551		2.20606e-09
ZFP36L1	-1.03551		1.33504e-21
DNER	-1.03587		2.14707e-17
PDE2A	-1.03589		9.35326e-15
FBP2	-1.03612		1.09111e-08
ZNF208	-1.03689		1.25201e-22
NKD1	-1.03729		2.11359e-15
SLC35F1	-1.03746		3.34371e-17
C1orf95	-1.03763		2.9669e-10
DPYD	-1.03797		2.26961e-21
PLCD3	-1.03804		1.48324e-13
TULP1	-1.03821		1.79729e-14
STOM	-1.03825		1.32912e-27
TRPV3	-1.03841		7.59934e-08
THSD4	-1.03878		3.59502e-11
RTP1	-1.03921		4.52507e-16
FAM155A	-1.03956		1.5258e-21
NR3C1	-1.04013		2.83865e-09
BDKRB2	-1.0408		1.57944e-05
LY6K	-1.04116		2.14685e-18
ZBTB20	-1.0423		4.8171e-08
F10	-1.04309		1.85094e-17
PCDHGA12	-1.04315		4.84195e-13
NAALAD2	-1.04316		5.16772e-13
FZD7	-1.04354		0.000255185
ITGA5	-1.04378		2.00118e-16
BDH2	-1.04549		3.36411e-16
LEPREL2	-1.04554		9.93223e-18
ACSBG1	-1.04557		6.3076e-09
SMPX	-1.04677		3.2103e-18
AQP4	-1.04683		2.64023e-28
BMP2	-1.04744		6.90547e-13
LOC400804	-1.04761		5.13018e-17
SCN11A	-1.04792		3.06686e-19
FAM196A	-1.04806		1.52349e-11
CCDC88A	-1.0486		1.18607e-16
ATF3	-1.04885		5.28187e-17
MDFIC	-1.04893		3.30853e-05
FBN2	-1.04906		9.27181e-14
TFCP2L1	-1.04952		2.62015e-18
PPP4R1L	-1.04997		3.47726e-15
TRDN	-1.0508		3.26789e-15
PNMAL2	-1.052		6.90393e-16
FST	-1.05207		1.498e-06
ARHGAP22	-1.05246		0.000194088
GPR85	-1.05401		3.83497e-13
FBXL22	-1.05417		1.36662e-18
MAB21L1	-1.05418		1.58905e-10
SLC22A3	-1.05421		1.37353e-14
EVX1	-1.05449		1.12407e-13
SOX30	-1.05482		3.9019e-12
LOC100128239	-1.05503		1.79478e-15
ANGPTL4	-1.05543		2.07493e-12
RARB	-1.05772		1.22531e-16
LGALS3BP	-1.05818		9.39931e-16
FAM46A	-1.05904		4.79848e-10
SLN	-1.05944		6.85971e-11
NAGS	-1.06019		1.02465e-24
NAALADL1	-1.06064		2.57369e-08
C1orf51	-1.06101		1.27264e-16
PDLIM7	-1.06274		1.40007e-20
ITPKA	-1.06304		5.51133e-16
CCDC68	-1.06345		1.39423e-12
FOXF1	-1.06354		1.08201e-09
TTC22	-1.06356		3.69642e-11
SPRR3	-1.06359		3.44108e-10
MTMR11	-1.06434		2.44774e-17
TNFRSF10D	-1.06512		9.31416e-09
ARSJ	-1.06551		3.09607e-13
ALOX12P2	-1.06621		9.74473e-23
ACE	-1.06626		1.40624e-19
PGAP1	-1.06684		6.83267e-14
MIA2	-1.06696		1.62194e-10
FLJ23867	-1.06699		2.54459e-13
RRAS	-1.067		3.36221e-08
HTR1E	-1.06713		9.22286e-24
LOC100130933	-1.06723		8.23175e-15
XK	-1.06771		9.68452e-22
SORCS1	-1.06795		6.15787e-14
DCAF12L2	-1.06821		1.34925e-23
CFH	-1.06837		5.01927e-33
MOBKL2B	-1.06869		2.35143e-05
CD207	-1.06881		6.62822e-17
RARG	-1.0691		3.50148e-09
ANXA2P1	-1.06921		1.13921e-11
RNF126P1	-1.06928		3.60499e-13
THRSP	-1.07054		3.21498e-07
KCNK10	-1.07069		5.1578e-16
LAMA3	-1.07079		3.16587e-10
TLR2	-1.07082		5.89351e-10
GPD1	-1.0713		1.97079e-18
HOXB5	-1.07154		6.07212e-18
RNF180	-1.07176		8.56312e-16
NTN1	-1.07194		4.9141e-08
PCDH18	-1.07232		2.13434e-24
UHMK1	-1.07341		0.000251192
GRXCR1	-1.07343		1.2783e-19
A1BG	-1.07397		8.07698e-09
NID1	-1.07419		3.90464e-08
RERG	-1.07423		7.20533e-06
CLEC9A	-1.07427		3.474e-06
GPR124	-1.07457		1.05676e-14
ETS2	-1.07554		3.90006e-17
ADORA2B	-1.07629		1.40299e-09
SLC24A4	-1.07756		2.0115e-11
RHOF	-1.0788		1.03446e-12
FOSB	-1.07882		2.90864e-12
SIX2	-1.07946		4.52666e-08
QSOX1	-1.07989		1.03037e-13
PAPL	-1.08086		6.01386e-20
CES7	-1.08168		6.86844e-16
ZNF483	-1.08206		5.16811e-06
PRICKLE1	-1.08218		6.26247e-06
TSPYL3	-1.08244		1.48707e-12
FAM38B	-1.08255		7.67216e-14
IFI27L2	-1.08266		6.98781e-17
GSTA1	-1.08308		1.0178e-14
C10orf140	-1.08357		5.37152e-12
LEFTY1	-1.08379		1.76631e-12
SCN4A	-1.08416		2.83602e-10
ADAM22	-1.08427		1.05406e-18
C10orf72	-1.0843		1.24485e-07
DCN	-1.08511		3.98921e-11
PIK3R1	-1.08643		1.1587e-14
PLXNA4	-1.08744		5.20251e-11
EMILIN3	-1.08765		1.29473e-14
SEMA3E	-1.08775		2.40854e-17
KCNA2	-1.08867		6.10046e-14
AQP10	-1.08873		0.00030722
RNF152	-1.09091		1.53887e-15
RPS2P32	-1.09233		1.65273e-20
MPZL2	-1.09286		5.56528e-13
GRHL3	-1.09334		1.36245e-09
PIP5KL1	-1.0936		1.12618e-05
ALDH2	-1.09383		2.55518e-10
ZSCAN20	-1.09422		1.80341e-09
HOXB6	-1.0947		4.98369e-20
?|729884	-1.09543		2.84218e-11
KATNAL1	-1.09546		2.81321e-16
MRGPRF	-1.09563		4.03106e-15
OAT	-1.09567		4.91631e-16
SLC28A3	-1.0958		4.06002e-12
LAYN	-1.09625		9.60114e-18
MAST4	-1.09663		1.05935e-24
GABRQ	-1.09716		1.0201e-23
RASGRF2	-1.09729		1.83208e-13
CLDN11	-1.09789		4.34098e-10
SLIT2	-1.09791		2.25025e-09
ISYNA1	-1.0982		8.90751e-12
MCAM	-1.09871		6.22682e-17
C6orf27	-1.09875		6.19114e-09
LYPD6B	-1.09894		1.84542e-13
POU2F3	-1.09895		1.18178e-11
SCRN1	-1.09966		1.1491e-09
CLDN16	-1.10016		7.52512e-14
PHYHD1	-1.10024		9.7535e-12
MARVELD1	-1.10027		1.35034e-07
PCDH11Y	-1.10113		0.000120767
KCNH3	-1.10134		1.75401e-11
HOXD10	-1.10276		5.81433e-12
SEC23A	-1.10327		2.47668e-13
KIAA1377	-1.10354		7.42378e-11
PYGL	-1.10357		2.69636e-19
SST	-1.10434		1.82103e-20
WNT6	-1.10435		2.17176e-13
TRIM22	-1.10474		3.65209e-13
LCN2	-1.10525		0.00652688
KRT6C	-1.10549		9.59813e-17
SALL1	-1.10606		1.22545e-18
AHR	-1.10728		1.60359e-20
RAB34	-1.10781		2.89685e-26
LOC100192378	-1.10839		1.03079e-11
CTSE	-1.11023		6.81796e-23
SLC35F4	-1.1105		1.31233e-15
C5orf34	-1.11071		0.000417403
FLJ43390	-1.112		1.01143e-11
HIPK3	-1.11224		4.6538e-21
MAGEE2	-1.11236		8.69556e-08
CD36	-1.11259		9.96882e-09
PDLIM1	-1.11344		8.64696e-24
TRERF1	-1.11363		3.54274e-28
PADI2	-1.11387		5.42916e-12
IGF2	-1.11392		6.59928e-16
OXER1	-1.1146		5.4663e-07
LIPC	-1.11495		4.4004e-10
ELMOD1	-1.1154		2.04402e-09
ZEB2	-1.11711		1.29851e-10
TSHZ3	-1.11733		5.2867e-13
ACER1	-1.11796		6.67433e-14
LIMS3	-1.11876		0.000596784
DST	-1.11948		5.03406e-17
AOC3	-1.11978		1.19456e-07
LRRC17	-1.1198		9.6942e-11
GPR62	-1.12015		2.15234e-12
GDF5	-1.12023		3.46545e-12
PCDHGB7	-1.12083		2.51521e-11
KLF5	-1.12159		2.35711e-11
PLEKHH2	-1.12162		4.12393e-16
TMEM106A	-1.12222		6.2188e-20
DIXDC1	-1.12247		4.33936e-07
HAS2	-1.1229		1.43141e-16
NEGR1	-1.12297		7.21172e-13
SV2A	-1.12323		2.79128e-10
EYA1	-1.12345		2.89599e-16
CAP2	-1.12377		3.62422e-12
SOX2	-1.12412		1.63398e-10
SGCB	-1.12546		2.56021e-17
C14orf180	-1.12556		2.67354e-07
FHL5	-1.12601		5.76176e-13
INPP5D	-1.12606		4.21187e-10
KCP	-1.12634		5.28822e-12
SORCS2	-1.12802		9.01591e-09
ATP6V1B1	-1.12877		4.55091e-14
PRDM11	-1.12931		7.21747e-22
CCDC80	-1.13032		1.07335e-09
FREM2	-1.13051		5.40348e-10
UBE2QL1	-1.13077		3.41343e-17
COL13A1	-1.13139		2.43038e-12
PHLDA1	-1.13196		5.59538e-11
LHFPL1	-1.13215		4.801e-12
FABP4	-1.1334		2.09723e-10
LOC389493	-1.13369		1.8612e-12
SLC1A3	-1.13396		1.61796e-09
GPX8	-1.13444		7.52973e-09
TNFRSF10C	-1.13469		2.2979e-20
C10orf116	-1.13471		3.32284e-11
GAL3ST3	-1.1349		2.45305e-26
SLMAP	-1.13499		9.15862e-21
PCDH20	-1.1352		3.58976e-14
USP2	-1.13524		1.66408e-17
HOXB4	-1.13543		9.25974e-15
C2orf71	-1.13568		2.86766e-13
ARC	-1.13583		3.77516e-07
CEACAM6	-1.13658		1.04023e-05
LARGE	-1.13672		1.34831e-14
C4orf38	-1.13693		4.73742e-10
GRIA2	-1.13696		5.44058e-06
TMEM47	-1.13725		8.23799e-11
SERPINF1	-1.13789		2.11044e-07
PABPC4L	-1.13811		1.75401e-11
TNNC1	-1.13887		2.03902e-18
TACC1	-1.13929		1.32426e-24
CCDC3	-1.13941		1.85258e-18
WNT2	-1.14039		1.1315e-19
SPTLC3	-1.14095		2.04276e-18
ABCC6	-1.14101		2.50418e-06
MAEL	-1.1413		5.47625e-12
NOG	-1.14131		1.92712e-15
FBXO40	-1.14183		6.4836e-27
FILIP1L	-1.14194		1.50828e-13
NCS1	-1.14267		2.16303e-19
SELE	-1.14287		1.38177e-20
RBPMS2	-1.14294		3.56402e-07
BCAN	-1.1432		6.3254e-11
GPR37L1	-1.14325		1.49178e-22
KNDC1	-1.1433		5.11289e-14
GEFT	-1.14351		2.65573e-05
TMEM158	-1.14357		9.03794e-18
PLD1	-1.14373		6.46911e-08
TRIP6	-1.1443		8.00051e-16
TMPRSS4	-1.14439		6.40597e-12
PPM1L	-1.14453		5.74459e-16
C7	-1.14467		2.65485e-07
ACACB	-1.14509		3.01992e-13
IL22RA1	-1.14576		0.0271351
LOC643008	-1.1461		2.11997e-09
KIF5A	-1.14623		2.28747e-31
VILL	-1.14669		2.70174e-09
C14orf159	-1.14681		4.70984e-09
MEIS3P1	-1.14707		1.08229e-12
COX7A1	-1.14718		9.48178e-15
NPR2	-1.1474		5.83455e-14
PATE3	-1.14822		1.18834e-14
ANXA1	-1.14844		5.58119e-06
ANKRD2	-1.14963		7.23792e-14
FHL2	-1.15122		1.9175e-11
PRDM16	-1.15151		5.54035e-11
ASPH	-1.15171		1.58097e-13
KRT19	-1.15375		3.34984e-16
GDF7	-1.15404		5.79347e-13
PDILT	-1.15415		7.33549e-17
HHATL	-1.1548		2.90987e-17
NGFR	-1.15507		8.83958e-20
FBXO2	-1.15559		4.06945e-13
ROBO2	-1.1562		4.92078e-10
CAV3	-1.15658		2.51332e-17
C7orf31	-1.15666		5.29319e-20
KCNE3	-1.15737		8.27442e-18
PDE4A	-1.15756		2.53021e-23
DAPP1	-1.15817		3.03185e-15
GFRA1	-1.1582		7.33089e-26
TRPM5	-1.15975		2.1062e-07
COL19A1	-1.15995		2.52316e-15
C10orf55	-1.16041		8.54289e-26
FLRT2	-1.16062		5.53066e-15
CELF2	-1.16082		7.8757e-09
SLFN13	-1.1625		1.58472e-16
NELL2	-1.16296		1.16614e-14
JAKMIP2	-1.16313		1.81006e-15
ELF4	-1.16348		1.02152e-10
SNX31	-1.16384		8.58175e-12
KRT6A	-1.16402		2.93187e-12
KBTBD12	-1.16486		1.69574e-13
RAG1	-1.16496		1.77181e-09
CCRL1	-1.16609		0.000145041
PDE6B	-1.16627		5.81029e-15
CITED1	-1.16634		1.73922e-19
GFRA2	-1.16634		5.95084e-08
UGT3A2	-1.16657		4.54297e-13
FLJ10357	-1.16669		4.53728e-09
TTBK1	-1.16729		9.6057e-08
INSRR	-1.16749		1.65543e-15
PTPRQ	-1.16754		1.82025e-15
SIM1	-1.16802		2.66336e-21
SNPH	-1.16802		2.09348e-14
CYP27C1	-1.16811		8.4122e-11
CACNA2D3	-1.16847		2.42542e-13
EPHX3	-1.16859		5.94369e-33
PLSCR4	-1.16883		2.24493e-23
ABCG4	-1.1691		2.35357e-07
GPR133	-1.16914		2.00004e-09
SERPINA4	-1.16934		2.01455e-06
SPINT3	-1.16951		2.95515e-22
DBC1	-1.16987		2.31237e-16
ATOH8	-1.17052		1.5469e-16
AMT	-1.17054		3.04999e-05
LHFPL4	-1.17073		2.5786e-14
TMEM229A	-1.17097		1.18972e-11
EDA2R	-1.17103		3.18557e-10
PTPLAD2	-1.17344		1.63527e-09
OLFML2A	-1.17444		8.06575e-07
HS3ST6	-1.1745		1.61526e-13
ST6GAL2	-1.17491		9.94499e-06
THSD7B	-1.17601		2.81463e-15
IL1RN	-1.17705		2.39457e-15
ARHGEF19	-1.1773		1.66719e-08
LOC441666	-1.17787		9.12761e-07
MAMSTR	-1.17927		1.2774e-16
KCNT2	-1.17927		1.09811e-08
C1orf126	-1.17952		1.39857e-19
DDIT4	-1.18032		2.23938e-11
DSCAML1	-1.1804		2.52223e-20
PRELID2	-1.18101		1.41581e-16
SH3PXD2B	-1.18122		1.13285e-11
LRRC4	-1.18167		3.11444e-17
NEURL1B	-1.1822		5.29826e-12
FOXA2	-1.18221		4.39867e-12
ISL2	-1.18248		2.11882e-20
VSIG2	-1.18286		3.14782e-15
ANXA2	-1.18352		9.74236e-17
PTRF	-1.18414		6.52102e-14
SERPINF2	-1.1847		2.98134e-05
DUSP19	-1.18516		4.78956e-10
CYP4F2	-1.18548		1.57314e-11
DLX3	-1.1863		1.7964e-12
GPR149	-1.18651		4.48037e-11
TWIST2	-1.18652		5.8492e-05
CHRNA4	-1.18697		1.62148e-11
APCDD1L	-1.18708		1.48235e-14
METTL7A	-1.18823		7.78832e-05
FCRLB	-1.18829		4.2444e-11
FCER1A	-1.18984		1.76705e-13
ATP12A	-1.1899		3.76333e-24
FBXL2	-1.18994		1.16783e-13
DUSP4	-1.19009		1.26713e-13
FADS1	-1.19012		5.14439e-15
RAPGEFL1	-1.19055		4.85661e-07
PDGFC	-1.19072		3.13875e-09
APOBEC3F	-1.19082		4.11895e-08
PKHD1L1	-1.19089		1.84644e-08
MYO3A	-1.19139		6.00774e-13
PPP1R1C	-1.19141		1.23106e-09
SLC5A7	-1.19164		2.09348e-14
CA11	-1.19206		9.57815e-11
CHST15	-1.19238		9.54518e-11
DLK1	-1.19336		2.30098e-14
KCNE1L	-1.19349		1.44464e-17
TGFB3	-1.19406		9.87154e-16
SLFN12	-1.19429		2.09094e-19
B4GALNT1	-1.19451		1.58472e-16
HPSE2	-1.19491		6.61173e-12
EFHD1	-1.19517		3.07305e-14
SGCE	-1.19557		4.36239e-15
KLF8	-1.19688		1.29014e-23
C14orf37	-1.19792		1.71371e-12
RHOB	-1.19815		2.48517e-16
DENND2C	-1.19817		3.75609e-06
EFHA2	-1.20035		2.17719e-21
CGB7	-1.20126		2.34427e-06
ITGA1	-1.20201		1.6732e-14
ZNF157	-1.20239		7.07158e-17
ARL10	-1.20258		6.76963e-15
IL17RE	-1.20335		6.65424e-09
UNC5C	-1.20415		7.81749e-19
FOSL1	-1.2046		2.32711e-13
LIPE	-1.20466		1.1303e-07
ADAMTSL3	-1.205		9.10434e-10
CHRFAM7A	-1.20587		2.05928e-17
ANP32E	-1.20593		7.28675e-14
RASSF5	-1.20621		1.06724e-17
SMTN	-1.20635		1.11253e-10
EGOT	-1.20658		4.98223e-24
PITPNM3	-1.20661		1.43648e-20
GJC1	-1.20713		3.14283e-11
DPYSL3	-1.20845		8.11714e-12
CDC42EP3	-1.20892		2.02349e-13
ANKRD35	-1.2099		4.41208e-16
FABP3	-1.21009		1.31094e-13
C20orf194	-1.21024		3.22994e-28
ZNF257	-1.21088		3.37104e-16
AVPI1	-1.21172		1.49444e-16
ATP1B1	-1.21175		5.93151e-15
PEG3	-1.21247		4.77716e-05
PPAPDC3	-1.21249		1.66799e-12
ST5	-1.21249		2.37816e-16
BVES	-1.21364		4.5893e-07
IL33	-1.21385		9.80788e-14
MBNL2	-1.21447		1.61213e-12
C11orf93	-1.21448		1.60103e-07
SCHIP1	-1.21482		0.000224787
KANK2	-1.21505		3.96468e-15
EHD2	-1.21574		2.38579e-17
POMC	-1.21603		3.83367e-15
ABCC3	-1.21606		3.83001e-10
FERMT1	-1.21639		3.20833e-09
LOC441869	-1.21683		2.08391e-21
MFAP5	-1.21715		1.35494e-13
DZIP1	-1.21736		2.45913e-29
GPR161	-1.21756		5.50993e-19
ABCD2	-1.21784		8.86678e-17
RBPMS	-1.21893		6.04268e-09
SRRM4	-1.21956		5.14733e-06
DEPDC7	-1.21961		4.42872e-06
LOC643763	-1.21973		2.09215e-07
TCAP	-1.21998		1.42224e-15
RIMS4	-1.22015		2.82918e-09
SSPN	-1.22033		3.54751e-12
CYTL1	-1.22039		4.82526e-12
CLIC3	-1.22101		2.10636e-19
C14orf132	-1.22131		1.4079e-08
ERBB4	-1.22164		9.58743e-14
HAPLN4	-1.2217		3.48539e-17
ZFP57	-1.22175		2.38474e-17
GLI3	-1.22194		1.21167e-07
SPARCL1	-1.22255		8.38292e-20
GPR144	-1.22274		2.50978e-11
EDDM3B	-1.22274		1.21792e-05
ADAMTS15	-1.22482		1.55145e-18
PCDHAC2	-1.22498		4.71884e-24
DOK4	-1.22526		1.88835e-12
C16orf45	-1.22615		1.12554e-05
EFEMP2	-1.22629		5.82316e-07
C1orf183	-1.22644		2.59281e-35
ZNF676	-1.22666		4.47049e-12
HAPLN2	-1.22681		9.09813e-13
GPR75	-1.22737		3.95633e-06
SCNN1A	-1.22773		5.09734e-14
HSD11B1	-1.22777		6.68148e-12
ANXA6	-1.22848		4.87432e-14
FAM5B	-1.22849		7.77965e-15
ZAK	-1.22859		2.53998e-12
EFNA5	-1.22871		1.45481e-16
ADCY8	-1.22911		1.38638e-18
LPA	-1.22927		9.71897e-13
RARRES1	-1.22938		9.91752e-19
NPAS4	-1.2306		0.000466471
FAM65B	-1.23087		5.77498e-17
DSG4	-1.2311		4.80365e-05
GRAMD1B	-1.23172		1.023e-06
PRPH	-1.23257		1.18834e-14
DMC1	-1.23257		2.99328e-05
HEPACAM	-1.23304		3.28268e-15
GALNT6	-1.23349		3.73635e-20
KSR1	-1.23351		1.22849e-18
SLC6A2	-1.23366		0.000388395
ETV5	-1.23408		3.38341e-10
PTPLA	-1.23449		4.23737e-13
TRPC1	-1.23483		5.98268e-11
CERK	-1.23484		4.87432e-14
TRH	-1.23492		5.52585e-14
ACSL4	-1.23513		1.99875e-19
SRPX	-1.23541		6.80473e-09
NRP2	-1.23675		2.65556e-15
C14orf176	-1.23694		1.84852e-07
LRRTM1	-1.23714		3.71882e-23
KCNJ13	-1.2374		1.19645e-05
AKAP2	-1.23745		8.09787e-12
CHST3	-1.23756		7.13351e-10
ZNF98	-1.23846		1.01399e-15
ROBO1	-1.23852		5.56646e-09
LCA5	-1.23857		3.27162e-13
AMPH	-1.23869		1.44027e-14
FAM90A1	-1.23969		2.37298e-09
HOXD12	-1.23977		2.30837e-09
IGF2BP2	-1.24012		1.38144e-10
KLHL13	-1.24034		4.42259e-09
GFRA3	-1.2409		3.63592e-07
BCL2	-1.24095		1.11399e-12
MMP16	-1.24101		2.80361e-14
ANKRD53	-1.24108		2.88745e-18
SNX7	-1.24122		7.82155e-19
SLIT3	-1.24127		4.96639e-21
C6orf123	-1.24159		4.33753e-11
CNR1	-1.24159		8.94056e-14
C15orf51	-1.24176		7.12117e-19
TUBA4A	-1.24209		4.41063e-07
CDKL5	-1.24215		9.37644e-11
SERP2	-1.24275		3.71001e-10
SLC16A4	-1.24336		1.41565e-11
MESTIT1	-1.24347		9.58389e-12
CST4	-1.24398		2.96264e-10
GPX7	-1.24441		4.59512e-12
ILDR2	-1.24475		1.62915e-07
ZNF727	-1.24558		3.97856e-05
EID3	-1.24566		1.1521e-09
PSCA	-1.24649		6.57564e-12
TSHZ2	-1.24678		1.75983e-15
DKK1	-1.24689		3.14635e-11
SPINK5	-1.24709		1.38373e-13
SIK1	-1.24714		1.32627e-16
RPRM	-1.24871		1.81058e-23
SPG20	-1.24884		6.96174e-15
RCAN2	-1.24981		5.09564e-08
ADAM28	-1.2502		1.04256e-11
MST4	-1.25084		3.42324e-18
FMO2	-1.25143		2.72199e-17
SCUBE1	-1.25197		7.2509e-05
LOC644936	-1.25197		4.31985e-15
ZNF454	-1.25243		5.28077e-11
IRAK3	-1.25366		7.30379e-15
REEP1	-1.25392		1.89544e-09
PRDM5	-1.25399		3.40982e-12
FOXE1	-1.25511		2.98772e-11
CYP26B1	-1.2558		5.90137e-06
CHST11	-1.25599		1.02694e-16
MYL2	-1.25781		2.00507e-14
STARD8	-1.2588		1.0168e-14
CAND2	-1.25941		4.6139e-05
DUSP15	-1.26092		0.0201291
PRTFDC1	-1.26121		1.27866e-16
SLC38A5	-1.26154		1.74274e-08
PAPPA2	-1.2616		1.37538e-07
PAQR5	-1.26196		1.31259e-06
SPINK13	-1.26215		9.5639e-16
CPXM1	-1.26291		1.67172e-13
LGALS3	-1.26314		5.57499e-21
LRRC3B	-1.26337		5.73915e-17
CCDC158	-1.26402		2.08093e-15
ABCC9	-1.26656		4.44456e-09
LOC100126784	-1.26669		3.76541e-23
HSPB2	-1.26773		9.74847e-11
FAM19A1	-1.26789		9.66119e-21
HAPLN1	-1.26791		7.85798e-08
CCKBR	-1.26869		2.21572e-22
CDKL2	-1.26891		2.7165e-10
DNAJC15	-1.26903		7.01254e-14
DTNA	-1.27067		2.03231e-17
MUC21	-1.27072		2.52247e-09
TNIK	-1.27074		3.91734e-11
LOC134466	-1.27083		9.62442e-10
LGALS4	-1.27094		6.27831e-05
GPM6B	-1.27105		3.60419e-05
REC8	-1.27108		4.40663e-07
GPR173	-1.2712		7.04837e-10
CALD1	-1.27188		0.00624628
CLIP4	-1.27198		1.26745e-09
MR1	-1.27228		3.87403e-19
RNF182	-1.27266		2.86932e-07
LIMS2	-1.27338		0.000162581
HAND2	-1.2734		2.46022e-15
C9orf24	-1.27429		9.69909e-13
NTRK2	-1.27466		1.13907e-07
C2orf43	-1.27468		2.67306e-13
YBX2	-1.27473		0.000343318
SERPINB1	-1.27476		9.80669e-18
LOC149837	-1.27572		1.61212e-18
RUNX1T1	-1.27573		3.23636e-18
ASAM	-1.27713		1.21132e-10
ZNF711	-1.27746		5.57393e-05
SCNN1B	-1.27766		1.34165e-05
PLD5	-1.27805		1.11492e-15
AMOT	-1.27896		8.31517e-10
FRMD7	-1.2791		3.55993e-14
SLC24A3	-1.27954		2.88536e-11
NACAD	-1.27962		5.10387e-10
INMT	-1.27978		5.39963e-10
PCSK9	-1.2799		2.53121e-11
PRSS21	-1.28065		4.4034e-19
TIMP3	-1.28089		1.53563e-13
RIMS3	-1.28151		6.69459e-10
NHLH2	-1.28416		1.09293e-15
NFATC2	-1.28424		3.94508e-06
SP6	-1.28586		2.17243e-18
CSF3	-1.28631		8.01391e-07
TMEM169	-1.28711		2.74521e-10
HCG11	-1.28715		3.79733e-19
CCDC89	-1.28724		2.05164e-13
STARD4	-1.28851		6.83267e-14
XKR4	-1.28987		1.11642e-19
ST8SIA1	-1.29026		1.77297e-14
DYNC1I1	-1.29093		9.31635e-11
GALNT13	-1.29095		1.02338e-18
F7	-1.29127		1.00979e-16
ZCCHC12	-1.29259		2.05094e-05
C19orf33	-1.2942		5.97308e-15
SLC4A11	-1.2948		6.68102e-09
KRT9	-1.29525		5.4722e-30
PARM1	-1.29537		9.46919e-18
LRAT	-1.29539		1.73745e-13
ZNF486	-1.29554		2.5388e-10
LOC401093	-1.29622		9.51631e-12
GPRASP1	-1.29668		5.59265e-19
PRKCA	-1.29672		9.97057e-20
ATP10B	-1.29692		2.85919e-14
DEFB132	-1.29723		4.27041e-19
PLS3	-1.29781		2.0679e-16
FAM178B	-1.29783		9.66552e-15
ASB12	-1.29943		2.26427e-12
MYOZ1	-1.29952		1.83782e-15
TBX5	-1.3001		1.43699e-16
ESPNL	-1.30067		4.42197e-15
BEND5	-1.30074		3.42787e-11
CCDC129	-1.30213		1.0437e-18
C9orf4	-1.3027		1.47928e-06
KLHL30	-1.30297		2.42617e-11
EPB41L3	-1.30348		1.8537e-09
HLF	-1.30476		9.98599e-06
MYL3	-1.30497		1.96895e-13
POU2AF1	-1.30497		1.37702e-07
MET	-1.30569		4.70392e-09
HEPH	-1.30604		9.28472e-12
NCRNA00087	-1.30774		1.43894e-06
ITGB4	-1.30778		1.48528e-08
SLC15A1	-1.30845		1.34229e-18
TCEAL7	-1.30863		5.61661e-11
FAM124A	-1.3094		1.07403e-17
CORO2B	-1.30997		1.50201e-15
NTN4	-1.31043		1.88709e-19
DKK3	-1.31091		1.99657e-09
CHST6	-1.31105		6.74293e-09
CHAD	-1.3125		3.02132e-13
FEZ1	-1.31286		6.53689e-09
NDRG2	-1.31308		6.22845e-10
TMPRSS11A	-1.31321		3.66477e-20
SGK269	-1.3143		8.44889e-08
WFIKKN2	-1.31444		6.05114e-11
C11orf87	-1.31479		1.05973e-23
HHIPL2	-1.31527		1.51295e-15
PDGFD	-1.31704		7.36874e-19
OGN	-1.31833		3.02479e-24
FHOD3	-1.31988		1.0856e-05
BNC2	-1.32052		1.29058e-09
GSTA2	-1.32096		1.57975e-20
B3GNT9	-1.32113		5.58252e-18
LRP4	-1.32177		1.33095e-11
LPP	-1.3236		1.78622e-14
HR	-1.324		1.23802e-17
CD40	-1.3242		4.45312e-17
DBNDD2	-1.3258		1.85508e-06
MRAP2	-1.32606		1.6316e-10
KCNH4	-1.32637		1.65981e-08
PNMAL1	-1.3285		3.01288e-14
EVC2	-1.32878		2.52633e-09
SGCA	-1.32924		1.95705e-09
HS3ST3A1	-1.32926		1.40826e-16
ROR1	-1.32963		9.55482e-09
RSPO3	-1.32998		0.00236925
TSPAN2	-1.33141		1.92961e-09
WNT7A	-1.33146		1.62879e-09
FERMT2	-1.33201		1.57842e-10
FAM19A2	-1.33201		2.07989e-15
PAGE4	-1.33274		2.76685e-11
MAP1B	-1.33291		1.48721e-17
PDE5A	-1.33294		2.01498e-15
C13orf38	-1.33371		2.77913e-05
PNMA2	-1.3346		1.79898e-15
ATP13A4	-1.33462		8.30639e-08
HOXB3	-1.33517		1.28395e-07
MYOZ2	-1.33547		1.63556e-07
TGFB1I1	-1.33601		2.72714e-10
RAB40AL	-1.33678		3.79876e-16
FAM162B	-1.33714		2.35498e-19
TCF7L1	-1.33742		2.84862e-13
TRPC4	-1.33878		4.28291e-23
ZNF655	-1.33897		2.59895e-20
WNT9B	-1.3399		2.70485e-12
LOC644538	-1.34005		6.77779e-16
PTGIS	-1.34036		6.24223e-13
MXRA7	-1.3404		4.51411e-11
LCN15	-1.34067		3.02965e-25
LOC399959	-1.34135		2.53089e-24
RASL10B	-1.34157		4.88307e-12
PITX2	-1.34176		7.78614e-19
DPP6	-1.3423		2.88455e-05
SERTAD4	-1.34292		2.50369e-16
CLSTN2	-1.34364		8.5828e-18
KCNJ8	-1.34457		3.24553e-15
HOXA7	-1.34471		1.51294e-09
ANXA2P2	-1.3448		8.85081e-28
CYP4F12	-1.34483		3.37449e-23
PLP2	-1.34602		1.19075e-09
GLRA4	-1.34681		3.71909e-21
TMEM114	-1.3469		1.63408e-10
TMEM154	-1.34748		7.60534e-18
SLC9A4	-1.34783		4.11334e-10
EFHC2	-1.34868		1.62862e-21
GALNT5	-1.3488		2.7376e-11
LSAMP	-1.34993		2.14685e-18
STK32A	-1.35001		7.09527e-24
FAM92A1	-1.35142		1.37005e-14
PDPN	-1.35143		0.000112598
CYP24A1	-1.35173		1.57549e-17
NTRK3	-1.35182		3.36831e-10
PTGER3	-1.35353		1.04803e-13
UGT8	-1.35443		9.55491e-17
AQP9	-1.35462		2.17144e-22
ID3	-1.35465		6.77859e-09
NCRNA00092	-1.35475		2.88753e-08
S100A16	-1.35481		1.40826e-16
FXYD1	-1.3549		7.84644e-05
CDH18	-1.35542		4.14557e-07
CDKL1	-1.3556		1.30391e-09
NOX1	-1.35569		5.60783e-07
PLEKHA2	-1.3559		0.000442114
S100A6	-1.35593		9.16672e-09
TPM1	-1.35616		2.91434e-09
KCNIP3	-1.35625		3.64832e-13
ZNF660	-1.3573		3.02153e-14
TINAGL1	-1.35914		1.5845e-24
ADRA2B	-1.35992		2.47876e-11
PLIN4	-1.3604		4.1672e-11
ITIH5	-1.36074		2.41037e-08
TP53AIP1	-1.36113		1.20593e-19
CXCR1	-1.36204		4.23737e-13
RASL11B	-1.36222		7.3e-10
SCNN1G	-1.36225		2.53665e-11
FGF2	-1.36234		3.88587e-07
ZDHHC15	-1.36237		3.40783e-12
ACE2	-1.36323		4.2091e-17
C1orf175	-1.36327		3.63723e-14
GPR39	-1.36371		1.33452e-17
EFNB1	-1.364		3.53937e-15
UGT2B7	-1.36475		1.08424e-13
SOX10	-1.36575		5.90785e-12
GIPC2	-1.36603		2.78143e-05
TACR2	-1.36605		5.32353e-10
MEIS1	-1.36609		2.43478e-11
PREX2	-1.36732		1.54557e-12
SOX7	-1.3681		4.52152e-10
ADRB3	-1.36978		0.00836038
RNASE12	-1.36986		2.02962e-07
COL27A1	-1.37039		1.34537e-13
C8orf31	-1.3712		6.30322e-06
CAMK1D	-1.37169		0.00568356
CFL2	-1.37192		7.5991e-15
SPEG	-1.3725		1.64782e-12
CALN1	-1.37356		1.15627e-15
PPP1R12B	-1.37483		2.99436e-11
PRRG4	-1.37524		3.21392e-18
C4orf35	-1.37569		1.76809e-07
C7orf51	-1.37608		3.161e-14
WNT2B	-1.3764		4.12037e-10
LGALS7	-1.37804		5.73389e-12
NR4A3	-1.37952		1.01128e-14
NEURL3	-1.38026		9.41581e-16
CRISP2	-1.38091		5.79385e-14
KIF26B	-1.38202		1.43022e-08
PAPPA	-1.38268		1.57874e-10
TPRG1	-1.38271		0.00371093
JAZF1	-1.38337		5.21259e-09
C15orf41	-1.38353		3.80856e-17
FAT4	-1.38353		1.25783e-20
JUB	-1.3836		6.33553e-10
AKR1C2	-1.38406		1.85508e-06
CNTNAP4	-1.38498		1.12136e-11
PCDH10	-1.38499		2.89837e-10
WFDC1	-1.38611		1.41812e-11
TNNI3K	-1.38675		1.39653e-09
NLGN1	-1.38698		0.00939711
HBB	-1.38757		1.80129e-26
SVIL	-1.3879		2.6007e-14
LY75	-1.39007		2.91763e-09
HCG4	-1.39039		3.28319e-16
RSPO2	-1.39062		8.45543e-18
TAF7L	-1.39131		1.4893e-12
HUNK	-1.39281		0.00159279
EDNRA	-1.39287		2.34079e-08
S1PR5	-1.39304		1.01065e-05
RNASE7	-1.39319		2.42021e-21
C1QTNF1	-1.39383		2.90502e-11
CDH2	-1.39409		5.6334e-17
KCNS2	-1.39436		1.43088e-05
C6orf174	-1.39446		0.000127775
FMN2	-1.39462		9.1608e-13
SLC7A14	-1.39487		3.29761e-21
ITPR1	-1.39509		7.86096e-16
CCND2	-1.39618		3.33872e-14
CLEC3A	-1.39623		1.83376e-14
NMUR1	-1.39638		9.62773e-12
IVL	-1.3972		6.09727e-15
PCDHGA9	-1.39741		4.58191e-26
LOC284837	-1.39741		3.6499e-08
NTF3	-1.39782		4.75655e-16
PCDH11X	-1.39844		1.21015e-07
SGK1	-1.40014		1.78074e-12
CDH19	-1.40025		4.64463e-13
VCL	-1.40034		4.16681e-09
PNCK	-1.40047		5.29548e-12
ATAD3C	-1.4028		4.33516e-16
GSTM4	-1.40385		4.98482e-22
KCNH1	-1.4066		3.62755e-07
CCDC69	-1.4085		3.17657e-13
ANXA2P3	-1.40881		5.85024e-08
NUDT10	-1.40888		1.73264e-07
SERPINB11	-1.40893		7.92111e-14
ODZ3	-1.40901		8.62314e-10
SLC16A7	-1.40966		1.01897e-15
RTDR1	-1.40999		1.72049e-11
C4orf49	-1.41013		4.03778e-05
DUSP2	-1.41056		2.17087e-11
MATN4	-1.41075		2.2173e-12
NHSL2	-1.41115		6.22146e-12
MYH2	-1.41148		1.81802e-06
CYP2W1	-1.41157		0.000166221
IER3	-1.41244		1.72253e-11
MGAM	-1.41323		1.5782e-10
CAMK1G	-1.41383		3.91261e-07
ANXA13	-1.41384		1.721e-09
KIAA1614	-1.41397		5.14935e-06
SCRG1	-1.41397		5.60149e-21
LRRC2	-1.41459		0.00160549
GPR156	-1.41594		2.40958e-07
ETNK2	-1.41607		2.25352e-18
CAPG	-1.41612		1.98013e-14
TGM5	-1.41621		9.23594e-08
NLGN3	-1.4165		9.00331e-09
SSTR2	-1.41658		1.0624e-10
HSPB7	-1.41842		1.77725e-13
LPAR1	-1.41877		1.52088e-14
C4orf31	-1.41947		2.43704e-05
MAOB	-1.42148		3.29129e-08
TAGLN	-1.42149		3.29883e-13
SLCO3A1	-1.42157		3.02369e-21
PLA2G4D	-1.42218		3.4892e-09
COL21A1	-1.4224		1.03193e-10
CD200	-1.42264		2.06946e-05
MRVI1	-1.42281		2.94768e-08
SLC8A2	-1.42282		4.78619e-17
C3orf54	-1.423		3.28492e-10
BMPER	-1.42351		1.9681e-10
SRL	-1.42482		2.74076e-08
LGALS7B	-1.42496		0.000656566
PLN	-1.42524		1.88089e-05
RGNEF	-1.42591		2.15823e-20
TRO	-1.42637		2.30665e-14
ACTA2	-1.42646		2.52633e-09
ZFPM2	-1.42696		8.80949e-10
EPHA5	-1.42699		2.78304e-23
KIAA0408	-1.42813		1.34321e-06
PRPH2	-1.42838		4.76311e-13
DNAJB5	-1.42868		3.35912e-10
LRMP	-1.42945		1.01117e-10
CASQ2	-1.42992		3.31883e-13
KCNQ4	-1.43043		4.06219e-09
C1orf186	-1.43063		1.99771e-14
EGFL6	-1.43154		3.38584e-07
SULT2A1	-1.43182		1.53798e-08
ANKRD43	-1.43205		5.50083e-19
RBP4	-1.43406		0.00108562
FCGR3B	-1.43476		3.28233e-08
KIAA1161	-1.43562		1.77747e-07
ANO6	-1.43614		4.7021e-08
CA4	-1.43622		1.01893e-15
DOCK3	-1.43638		4.55906e-29
CSTA	-1.4373		1.15553e-09
RNF112	-1.43758		1.06634e-15
ANKRD45	-1.43787		4.61323e-07
PRKG2	-1.43819		1.20534e-08
C6orf186	-1.43838		4.87295e-10
TMEM100	-1.4386		7.63461e-14
NPPC	-1.43864		1.44138e-08
HOXB2	-1.43878		1.77856e-06
S100A2	-1.4388		1.55212e-10
KCNH5	-1.43917		1.61978e-09
KITLG	-1.4396		2.94858e-07
STK33	-1.44016		1.99771e-14
SEMA5A	-1.44047		3.86727e-20
PCDP1	-1.44154		1.75401e-11
CES1	-1.44231		7.41577e-15
PRSS1	-1.4427		3.77626e-12
DNAJB4	-1.4434		6.33714e-06
WNT16	-1.44429		2.93303e-13
FCGBP	-1.44466		1.03975e-14
DDO	-1.44495		3.23096e-10
PRSS12	-1.44594		1.91393e-16
MACC1	-1.44629		2.05687e-08
BCL11A	-1.44641		3.5461e-21
GPR109A	-1.44655		1.87861e-15
INSC	-1.4476		7.56689e-09
CCNJL	-1.45046		1.14659e-06
DDIT4L	-1.45102		0.000431119
LOC283856	-1.45119		1.74641e-08
VAT1L	-1.45151		8.07429e-08
ACOT11	-1.45181		2.82978e-09
APOBEC3D	-1.45273		5.40852e-10
XKR5	-1.45336		2.73244e-10
CRHBP	-1.45527		1.05382e-11
HAAO	-1.45721		1.27586e-17
BNC1	-1.45768		1.90324e-08
WNT10A	-1.45864		1.45611e-20
HBA1	-1.46016		3.87937e-06
CDO1	-1.46375		2.09187e-10
IL1R2	-1.46379		0.000644851
LRRK2	-1.46535		4.82397e-17
CLIP3	-1.4662		3.84529e-14
GABRP	-1.46785		3.75446e-10
VAV3	-1.46844		3.97783e-14
SH3GL3	-1.46863		1.59759e-07
TPM2	-1.46877		2.34833e-12
TRIM6	-1.46936		1.17773e-07
KCNMA1	-1.46992		3.97717e-07
LRFN5	-1.47042		8.70769e-14
SDPR	-1.47437		0.00121174
TIMP4	-1.47514		2.91626e-19
NT5E	-1.47557		3.41965e-09
RND3	-1.47626		5.1275e-05
KIRREL3	-1.47765		1.81436e-10
MAML2	-1.47794		3.97406e-08
C3orf70	-1.47892		3.87297e-06
FUT6	-1.48046		5.92854e-12
VWA5A	-1.48071		4.39633e-05
WFDC12	-1.4808		1.55167e-11
C16orf89	-1.48284		3.60145e-19
USH1G	-1.48339		0.0013956
WISP3	-1.48339		1.06896e-09
TRIM61	-1.48454		3.50769e-13
HRH2	-1.48559		1.69884e-10
PALLD	-1.48628		1.40589e-16
OR7C1	-1.48744		1.18487e-07
PLBD1	-1.48805		1.4088e-14
P2RX2	-1.48859		1.0201e-23
CLDN19	-1.48978		0.000196793
GRIA3	-1.49014		1.28052e-06
NHS	-1.49146		1.52518e-12
HPCAL4	-1.49215		1.90137e-08
TMEM139	-1.49291		6.61261e-10
SOX5	-1.49427		1.15974e-07
IGDCC4	-1.49453		1.30061e-13
RXRG	-1.49457		2.30263e-31
CCDC60	-1.4952		1.56332e-07
ATP1A4	-1.49608		7.09347e-06
ITGA2	-1.50121		1.0303e-09
SLC16A12	-1.50123		2.42959e-14
SCGB2A1	-1.50209		4.55661e-12
POU3F3	-1.50332		9.34281e-05
RNF175	-1.50437		2.21488e-06
ENPP6	-1.50501		3.43891e-13
ST6GALNAC4	-1.50529		1.53695e-15
EDNRB	-1.50569		8.57319e-13
CXCL6	-1.50593		9.15944e-08
MGC16703	-1.50765		8.59892e-12
TMIE	-1.50788		2.46098e-06
PDE7B	-1.50807		1.73459e-11
TMEM200B	-1.50814		1.22809e-05
GPX3	-1.50887		1.0303e-09
NEXN	-1.50891		4.60387e-23
PPP2R2B	-1.50963		9.08793e-06
GAS1	-1.50974		1.86245e-06
COL9A1	-1.51113		8.31497e-09
RGN	-1.51131		1.1289e-17
CHD5	-1.51155		6.91527e-08
FGF7	-1.51214		1.63596e-10
ADCYAP1R1	-1.51263		2.64294e-12
CDH17	-1.51293		2.51418e-08
P2RY12	-1.51319		1.49049e-10
ZSCAN4	-1.5132		5.69499e-23
WNT3A	-1.51325		1.45799e-08
ANXA8L2	-1.51338		1.45024e-05
CAMK2A	-1.51346		4.15406e-12
SPATA6	-1.51391		7.05637e-07
ZBTB7C	-1.51395		4.26965e-13
FUT2	-1.51787		2.5747e-09
TLR3	-1.51877		2.28719e-07
RNF128	-1.51944		4.05693e-19
ADRA1B	-1.51992		2.7748e-14
TGFBR3	-1.52049		2.32395e-10
OR7A5	-1.52102		6.61154e-13
PPARGC1B	-1.52214		2.62745e-06
MBNL3	-1.52269		4.85053e-09
C11orf70	-1.52441		4.80072e-07
ENTPD3	-1.52486		5.64595e-14
CLIC6	-1.52695		2.77885e-16
GPLD1	-1.52797		7.6399e-11
LPCAT2	-1.53139		1.10185e-11
XG	-1.53258		1.56334e-09
KIRREL	-1.53406		3.38893e-06
ITGB1BP2	-1.53424		1.76631e-12
RAB38	-1.53486		4.04688e-17
SVOPL	-1.53523		1.45641e-11
C2orf40	-1.5354		1.14178e-11
POPDC2	-1.53575		1.1645e-11
SOHLH2	-1.53605		6.34761e-09
TRPC3	-1.53814		3.84216e-10
GLIS3	-1.53945		7.94507e-09
C12orf75	-1.54193		0.00369239
CSRP1	-1.54263		7.82475e-08
KRT17	-1.54316		6.16663e-08
FXYD6	-1.54326		1.26257e-11
SLC38A4	-1.54453		2.77547e-14
L1CAM	-1.54456		3.45456e-16
CACHD1	-1.54499		1.55156e-06
MAP1A	-1.54506		3.46159e-11
CPAMD8	-1.54579		7.95986e-06
MGAT4C	-1.54612		1.39699e-12
MYOM1	-1.54616		1.66719e-08
IL1RL1	-1.54626		4.65603e-27
PLA2G4A	-1.54732		4.37679e-20
EFEMP1	-1.54828		2.6308e-10
CDH22	-1.54929		7.55617e-06
FLNA	-1.54948		1.92748e-11
ODZ2	-1.54958		5.65194e-09
TMEM37	-1.55073		4.23359e-13
DRD2	-1.5511		4.36383e-13
GBP6	-1.55312		3.89194e-08
ACSL6	-1.5543		3.98445e-06
[truncated: 620 more rows]
