# Supplementary material for: Luteolin Potentially Treating Prostate Cancer and COVID-19 Analyzed by the Bioinformatics Approach: Clinical Findings and Drug Targets
Source: Front Endocrinol (Lausanne). 2022 Feb 1;12:802447. doi: 10.3389/fendo.2021.802447 (PMC8844187; doi:10.3389/fendo.2021.802447)
Supplement: Supplementary file 2 [file Table_2.xlsx]

## Sheet: drug
TNF
IL1B
MAPK1
CASP3
IL6
MAPK3
AKT1
CYP1A1
PTGS2
CDKN1A
RELA
DDIT3
NFKBIA
TGFBI
EGF
EGFR
HMOX1
IFNG
MMP9
NFE2L2
BCL2
JUN
NOS2
NANOS2
BAX
CAT
GLYAT
HIF1A
IRF3
PARP1
SESN2
SLCO1B1
VEGFA
CASP9
CCNB1
HMGB1
ICAM1
MAOA
CASP8
CCL2
CYP1B1
FOS
GCLC
IL4
MAPK8
NFKB1
PTK2
STAT3
TP53I3
AHR
CCND1
CD40
CDH1
FZR1
DRAM1
ESR1
FOXO3
HSPA5
IFNB1
JUNB
TNFSF10
TP53
VCAM1
ABCC1
ABCC2
ACTA2
ATF6
ATG5
BCL2L1
BECN1
CASP1
CCL3
CCL5
CDH2
CDK2
CSF2
CXCL10
CXCL8
CXCL9
CYP3A4
DHRS11
EIF2S1
ERN1
ESR2
GADD45B
GCLM
IL10
IL12B
IL27
LRRK2
MAP1LC3B
MAPK9
MDM2
MMP1
PRKN
PSCA
SELE
SFN
REXO2
SLC16A1
SLC5A1
SOD1
GUCY2C
STAR
TBK1
TP63
TP73
TYR
UGT1A1
UGT1A3
XBP1
XDH
ABCC4
ABCG2
ACE
ACHE
AGER
ALOX5
ASNS
ATP7B
BIRC2
CASP7
CCN5
CCNA2
CD40LG
CD74
CDH5
CDK1
CDKN1B
CDKN2C
CHUK
CTNNB1
CXCL12
CYP17A1
CYP1A2
CYP2C19
CYP2C9
CYP2E1
CYP3A5
DERL3
DNAJB9
EGR1
F11R
FAS
FASN
FBP1
FGF2
FOSB
GFAP
GPR35
GPX1
GSDMD
GSTA1
GSTT2
GSTT2B
HBEGF
HSD17B7
IL13
IL17A
IL3
IL5
INSR
JUND
KDR
LSS
MAP3K7
MAPK10
MMP13
MPO
MYD88
NFAT5
NFE2
NFKBIB
NLRP3
NOS3
NANOS3
NQO1
NR1D1
NSDHL
P2RX4
PDGFB
PKM
PLK1
PRKCA
PTEN
PYCARD
ATRX
RAD54L
SELP
SELENOP
SLC22A6
SLC22A8
SLC2A3
SLC2A4
SLCO1B3
SOD2
SREBF1
TGFB1
TICAM1
TLR4
TM7SF2
TNFAIP3
TOP1
TXNRD1
UGT1A9
VAV3
VWF
WNT3
XIAP
XRCC6
ABCB1
ADORA1
ADORA2A
AIF1
AKR1A1
AKR1B1
AKR1B10
AKR1C1
AKR1C2
AKR1C3
AKR1C4
ALK
ALOX12
ALOX15
AMY1A
APP
AR
ARG1
AURKB
AVPR2
AXL
BACE1
CA1
CA12
CA13
CA14
CA2
CA3
CA4
CA5A
CA6
CA7
CA9
CAMK2B
CCNB2
CCNB3
CD38
CDK5
CDK5R1
CDK6
CFTR
CSNK2A1
CXCR1
CYP19A1
DAPK1
DRD4
ESRRA
F2
FLT3
FUT1
GLO1
GRK6
GSK3B
HCG22
HSD17B1
HSD17B2
IGF1R
KDM4E
MET
MMP12
MMP2
MMP3
NEK2
NEK6
NOX4
NUAK1
NUF2
PFKFB3
PIK3R1
PIM1
PKN1
PLA2G1B
PLG
PLP2
PRRC2A
PTPRS
PYGL
SLTM
SRC
SYK
TERT
TNKS
TNKS2
TTR

## Sheet: prostate
DLX1
SEMG1
PCA3
SEMG2
ZIC2
SLC45A2
HOXC6
TDRD1
PIK3C2G
AQP2
DLX2
SLC39A2
NKX2-3
SERPINA5
CLCA2
ACTC1
KRT13
PADI3
CPNE6
FOXI1
CA14
MYH6
EMX2OS
HOXC4
COL10A1
MCF2
FOXD1
ZIC5
AMACR
GPX2
SIM2
KCNJ15
OR51E2
ONECUT2
RPE65
IGSF1
SLIT1
GAL
SMR3B
EMX2
LGR6
PNMT
SCGB3A1
DUOX2
LOC100130872
GSTM1
CHP2
CRTAC1
BMP5
ACSM1
KCNJ3
HPN
TARP
PATE1
CYP3A5
FOLH1B
CYP4B1
KY
TGM3
PENK
UGT2B4
SCGB1A1
WIF1
CKM
MNX1
ATP6V0A4
PHGR1
DUOXA1
COL17A1
AOX1
COMP
CYP4F22
C2orf88
CXCR2
DAPL1
TP63
S100A14
PDE1C
ABP1
HOXC5
PCP4L1
NPY6R
DUOX1
PGM5P2
MMP26
FOLH1
MSLN
ARHGDIG
FAM83B
KRT23
KRT5
STAC
C10orf82
CST2
PON3
APOF
LIX1
MFSD2A
LOC145837
ASPA
KIAA1210
GLYATL1
DAB1
SLC26A3
ANKRD34B
WFDC2
DNAH5
MYBL2
ADAM2
AQP5
GPR87
APOBEC3C
HJURP
CAPN6
CLCA4
LOC572558
KRT16
TMEM40
PIP
CHIT1
LOC100128675
LMX1B
GCNT4
ANGPT1
TNS4
GJB5
LUZP2
SERPINB5
FOLR1
PAK3
FUT3
HSD17B13
CCBE1
FAT2
JPH4
KRT4
COL4A6
SCARA5
B3GNT6
C8orf84
GATA3
CCK
PI16
HRNBP3
LOC339535
TMEM132C
TMEM35
SLC18A2
KCNS1
STAC2
ACTA1
BEND4
KLHL14
EPHB1
SOSTDC1
LY6D
MYOCD
DUOXA2
SLCO4C1
ADRA1A
PRAC
HPD
CGREF1
KIF4A
COL2A1
PROM1
KLK15
TMEM213
SLC2A5
TRIM29
SRD5A2
CCDC78
PPARGC1A
C2orf72
FAT3
FAM83A
PATE4
SPINK2
OTX1
ALDH3A1
NLRP12
NDRG4
CXCL13
UNC5A
CPA6
LAMB3
HRASLS5
QPRT
VSNL1
NEFL
CLVS2
INSM1
EPHA10
MAL
HOXD13
NRG2
PAEP
MELK
GNAO1
MUC15
HSPB8
CNTFR
NOS1
EDN3
LOC728606
FAM196B
DPT
PAK7
IP6K3
DNAH8
ABO
MATK
CYP3A7
WISP2
ZNHIT2
PDIA2
VTCN1
SLCO1A2
PLP1
CD38
CA3
SERPINA11
SPON2
APOC1
CASQ1
MYLK
C10orf99
LDB3
BNIPL
CHRDL1
ATP1A2
NCAM1
GJB4
UBXN10
PRKG1
BIRC5
FFAR2
SLC16A5
PDK4
UBE2C
PTGS1
PTGS2
EPR1
LY6G6D
SMOC1
ERN2
ODAM
CCL18
CD300LG
ACOX2
ADAMTS18
SNHG3
TBX4
OLFM4
ADRA1D
CAPNS2
PCDH7
LRRN3
CIDEC
NYNRIN
DLGAP5
GOLM1
DHDPSL
NOX4
TMLHE
FEV
MMP10
LTF
RRM2
PGM5
CDH8
GSTM2
RAB9B
CYP11A1
LINGO2
SNAP25
CCDC108
PRDM8
GSTP1
CENPA
RHCG
PLA2G3
TRPM8
STX19
CLU
SLC2A9
STOX2
PCSK2
LRP1B
SNCG
TMEM178
LOC642587
TMSB15A
SEMA6D
TFF3
SLC14A1
CRABP2
LRRTM3
THBS4
LMO3
MOV10L1
FABP5
A2BP1
SLITRK6
TNMD
DCC
SCN5A
ELAVL2
GPM6A
HSPB3
DMRT2
SYNPO2
GNAL
FGFR2
CHRM2
HMGCLL1
KCTD14
HIF3A
SYNM
CHST9
MUC4
GPR172B
ANXA8
DCHS2
ATP8A2
CPNE7
DLK2
MMP9
CACNA1D
SFRP5
NECAB1
TROAP
L3MBTL4
NEK5
NETO2
ID4
C20orf56
MYH11
PRKCB
ARHGAP20
LYVE1
EVPLL
CMTM5
RHBDL3
UPK1A
BCL8
EN2
GDF10
PAQR6
HAGHL
PRR16
NDP
PCSK6
SCN2B
TRHDE
IQGAP3
CRIP3
NRG1
C2CD4C
ANO5
ANGPTL1
CSRNP3
ZNF750
GLDN
KCNJ5
ADAMTS5
DPYS
MKI67
PHYHIPL
CLDN2
FGL1
CRYAB
HSPA4L
HS3ST5
FAM167A
GTSE1
HIST3H2A
CDHR1
ARHGEF38
ACTN2
IQCA1
IRX4
PAX1
SYT8
VGLL1
LOC255167
H19
TNNT3
CLCNKB
CDC25C
SPDEF
EDAR
B3GAT1
VIT
C21orf62
KRT15
UGT3A1
GSTM3
LOC554202
GDF15
LOC84856
CLEC18B
DEFB1
MLC1
ACTG2
ST6GALNAC2
LOC284276
AMH
PDZRN4
CPEB1
SLC7A4
RND2
SLC5A8
ATP6V0D2
KLHL4
KIF20A
ITGB6
GGT6
KCNG3
C1orf190
ALOX15
ALDH1L2
C9orf125
UGT1A3
SYT10
PLA2G2A
FLRT3
KRT7
TMEM108
PPP1R1A
TSLP
C1orf106
MUC6
NKAPL
STXBP5L
D4S234E
EYA4
LASS1
FABP7
DNASE2B
DAAM2
FBXL21
CENPM
HMMR
FAM107A
ASTN1
NEFM
ALDH1A2
RBMS3
AFF2
FAM46B
ABCC4
MPZ
NCAPG
PPP1R3C
COLEC10
PEG10
DSC3
KIF18B
ACSS3
HFE
PTPRZ1
B3GALT2
EVX2
DSG3
EPHA8
NRK
PIP5K1B
GPR126
LPHN3
TG
MYH7
GNG13
FLNC
TRIM9
SNHG4
TMEM132A
RAP1GAP
TRIM36
WDR72
HOXB13
SNAI2
TCEAL2
C4orf19
RGS7BP
SAMD12
DMKN
ANO1
APOBEC3G
LOC100129066
UCN
AK5
F2RL2
SMPDL3B
DDR2
FILIP1
ARL4D
GPRC5B
TRPM4
FAM83C
TPRXL
GALR1
SCARA3
TGM4
GLIS1
NIPAL4
PLCL1
CRABP1
C19orf45
KRT14
CNTN1
MRO
KCNB1
NEK2
CCNI2
SLPI
CAV1
DES
SKA3
FAM64A
SLC34A2
ZNF185
GPR109B
P2RX6
HIST1H4E
FAM176A
KLK2
C4orf48
KCNQ5
MS4A8B
CDC20
EDDM3A
SLC13A2
GATA5
ZNF154
LOC100144604
PCYT1B
PTCHD1
LMOD1
SEMA3A
CASKIN1
C1QL1
CRISP1
TPX2
HCN4
P2RY2
FOXL2
FOXP2
GHRHR
PLAC9
DGKG
CCDC85A
PMP2
ASPN
KCNAB1
PAQR8
BEX1
FHL1
TUBB4
AKR1B1
GCOM1
ZNF204P
PODXL2
B4GALNT4
FOXQ1
CARTPT
C18orf34
WFDC5
C16orf74
NRXN1
CEL
LONRF3
BUB1B
GJB3
NTF4
MPP2
TWIST1
GALNT9
SORBS1
OCA2
ITPRIPL1
CXCL17
ISX
SDS
C11orf45
NPFFR2
EDIL3
SLITRK3
ROPN1B
LGI3
PLAG1
GDF1
SLITRK2
ITGA8
ABCG2
TRPM3
LASS3
SPOCK3
C5orf4
MAMLD1
SLC46A2
CYP4F3
AHNAK2
PRR7
SHISA9
CNN1
SYT9
ATRNL1
B3GNT3
KCNMB1
SLC8A1
VEPH1
CXorf57
GNAZ
TSPAN18
BAI3
PYGM
MYOT
TSPAN19
CALML3
APOE
BCHE
CDC45
DMD
MAMDC2
ITGB3
CYSLTR2
FADS2
ALB
P2RX1
RASL12
DMBT1
TGM1
SOX15
PLK1
PDLIM5
SLCO1B3
CBLN4
ZNF516
SGCG
NCCRP1
FRMD6
KIAA1875
AURKB
HECW1
PCDH9
RNF165
ZNF804A
IQSEC3
ANO4
ATP6V1G3
PGR
NKAIN1
ITGBL1
PRIMA1
MGC14436
SPON1
FOXA1
ADRB1
MASP1
TRPC6
MCOLN2
WSCD2
SPC25
TBX1
KRT24
FGF10
PKMYT1
HOXD11
SSPO
FOXI2
C7orf58
KIAA1644
B3GNT8
PALM3
PIPOX
ANGPTL3
EPHA2
SV2B
TEPP
POF1B
DAZ1
GATM
GSC
GCNT1
GSTM5
ASXL3
AFAP1L2
CYP27A1
LOC440173
ADH1B
PRICKLE2
FBXO17
PRSS16
SLC47A1
ROR2
FAM55D
PBK
APOBEC2
F12
ASB2
ME1
PLLP
MAT1A
LIPG
ADCY5
NAV2
ZNF536
CENPF
CCDC8
ZNF560
NCRNA00105
HSPB6
OPCML
PRODH
POU3F1
UNC5B
BDNF
ARMCX1
C20orf200
FAM110C
C2orf14
G0S2
PKD1L2
C1orf114
SLC43A1
KIT
EZH2
BRSK2
HIST1H2AM
CTF1
TMC5
C17orf93
PGF
ATCAY
EFCAB1
F5
COL23A1
CEND1
RGS9
SPATA18
FOXB2
FOXM1
CHGB
ACSF2
FGFBP1
VWCE
ZNF488
DEPDC1B
SFTPA2
RBP1
VSTM2L
IL6ST
ID1
FRMD3
CD177
PTPRT
ELAVL3
SCN7A
ARSF
GABRA3
TNS1
C19orf48
ATP2B4
MCC
RGS13
CYP19A1
KCNJ16
C12orf34
PCDHA1
KIAA0087
PROK1
S100B
CDH23
RAB40A
SLC7A11
USP44
SMTNL2
IL1RL2
JPH2
ASPHD1
CTTNBP2
C15orf59
MYOF
SLC6A11
STON1-GTF2A1L
ELFN2
PRSS35
FLJ45983
MSRB3
CHRNA7
RNF157
CACNA2D1
BHMT2
CTNND2
ITGA9
MYL1
HOXB8
NRXN3
RGS22
SLC2A4
FAM163A
ASCL2
GPRC6A
C14orf64
PTGDS
ZP1
MYL9
SLC1A6
PCP4
TOP2A
ITGB8
CDKN3
CES4
SBK1
CLEC18A
RASGRF1
CAV2
DCAF12L1
CA12
LRFN1
LRCH2
APOB
SDK1
PLA2G7
KANK4
CCNB2
GLT1D1
MTMR8
KCNK3
MUC2
RASAL1
CTHRC1
SEMA3D
C1orf64
MEIS2
OVCH2
GRIN2A
CKMT2
MECOM
BMP7
KCNF1
ARHGAP23
LOC283392
NEIL3
GJA1
PHYHIP
EFS
NEFH
ITLN1
MME
LOC100130238
ANK2
SCUBE3
CHST2
ACSL6
GBP6
DRD2
PRAME
TMEM37
CPLX3
LOC100287718
RHPN1
ODZ2
FLNA
CDH22
SLC19A1
EFEMP1
OR51E1
PLA2G4A
AGR3
RAB17
IL1RL1
MYOM1
MGAT4C
KLK3
CPAMD8
MAP1A
CACHD1
L1CAM
SLC38A4
FXYD6
KRT17
CSRP1
C12orf75
PPM1E
PYCR1
HES4
PTCHD2
GLIS3
TRPC3
PTP4A3
SGEF
SOHLH2
POPDC2
C2orf40
SVOPL
RAB38
ERG
MEX3A
TBX10
ITGB1BP2
KIRREL
XG
LPCAT2
FOXN4
PKIB
GPLD1
TUBB3
CLIC6
NKX6-1
ENTPD3
C11orf70
HIST1H2BG
MBNL3
PPARGC1B
OR7A5
SPINK1
TGFBR3
ADRA1B
MARCKSL1
RNF128
TLR3
C19orf51
FUT2
ZBTB7C
SPATA6
CAMK2A
ANXA8L2
WNT3A
ZSCAN4
P2RY12
ASPM
CDH17
ACCN3
ADCYAP1R1
FGF7
CHD5
RGN
COL9A1
GAS1
PPP2R2B
NEXN
GPX3
TMEM200B
PDE7B
TMIE
MGC16703
RGS11
CXCL6
EDNRB
ST6GALNAC4
ENPP6
RNF175
CAMKK2
POU3F3
SCGB2A1
RAB3B
SLC16A12
ITGA2
SLC22A10
ATP1A4
VGF
CCDC60
RXRG
IGDCC4
SOX5
YJEFN3
NCAPH
CXCL11
TMEM139
HPCAL4
NHS
GRIA3
CLDN19
SLC24A5
CEP55
P2RX2
PLBD1
BICD1
OR7C1
MGAT5B
PALLD
TOX3
HRH2
TRIM61
EBF2
FAM189A1
WISP3
USH1G
C16orf89
WFDC12
VWA5A
FUT6
C3orf70
MAML2
MAK
KLK12
KIRREL3
RND3
NT5E
TIMP4
SDPR
C9orf140
LRFN5
KCNMA1
TRIM6
TPM2
SH3GL3
VAV3
GABRP
FAM111B
CLIP3
LRRK2
KLHL35
IL1R2
CDO1
HBA1
WNT10A
SKA1
BNC1
KLK4
HAAO
CRHBP
XKR5
CCDC83
APOBEC3D
ACOT11
NUDT8
VAT1L
LOC283856
DDIT4L
CCNJL
C9orf163
INSC
GPR109A
BCL11A
MACC1
PRSS12
DDO
FCGBP
WNT16
C10orf95
DNAJB4
PRSS1
CES1
PCDP1
ZMYND10
C16orf59
SEMA5A
RTN4RL2
STK33
KITLG
KCNH5
S100A2
HOXB2
NPPC
TMEM100
C6orf186
PRKG2
ANKRD45
RNF112
CSTA
KIFC1
DOCK3
GPC2
CA4
ANO6
LOC389332
KIAA1161
FCGR3B
RBP4
KCNH8
NOL4
ANKRD43
SULT2A1
VAX2
EGFL6
C1orf186
KCNQ4
CASQ2
LRMP
DNAJB5
PRPH2
KIAA0408
EPHA5
ZFPM2
ACTA2
TRO
RGNEF
PLN
LGALS7B
SRL
FASN
BMPER
TTC36
C3orf54
SLC8A2
MRVI1
CD200
COL21A1
PLA2G4D
HIST3H2BB
SLCO3A1
TAGLN
MAOB
SRMS
CELSR3
C4orf31
LPAR1
HSPB7
TRIB1
SSTR2
NLGN3
TGM5
CAPG
ETNK2
GPR156
GJB1
LRRC2
GABRB3
SCRG1
KIAA1614
ANXA13
CAMK1G
MGAM
C4A
NEAT1
IER3
CYP2W1
MYH2
OSTalpha
NHSL2
MATN4
DUSP2
C4orf49
RTDR1
SLC16A7
ODZ3
SERPINB11
NUDT10
ANXA2P3
CCDC69
DBNDD1
KCNH1
GSTM4
ATAD3C
CPB1
PNCK
VCL
CDH19
SGK1
FGFRL1
BIK
PCDH11X
NTF3
PCDHGB1
LOC284837
PCDHGA9
IVL
ULBP1
NMUR1
CLEC3A
CCND2
RPRML
LOC149134
ITPR1
SLC7A14
FMN2
C6orf174
KCNS2
CDCA5
CDH2
C1QTNF1
RNASE7
S1PR5
EDNRA
HUNK
LOC644165
TAF7L
RSPO2
KLKP1
HCG4
LY75
NLRP8
DIAPH3
SVIL
HBB
NLGN1
TNNI3K
WFDC1
BUB1
HIST2H3C
PCDH10
CNTNAP4
AKR1C2
DLL3
JUB
FAT4
C15orf41
JAZF1
ATG9B
TPRG1
PAPPA
KIF26B
SSTR1
CRISP2
CAMK2N2
NEURL3
NR4A3
LGALS7
CHI3L1
WNT2B
C7orf51
C4orf35
PRRG4
NKX3-1
PPP1R12B
CALN1
SPEG
CYorf15B
CFL2
CAMK1D
C8orf31
STEAP1
COL27A1
HIST1H3H
RNASE12
ADRB3
NKX2-2
SOX7
PREX2
MEIS1
TACR2
GIPC2
SOX10
UGT2B7
CRISP3
HIST1H1E
EFNB1
GPR39
C1orf175
ACE2
IL11
ZDHHC15
FGF2
SCNN1G
RASL11B
KIF14
CXCR1
TP53AIP1
ITIH5
PLIN4
ADRA2B
CCNA2
TINAGL1
CENPN
ADAM21
ZNF660
TRIP13
KCNIP3
TPM1
S100A6
PLEKHA2
NOX1
CDKL1
TLCD1
CDH18
FXYD1
S100A16
NCRNA00092
ID3
AQP9
UGT8
PTGER3
C15orf50
NTRK3
CYP24A1
PDPN
FAM92A1
SFRP4
STK32A
LSAMP
GALNT5
EFHC2
KIAA0101
SLC9A4
TMEM154
HSF4
TMEM114
GLRA4
PLP2
LOC153328
GABRD
CYP4F12
ANXA2P2
HOXA7
KCNJ8
CLSTN2
P2RY11
TTK
SERTAD4
TMEM145
DPP6
SHCBP1
PITX2
RASL10B
LOC399959
TNN
ARMC3
FZD8
LCN15
MXRA7
PTGIS
ADM2
LOC644538
WNT9B
APBA2
ZNF655
TRPC4
TCF7L1
FAM162B
RAB40AL
TGFB1I1
MYOZ2
RLTPR
HOXB3
ATP13A4
PNMA2
C13orf38
PDE5A
MAP1B
PAGE4
HIST1H2AE
FAM19A2
FERMT2
LRGUK
WNT7A
TSPAN2
KRT20
LRRC26
RSPO3
ROR1
HS3ST3A1
SGCA
EVC2
PNMAL1
ZDHHC11
TERT
KCNH4
MRAP2
DBNDD2
CD40
HR
LPP
RPGRIP1
CPLX1
CDKN2A
LRP4
LOC440905
B3GNT9
GSTA2
BNC2
SIX1
FHOD3
OGN
PDGFD
FLJ12825
HHIPL2
CYP2J2
C11orf87
WFIKKN2
SGK269
TMPRSS11A
NDRG2
FEZ1
CHAD
HIST1H4J
CHST6
DKK3
NTN4
TMEM184A
CORO2B
FAM124A
TCEAL7
SLC15A1
ITGB4
NCRNA00087
MESP1
HEPH
MET
POU2AF1
MYL3
HLF
SPAG5
EPB41L3
KLHL30
C9orf4
CCDC129
HPX
SLC26A6
CLDN3
BEND5
ESPNL
TBX5
COL9A2
MYOZ1
ASB12
LINGO3
RPL36A
FAM178B
PLS3
DEFB132
ATP10B
PRKCA
GPRASP1
MGC29506
LOC401093
ZNF486
LRAT
PARM1
KRT9
SLC4A11
C19orf33
HS3ST4
MSL3L2
ZCCHC12
F7
GALNT13
DYNC1I1
ST8SIA1
XKR4
EFCAB4A
STARD4
CCDC89
HCG11
SPC24
TMEM169
CSF3
SP6
BAIAP2L2
NFATC2
NHLH2
ATOH1
ZNF695
RIMS3
TIMP3
PRSS21
PCSK9
INMT
NUF2
NACAD
SLC24A3
FRMD7
KLB
AMOT
PLD5
PPP1R14B
SCNN1B
ZNF711
ASAM
MAPK8IP2
RUNX1T1
LOC149837
SERPINB1
YBX2
C2orf43
NTRK2
C9orf24
HAND2
LIMS2
RNF182
MR1
CLIP4
CALD1
GPR173
REC8
GPM6B
LGALS4
LOC134466
TNIK
MUC21
DTNA
DNAJC15
CDKL2
CCKBR
HAPLN1
FAM19A1
HSPB2
LOC100126784
ABCC9
SLC13A3
CCDC158
LRRC3B
LGALS3
CPXM1
SPINK13
PAQR5
POU5F1B
MYBPC1
PAPPA2
SLC38A5
PRTFDC1
DUSP15
SNHG3-RCC1
KRTAP5-1
IGFN1
CAND2
TSPAN1
STARD8
GRPR
MYL2
CHST11
CYP26B1
FOXE1
TMEM45B
PRDM5
REEP1
CDCA8
IRAK3
ZNF454
SLC45A3
LOC644936
SCUBE1
RAC3
FMO2
MST4
ADAM28
RCAN2
SPG20
RPRM
DGCR9
SIK1
SPINK5
DKK1
TRPM2
TSHZ2
PSCA
SAMD5
EID3
ZNF727
PABPC1L2B
COLEC12
ILDR2
SP5
GPX7
CST4
GALNT7
MESTIT1
SLC16A4
SERP2
LRRC7
CDKL5
TUBA4A
SCNN1D
C15orf51
CNR1
C6orf123
DNASE1L2
SLIT3
SNX7
ANKRD53
MMP16
BCL2
GFRA3
KLHL13
ELOVL2
IGF2BP2
HOXD12
FAM90A1
AMPH
LCA5
ROBO1
CBX2
ZNF98
CHST3
AKAP2
KCNJ13
LRRTM1
NUP210
C14orf176
NRP2
SRPX
C14orf39
ACSL4
TRH
FAM72B
CERK
TRPC1
PTPLA
ETV5
SLC6A2
KSR1
GALNT6
HEPACAM
DMC1
PRPH
GRAMD1B
DGCR5
CHRNA2
DSG4
FAM65B
NPAS4
CPT1B
RARRES1
LPA
ADCY8
EFNA5
ZAK
FAM5B
ANXA6
HSD11B1
SCNN1A
GPR75
HAPLN2
ZNF676
GMDS
CRYBA2
HCN2
C1orf183
EFEMP2
C16orf45
DOK4
PCDHAC2
ADAMTS15
CHTF18
EDDM3B
GPR144
SPARCL1
FHIT
GLI3
ZFP57
HAPLN4
ERBB4
C14orf132
CLIC3
CYTL1
SSPN
RIMS4
TCAP
LOC643763
DEPDC7
SRRM4
RBPMS
ABCD2
GPR161
DZIP1
MFAP5
LOC441869
FERMT1
FAP
ABCC3
POMC
EHD2
KANK2
SCHIP1
C11orf93
MBNL2
E2F2
LOC339674
IL33
BVES
RGS10
ST5
PPAPDC3
PEG3
GJA3
ATP1B1
AVPI1
ZP3
ZNF257
LRRC56
C20orf194
FABP3
C19orf23
ANKRD35
RPL22L1
ESPL1
CDC42EP3
SLC25A27
DPYSL3
GPR160
GJC1
HAO1
PITPNM3
EGOT
SMTN
RASSF5
ANP32E
CHRFAM7A
ADAMTSL3
LIPE
FOSL1
HIST1H2BF
UNC5C
SLC4A4
LOC647309
IL17RE
EXO1
RAB26
ARL10
ZNF157
ITGA1
SLC10A4
CGB7
GPRIN1
EFHA2
MIOX
PTTG1
CNTNAP2
DENND2C
RHOB
C14orf37
KLF8
SGCE
EFHD1
NSUN5P1
HPSE2
PHF21B
B4GALNT1
SLFN12
TGFB3
KCNC2
HSD17B3
KCNE1L
DLK1
TBC1D3G
CHST15
CA11
C1orf182
SLC5A7
MPP6
PPP1R1C
MYO3A
PKHD1L1
APOBEC3F
PDGFC
RAPGEFL1
FADS1
DUSP4
FBXL2
ATP12A
FCER1A
FCRLB
METTL7A
APCDD1L
TRIM58
CHRNA4
TWIST2
GPR149
DLX3
CYP4F2
DUSP19
CDCA3
SERPINF2
PTRF
ANXA2
GPR98
VSIG2
ISL2
FOXA2
NEURL1B
LRRC4
MGC87042
SYCE1L
DIO1
NCRNA00093
SH3PXD2B
PRELID2
DSCAML1
DDIT4
ROPN1
C1orf126
EPCAM
KCNT2
MAMSTR
LOC441666
FAM72D
ARHGEF19
IL1RN
NSUN5P2
CCDC154
LOC100128788
THSD7B
TMEM52
ST6GAL2
HS3ST6
OLFML2A
DCST2
PTPLAD2
SNHG9
C15orf21
EDA2R
TMEM229A
LFNG
LHFPL4
SULT4A1
AMT
ATOH8
PCDHB2
AGMAT
DBC1
SPINT3
SERPINA4
GPR133
ABCG4
PLSCR4
EPHX3
CACNA2D3
CYP27C1
SNPH
SIM1
PTPRQ
INSRR
TTBK1
FLJ10357
UGT3A2
GFRA2
CITED1
PDE6B
CCRL1
UHRF1
RAG1
KBTBD12
KRT6A
SNX31
MSH5
ELF4
HIST1H4H
JAKMIP2
MSI1
NELL2
SLC10A5
SLFN13
FOXD4
CELF2
FLRT2
C10orf55
COL19A1
TRPM5
SLC26A1
TMEFF2
GFRA1
DAPP1
PABPC1L
PDE4A
SPTBN2
KCNE3
C7orf31
CAV3
ROBO2
FBXO2
TK1
NGFR
HHATL
PDILT
GDF7
KRT19
MYRIP
ASPH
PRDM16
P2RX5
FHL2
ANKRD2
ANXA1
PATE3
OR52R1
NPR2
COX7A1
MEIS3P1
C14orf159
VILL
GALNTL6
LOC391322
CECR2
EME2
KIF5A
LOC643008
IL22RA1
LOC338799
ACACB
ZYG11A
STIL
C7
PPM1L
TMPRSS4
TRIP6
PLD1
TMEM158
GEFT
KNDC1
GPR37L1
BCAN
APOC2
RBPMS2
SELE
NCS1
FILIP1L
FBXO40
NOG
MAEL
ABCC6
SPTLC3
WNT2
CCDC3
TACC1
TNNC1
HES6
PABPC4L
SERPINF1
TMEM47
GRIA2
C4orf38
LARGE
CEACAM6
ARC
C2orf71
HOXB4
USP2
PCDH20
CABP4
SLMAP
GAL3ST3
C10orf116
TNFRSF10C
GPX8
SLC1A3
LOC389493
FABP4
LHFPL1
GLOD5
PHLDA1
COL13A1
TUBB2A
CXCL10
UBE2QL1
FREM2
CCDC80
PRDM11
ATP6V1B1
CELF5
SORCS2
LENG9
TM4SF19
KCP
INPP5D
FHL5
C14orf180
SGCB
ENTPD5
SOX2
CAP2
EYA1
SV2A
NEGR1
HAS2
DIXDC1
TMEM106A
PLEKHH2
KLF5
PCDHGB7
ZGLP1
GDF5
GPR62
LRRC17
AOC3
DST
LIMS3
ACER1
RNFT2
TSHZ3
ZEB2
ASF1B
KIF2C
ELMOD1
LIPC
OXER1
CXADRP2
IGF2
PADI2
TRERF1
MLF1IP
PDLIM1
CD36
MAGEE2
HIPK3
FLJ43390
THPO
SLC12A8
C5orf34
SLC35F4
CTSE
LOC100192378
OR13A1
RAB34
AHR
SHOX2
SALL1
CHDH
KRT6C
[truncated: 618 more rows]

## Sheet: COVID-19
IMD74
AAK1
AAR2
AARS1
AASDHPPT
AASS
AATF
ABCA3
ABCB10
ABCB11
ABCB7
ABCB8
ABCC1
ABCC10
ABCF1
ABHD10
ABHD12
ABHD16A
ABHD5
ABLIM1
ABO
ACAD10
ACAD9
ACADL
ACADM
ACADS
ACADSB
ACADVL
ACAT1
ACE
ACE2
ACHE
ACKR1
ACLY
ACO1
ACO2
ACOT8
ACOT9
ACP2
ACSF2
ACSL3
ACTA1
ACTN2
ACVR1
ACVR1B
ACVR2A
ADAM17
ADAM9
ADAMTS1
ADAMTS13
ADAR
ADCY6
ADCY9
ADGRA3
ADGRE5
ADGRG1
ADGRG6
ADIPOQ
ADIPOR1
ADM
ADPGK
ADRB2
AGER
AGK
AGMAT
AGO3
AGPAT3
AGPS
AGT
AGTR1
AGTR2
AHCYL1
AHR
AK4
AKAP17A
AKAP8
AKAP8L
AKAP9
AKR1A1
AKR1B1
AKR7A2
AKT1
ALB
ALDH18A1
ALDH1A2
ALDH2
ALDH5A1
ALDH7A1
ALDH9A1
ALDOB
ALG11
ALG13
ALG14
ALG5
ALG6
ALG8
ALOX5
ALPL
AMFR
AMIGO2
ANGPT2
ANGPT4
ANKHD1
ANKIB1
ANO6
ANPEP
ANXA4
ANXA5
ANXA6
AP2A1
AP2A2
AP2M1
AP2S1
AP3B1
APBA3
APEX1
APH1A
APOB
APOBEC3G
APOE
APOL1
APOOL
APPBP2
AR
AREG
ARF6
ARFGEF1
ARFGEF2
ARFIP1
ARHGEF2
ARL6IP6
ARL8B
ARMCX3
ARNTL
ARSL
ASCC1
ASCC2
ASCC3
ATAD1
ATAD3B
ATE1
ATF4
ATG13
ATG14
ATG9A
ATL2
ATL3
ATM
ATOH7
ATP11C
ATP12A
ATP13A1
ATP13A3
ATP1B1
ATP2A3
ATP2B1
ATP2B4
ATP2C1
ATP5F1B
ATP5F1C
ATP5F1D
ATP5F1E
ATP5MG
ATP5PB
ATP5PD
ATP5PF
ATP5PO
ATP6AP1
ATP6AP2
ATP6V0A2
ATP6V1A
ATP6V1B1
ATP6V1B2
ATP6V1D
ATP7B
ATP8B1
ATP8B2
ATR
AVP
AVPR1B
AXL
B2M
B3GALT6
B3GAT3
B4GALT1
B4GALT7
B4GAT1
BAG2
BAG3
BAG4
BAG5
BAG6
BAMBI
BCAM
BCAP31
BCKDK
BCL2
BDKRB1
BECN1
BET1
BICC1
BICD1
BICRA
BLM
BLVRA
BMERB1
BMPR1A
BMPR1B
BMPR2
BMS1
BNIP3L
BOLA3
BPI
BRAF
BRAT1
BRD2
BRD4
BRI3BP
BROX
BSCL2
BSG
BTAF1
BTK
BZW1
BZW2
C11orf24
C12orf43
C15orf39
C15orf61
C16orf91
C1orf159
C1orf50
C1QA
C1QB
C1QBP
C1QC
C1QL1
C1R
C1S
C2
C2CD2
C3
C3AR1
C4A
C4B
C4orf3
C5
C5AR1
C5orf15
C6
C6orf120
C7
C8A
C8B
C8G
C9
C9orf72
CA12
CAAP1
CACNG6
CALCA
CALD1
CALML5
CALR
CALU
CAMSAP1
CAMSAP2
CAND1
CANT1
CANX
CAP1
CAPN1
CAPRIN1
CARM1
CASP1
CASP8
CAT
CAV1
CAV2
CAVIN1
CAVIN2
CBR1
CBX8
CCAR1
CCAR2
CCDC115
CCDC186
CCDC22
CCDC28A
CCDC51
CCDC86
CCDC9
CCDC93
CCHCR1
CCL11
CCL17
CCL2
CCL20
CCL22
CCL3
CCL4
CCL5
CCL7
CCNT1
CCP110
CCPG1
CCR1
CCR4
CCR5
CCR6
CCR9
CD14
CD163
CD209
CD274
CD28
CD38
CD4
CD40LG
CD44
CD46
CD70
CD74
CD81
CD8A
CD9
CD99
CD99L2
CDH16
CDH17
CDK12
CDK4
CDK5RAP2
CDK5RAP3
CDKAL1
CDS2
CDSN
CEBPZ
CEBPZOS
CELSR2
CEMIP2
CENPF
CEP112
CEP128
CEP131
CEP135
CEP170
CEP170B
CEP250
CEP290
CEP350
CEP43
CEP55
CEP68
CEP72
CEP85L
CERS2
CETN3
CFB
CFD
CFH
CFTR
CGAS
CHAT
CHD3
CHD8
CHGB
CHORDC1
CHPF
CHPF2
CHPT1
CHRFAM7A
CHST14
CHUK
CIITA
CISD3
CIT
CKAP4
CKB
CLASP1
CLASP2
CLCC1
CLCN6
CLCN7
CLDN1
CLDN12
CLEC4G
CLEC4M
CLINT1
CLIP1
CLIP4
CLTRN
CLU
CMAS
CMIP
CMSS1
CMTR1
CNBP
CNDP2
CNNM2
CNNM3
CNPY4
CNST
CNTNAP3
CNTNAP3B
CNTRL
COG1
COG2
COG3
COG4
COG7
COL6A1
COLGALT1
COMMD1
COMMD10
COMMD3
COMMD5
COMMD6
COMMD8
COMMD9
COMT
COPB1
COPG1
COPG2
COPS4
COQ6
COQ8B
COTL1
COX4I1
COX5A
COX5B
COX7C
CPA3
CPD
CPSF3
CPT2
CREG1
CRIM1
CRKL
CRP
CRTC3
CRYZ
CS
CSDE1
CSE1L
CSF2
CSF2RA
CSF3
CSGALNACT1
CSNK2A1
CSNK2A2
CSNK2B
CST3
CTCF
CTDNEP1
CTLA4
CTNNA1
CTNNA2
CTSB
CTSL
CTTN
CUL1
CUL2
CUX1
CWC27
CXADR
CXCL1
CXCL10
CXCL2
CXCL3
CXCL5
CXCL6
CXCL8
CXCL9
CXCR2
CXCR3
CXCR4
CXCR6
CYB5A
CYB5B
CYB5R3
CYBB
CYBRD1
CYP1B1
CYP2S1
CYP4F8
CYRIB
DAD1
DAGLB
DAP3
DCAF1
DCAF10
DCAF7
DCAKD
DCBLD2
DCP1A
DCTN1
DCTN2
DDB1
DDIT4-AS1
DDOST
DDR1
DDT
DDX10
DDX21
DDX27
DDX39B
DDX58
DDX60
DEFB4A
DEGS1
DENND11
DERL3
DGLUCY
DHCR24
DHPS
DHRS7
DHX37
DHX58
DICER1
DIPK2A
DIS3
DIS3L
DLG1
DLGAP4
DMBT1
DMD
DNA2
DNAJA2
DNAJB1
DNAJB2
DNAJB4
DNAJB5
DNAJB9
DNAJC1
DNAJC11
DNAJC19
DNAJC7
DNM2
DNMT1
DNPEP
DOCK5
DOCK6
DOLK
DPP4
DPP9
DPP9-AS1
DPY19L2
DPY19L3
DPY19L4
DRAM2
DSC3
DTNB
DTWD2
DTYMK
DYM
DYNC1I2
DYNC1LI1
DYNC2H1
E
EBNA1BP2
EBP
ECE1
ECHDC3
ECI1
ECPAS
ECSIT
EDC4
EDEM3
EDN1
EEA1
EEF1A1
EEF1A2
EFHD2
EFNB1
EGFL7
EGFR
EIF2A
EIF2AK2
EIF2B1
EIF2S1
EIF2S2
EIF2S3
EIF3A
EIF3B
EIF3C
EIF3D
EIF3E
EIF3F
EIF3G
EIF3H
EIF3I
EIF3J
EIF3K
EIF3L
EIF3M
EIF4E2
EIF4G1
EIF4H
ELANE
ELAVL1
ELAVL2
ELF3
ELMO2
ELOA
ELOB
ELOC
ELOVL5
ELOVL6
ELOVL7
EMC1
EMC10
EMC2
EMC3
EMC4
EMC7
EMC8
EML4
ENDOD1
ENDOU
ENPEP
ENPP2
ENSG00000195401
ENSG00000199411
ENSG00000202198
ENSG00000202479
ENSG00000257452
ENSG00000267030
ENSG00000267255
ENSG00000267303
ENSG00000267769
ENSG00000268670
ENSG00000269807
ENSG00000285788
ENSG00000288720
ENTPD1
ENTPD4
ENTPD6
EPCAM
EPHA2
EPHB2
EPHB3
EPN1
EPN2
EPO
EPX
ERAP2
ERBB2
ERBB3
ERC1
ERCC3
ERG
ERGIC1
ERGIC2
ERLEC1
ERLIN1
ERLIN2
ERMP1
ERO1A
ERO1B
ERP44
ERVFRD-1
ERVW-1
ESM1
ETFA
EVA1C
EXOC4
EXOC5
EXOC6
EXOC7
EXOG
EXOSC1
EXOSC2
EXOSC3
EXOSC5
EXOSC8
EXT1
EXTL2
EXTL3
EZH2
EZR
F11
F13A1
F13B
F2
F3
F5
FABP2
FADS2
FAF2
FAM120A
FAM162A
FAM189B
FAM20B
FAM20C
FAM234A
FAM241B
FAM50A
FAM66D
FAM71D
FAM8A1
FAM98A
FANCD2
FANCG
FANCI
FAS
FASLG
FASN
FASTKD1
FASTKD3
FASTKD5
FAT1
FAU
FBLN5
FBN1
FBN2
FBXL12
FBXO46
FCGR1A
FCGR2A
FCGR3A
FGA
FGB
FGFR1
FGG
FH
FHL1
FHL2
FHL3
FITM2
FKBP10
FKBP15
FKBP1A
FKBP3
FKBP7
FKBP8
FKRP
FLII
FLRT3
FLT1
FLVCR1
FMR1
FNDC5
FOCAD
FOS
FOXC1
FOXK1
FOXRED2
FPGS
FPR1
FSCN1
FTL
FTSJ3
FUCA1
FUCA2
FUNDC2
FURIN
FUT3
FUT8
FXR1
FXR2
FXYD2
FYCO1
G3BP1
G3BP2
G6PD
GAA
GABARAPL2
GAL3ST1
GALK1
GALNT1
GALNT10
GALNT12
GALNT2
GARRE1
GARS1
GATA2
GATA4
GATA6
GBF1
GC
GCC1
GCC2
GCLC
GCN1
GCNT3
GDF15
GDPD1
GET4
GFER
GFM1
GGCX
GGH
GGT1
GGT7
GID8
GIGYF2
GINM1
GIPC1
GJA1
GLA
GLCE
GLE1
GLO1
GLT8D1
GLYR1
GNA13
GNAL
GNAQ
GNB1
GNG5
GNL2
GNPAT
GOLGA2
GOLGA3
GOLGA5
GOLGA7
GOLGB1
GOLIM4
GOLM1
GOLM2
GORASP1
GORASP2
GOSR1
GOSR2
GOT1
GPAA1
GPAT4
GPD2
GPHN
GPI
GPR37
GPR39
GPR89A
GPRASP2
GPT
GPX1
GPX8
GRIPAP1
GRPEL1
GSK3A
GSK3B
GSN
GSPT1
GSPT2
GSTM1
GSTT1
GTF2F2
GTSE1
GUF1
GUSB
GZMA
GZMB
H2AC18
HACD2
HADHA
HARS2
HAUS6
HAVCR1
HAVCR2
HAX1
HBA1
HBEGF
HCRT
HDAC2
HDAC6
HDGF
HDHD5
HDLBP
HEATR1
HEATR3
HEATR6
HECTD1
HERC1
HERC2
HERPUD1
HFE
HGH1
HIBADH
HIF1A
HIGD2A
HINT1
HK3
HLA-A
HLA-B
HLA-C
HLA-DMB
HLA-DRB1
HLA-E
HLA-G
HMGA1
HMGB1
HMGCR
HMGCS2
HMGN1
HMGXB3
HMOX1
HMOX2
HNF4A
HNRNPA3
HNRNPDL
HNRNPM
HNRNPUL2
HOOK1
HOOK2
HOOK3
HPCAL1
HPS6
HS2ST1
HS6ST2
HS6ST3
HSALNG0123410
HSALNG0123411
HSALNG0123412
HSBP1
HSD11B1L
HSD17B4
HSD17B8
HSP90AA1
HSP90AB1
HSP90AB4P
HSPA13
HSPA1A
HSPA1L
HSPA2
HSPA4
HSPA4L
HSPA5
HSPA6
HSPA7
HSPA8
HSPA9
HSPE1
HSPH1
HTATIP2
HTT
HUWE1
HYDIN
HYLS1
HYOU1
IARS2
IBTK
ICAM1
ICOSLG
IDE
IDH1
IDH3B
IDO1
IFIH1
IFITM1
IFITM2
IFITM3
IFNA1
IFNA10
IFNA13
IFNA14
IFNA16
IFNA17
IFNA2
IFNA21
IFNA4
IFNA5
IFNA6
IFNA7
IFNA8
IFNAR1
IFNAR2
IFNB1
IFNG
IFNGR1
IFNL1
IFNL2
IFNL3
IGF2BP2
IGF2R
IGFBP3
IGFBP4
IGHG4
IGHMBP2
IGHV3-72
IKBKB
IKBKE
IKBKG
IL10
IL10RB
IL12A
IL12B
IL13
IL13RA1
IL15
IL17A
IL17RA
IL18
IL1A
IL1B
IL1F10
IL1R1
IL1RN
IL2
IL22
IL2RA
IL31RA
IL33
IL4
IL5
IL6
IL6R
IL6ST
IL7
IL7R
IMMP1L
IMMT
IMP4
IMPA2
IMPDH2
INHBE
INPP5E
INS
INTS1
INTS12
INTS2
INTS4
INTS5
INTS7
INTS8
IPO11
IPO13
IPO7
IPO8
IQCC
IRAK1
IRAK4
IRF1
IRF2
IRF3
IRF5
IRF7
IRF9
ISG15
ISG20
ITCH
ITGA3
ITGA6
ITGAL
ITGAM
ITGAV
ITGB1
ITGB2
ITGB3
ITIH4
ITK
ITM2B
ITM2C
ITPR2
ITPR3
ITPRIPL2
IVNS1ABP
JAGN1
JAK1
JAK2
JAKMIP1
JPT2
JRK
JUN
KANK2
KAT2A
KAT2B
KDELR1
KDM1A
KDM4B
KDM5B
KEAP1
KIAA0232
KIAA0319
KIAA0754
KIAA0930
KIF2B
KIF5B
KIF5C
KIF7
KIR3DL1
KIT
KLF2
KLHDC2
KLHL40
KLRC1
KLRC2
KLRD1
KLRK1
KNG1
KPNA1
KPNA2
KPNA3
KPNA4
KPNA5
KPNA6
KPNB1
KRAS
KYNU
L2HGDH
LACTB
LAG3
LAMA2
LAP3
LAPTM4A
LARP1
LARP4B
LARP7
LATS1
LBP
LCE2A
LCE2B
LCLAT1
LCN2
LDAF1
LDAH
LDHA
LDLR
LEMD3
LEP
LETMD1
LGALS1
LGALS3
LGALS9
LGR4
LIMCH1
LINC02258
LLPH
LMAN1
LMAN2
LMAN2L
LMBRD2
LMCD1
LMNB1
LMO7
LMOD3
lnc-FYCO1-5
lnc-MYDGF-2
lnc-SLC6A20-4
LOC101927055
LOC102723407
LOC102724971
LOC106699567
LOC111832671
LOC112590816
LOC112590817
LOC112679198
LOC116158494
LOC116158495
LOC116183086
LOC116183087
LOC117134593
LOC117134604
LOC117134605
LOC117134606
LOC117134607
LOC117134608
LOC117134611
LOC117135104
LOC117135105
LOC117135106
LOC117152610
LOC117152611
LOC117204000
LOC117204001
LOC117600004
LOC117693187
LOC118966792
LOC119086083
LOC119230225
LOC119266102
LOX
LPA
LPAR1
LPCAT3
LPCAT4
LPGAT1
LRBA
LRCH2
LRCH3
LRFN1
LRFN4
LRIG3
LRP10
LRP11
LRP12
LRP8
LRRC41
LRRC47
LRRC8A
LRRC8D
LRRFIP2
LRRN2
LSG1
LSM14A
LSM3
LSR
LSS
LTA
LTBP1
LTBR
LTF
LTN1
LUZP1
LUZP6
LY6E
LZTFL1
M
MACO1
MACROH2A2
MAD2L1BP
MAEA
MAF
MAFB
MAFG
MAGED1
MAGT1
MAIP1
MALL
MAN1A1
MAN1B1
MAN2A1
MAN2B2
MAP3K7
MAP4
MAP7
MAP7D1
MAP9
MAPK1
MAPK10
MAPK11
MAPK12
MAPK13
MAPK14
MAPK3
MAPK8
MAPK9
MAPRE1
MAPT
MARCHF5
MARCKS
MARK1
MARK2
MARK3
MAS1
MASP1
MASP2
MAT2B
MATR3
MAVS
MAZ
MB
MBL2
MBNL1
MCFD2
MCM3AP
MCUB
MDH1
MDM2
MDN1
MEAK7
MECP2
MED24
MEGF10
MEPCE
MESD
MET
METTL16
METTL3
METTL7B
MFAP3L
MFGE8
MFSD10
MFSD3
MFSD5
MFSD8
MGAT1
MGAT2
MGLL
MGRN1
MGST1
MIA3
MIB1
MICA
MICOS13
MID2
MIF
MIPEP
MIPOL1
MIR100
MIR10B
MIR1207
MIR122
MIR126
MIR146A
MIR148A
MIR221
MIR29A
MIR31
MIR365A
MIR4485
MIR451A
MIR486-1
MIR99A
MIRLET7B
MK280073-186
MKI67
MKRN2
MLEC
MLF2
MME
MMGT1
MMP1
MMP12
MMP15
MMP3
MMP8
MOB4
MOCOS
MOGS
MON2
MOSPD2
MOV10
MOV10L1
MPHOSPH10
MPHOSPH6
MPO
MPZL1
MRC2
MRE11
MRM3
MROH1
MRPL11
MRPL15
MRPL43
MRPS15
MRPS2
MRPS24
MRPS25
MRPS27
MRPS28
MRPS31
MRPS33
MRPS5
MRPS9
MSH6
MSMO1
MSN
MTARC1
MT-ATP6
MTCH1
MTCH2
MT-CO2
MTFP1
MTFR1L
MTHFD1
MTHFD1L
MTHFR
MTIF2
MTM1
MTMR3
MT-ND4
MTOR
MTPN
MTREX
MTX1
MUC1
MUC13
MUC5AC
MUC5B
MUL1
MUSK
MX1
MX2
MYCBP2
MYD88
MYDGF
MYEF2
MYH14
MYH7
MYH9
MYL1
MYL6B
MYO18A
MYO1E
MYO5A
MYO5B
MYO6
MYOF
MYPN
MYRF
N
NAA10
NACA
NAGLU
NAPA
NAPG
NARS2
NAT14
NBR1
NCAM1
NCAPD3
NCAPG2
NCAPH2
NCEH1
NCF2
NCLN
NCOA4
NCR1
NCR2
NDC1
NDE1
NDEL1
NDFIP1
NDFIP2
NDRG1
NDST1
NDUFA10
NDUFA12
NDUFAF2
NDUFAF3
NDUFB11
NDUFS1
NDUFS2
NDUFS8
NECTIN2
NECTIN3
NEDD1
NEDD8
NEFL
NEK9
NEMF
NENF
NEO1
NETO2
NEU1
NEURL4
NEWENTRY
NF1
NFE2L2
NFKB1
NFKBIA
NFKBIB
NFU1
NGDN
NGLY1
NIN
NINL
NIPA1
NKRF
NKTR
NKX2-1
NKX2-5
NLN
NLRP12
NLRP3
NLRX1
NMD3
NME1
NME3
NME4
NNT
NOL10
NOL6
NOL8
NONHSAG012343.2
NOP53
NOS3
NOTCH1
NOTCH2
NOTCH3
NOTCH4
NOVA1
NPC1
NPC2
NPEPPS
NPLOC4
NPPA
NPPB
NPTX1
NR2C2
NR2F2
NR5A2
NRAS
NRG1
NRP1
NRP2
NRSN2
NSD2
NSF
NSFL1C
NT5C3A
NT5E
NTNG1
NTS
NUBP2
NUBPL
NUDT19
NUP133
NUP153
NUP155
NUP188
NUP205
NUP210
NUP214
NUP50
NUP54
NUP58
NUP62
NUP85
NUP88
NUP93
NUP98
NUTF2
NVL
NXF1
OAS1
OAS2
OAS3
OAT
OBI1
OCIAD1
OCIAD2
ODR4
OFD1
OGDH
OLA1
OPA3
OPN3
OR51E2
ORAI1
ORC4
ORF10
ORF1ab
ORF3a
ORF6
ORF7a
ORF7b
ORF8
OS9
OSGEP
OSMR
OSTC
P2RX7
P2RY14
P3H3
P3H4
P4HA1
P4HB
PABPC1
PABPC4
PABPN1
PACC1
PAFAH1B1
PAGR1
PALM
PALS1
PAM16
PAQR5
PARP14
PASK
PBXIP1
PC
PCCA
PCCB
PCDH9
PCDHA12
PCDHA4
PCDHAC2
PCDHGC3
PCM1
PCMT1
PCNP
PCNT
PCSK6
PCYOX1
PCYT1B
PDCD1
PDE4A
PDE4B
PDE4D
PDE4DIP
PDHX
PDIA3
PDIA4
PDIA6
PDK1
PDLIM1
PDPR
PDS5A
PDZD11
PDZK1
PEG10
PELO
PEX1
PEX10
PEX13
PEX14
PEX19
PEX2
PEX3
PEX6
PF4
PFDN2
PFKP
PGAP2
PGK2
PGM1
PHB
PHB2
PHLDB2
PHPT1
PI4K2A
PIBF1
PIGG
PIGK
PIGO
PIGS
PIGT
PIGU
PIGX
PIK3C2A
PIK3C3
PIK3CA
PIK3CB
PIK3CD
PIK3R1
PIK3R2
PIK3R3
PIKFYVE
PIP4P2
piR-32810-041
piR-50968-032
PISD
PITRM1
PIWIL1
PIWIL4
PKN1
PKP2
PLA2G7
PLAA
PLAT
PLAU
PLAUR
PLCG1
PLCG2
PLD3
PLEKHA5
PLEKHF2
PLEKHG4
PLG
PLGRKT
PLIN2
PLIN3
PLOD1
PLOD2
PLOD3
PLP2
PLXNA1
PLXND1
PMEPA1
PMM2
PMPCA
PMPCB
PMS2
PNKD
PNPLA2
PNPLA3
POFUT1
POGLUT2
POGLUT3
POLA1
POLA2
POLD1
POLD3
POLDIP2
POLR1B
POMGNT1
POMT1
POP4
POR
PPA1
PPA2
PPARA
Pparg
PPBP
PPFIBP1
PPIB
PPIC
PPIG
PPIL3
PPM1A
PPP1R12B
PPP1R7
PPP2R1A
PPP2R2A
PPP2R2C
PPP4R2
PPT1
PRAF2
PRDX4
PRDX5
PRF1
PRIM1
PRIM2
PRKACA
PRKAR1A
PRKAR2A
PRKAR2B
PRKCA
PRKCB
PRKCG
PRKCSH
PRKDC
PRKRA
PROCR
PROS1
PROSER3
PRPF39
PRPF40A
PRPF40B
PRPS2
PRRC1
PRRC2B
PRXL2A
PSAT1
PSEN1
PSEN2
PSMA4
PSMA5
PSMC2
PSMC4
PSMC5
PSMD1
PSMD11
PSMD12
PSMD4
PSMD8
PSMD9
PSME3
PTBP1
PTCD3
PTDSS2
PTGDR2
PTGES
PTGES2
PTGR1
PTGS1
PTPA
PTPMT1
PTPN11
PTPN13
PTPRA
PTPRD
PTPRF
PTPRJ
PTPRM
PTPRS
PTRH2
PTX3
PUM3
PUSL1
PVR
PWP2
PYCR3
PYROXD2
QSOX1
QSOX2
QTRT1
R3HDM1
RAB10
RAB13
RAB14
RAB18
RAB1A
RAB21
RAB2A
RAB31
RAB32
RAB34
RAB3D
RAB5A
RAB5B
RAB5C
RAB7A
RAB8A
RAB9A
RABEP1
RABGAP1L
RABL3
RAC1
RAD17
RAD23A
RAD23B
RAD50
RADX
RAE1
RALA
RALGAPA1
RALGAPB
RANBP10
RANBP6
RANBP9
RAP1GDS1
RARS2
RAVER1
RB1CC1
RBFOX2
RBFOX3
RBM15
RBM28
RBM33
RBM41
RBM4B
RBM5
RBMS1
RBMS2
RBMXL3
RBP4
RBPMS
RBPMS2
RBX1
RCBTB1
RCHY1
RDH13
RDH14
RDX
REEP5
REEP6
RELA
RELL1
REN
RETREG2
RETREG3
REXO4
RFT1
RFWD3
RHBDD2
RHBDD3
RHBDF2
RHEB
RHOA
RHOB
RIF1
RIOX2
RIPK1
RMND1
RMND5A
RN7SL1
RN7SL2
RN7SL3
RNASE3
RNASEH1
RNASEL
RNF130
RNF145
RNF149
RNF170
RNF19A
RNF20
RNF213
RNF40
RNF41
RNF5
RNF8
RNH1
RNPC3
RNPEP
RNY4
ROR1
RPAP1
RPL10
RPL10A
RPL10L
RPL11
RPL12
RPL13
RPL13A
RPL14
RPL15
RPL17
RPL17-C18orf32
RPL18
RPL18A
RPL19
RPL21
RPL22
RPL22L1
RPL23
RPL23A
RPL24
RPL26
RPL26L1
RPL27
RPL27A
RPL28
RPL29
RPL3
RPL30
RPL31
RPL32
RPL34
RPL35
RPL35A
RPL36
RPL36A
RPL36A-HNRNPH2
RPL36AL
RPL37
RPL37A
RPL38
RPL39
RPL3L
RPL4
RPL41
RPL5
RPL6
RPL7
RPL7A
RPL8
RPL9
RPLP0
RPLP1
RPLP2
RPN2
RPS10
RPS10-NUDT3
RPS11
RPS12
RPS13
RPS14
RPS15
RPS15A
RPS16
RPS17
RPS18
RPS19
RPS2
RPS20
RPS21
RPS23
RPS24
RPS25
RPS26
RPS27
RPS27A
RPS27L
RPS28
RPS29
RPS3
RPS3A
RPS4X
RPS4Y1
RPS4Y2
RPS5
RPS6
RPS7
RPS8
RPS9
RPSA
RRP36
RRP7A
RRP9
RRS1
RSL1D1
RSL24D1
RTCB
RTKN
RTN4
RTRAF
RUFY1
RUFY2
RUFY3
RUSF1
RYR1
S
S100A12
S100A8
S100A9
S1PR3
S1PR5
SAA1
SAA2-SAA4
SAAL1
SAE1
SAFB
SAFB2
SAMD8
SARM1
SARS2
SAV1
SAYSD1
SBNO1
SCAI
SCAMP1
SCAMP2
SCAMP3
SCAMP4
SCAP
SCARA5
[truncated: 614 more rows]

## Sheet: 交集基因
prostate-COVID-19	disease-drug	up or down
OR51E2	CD38	d
GSTM1	AKR1B1	d
SCGB1A1	CA12	d
CXCR2	FASN	u
FUT3	PLP2	d
SCARA5	MET	d
ACTA1	PRKCA	d
SLCO4C1	BCL2	d
NLRP12	CXCL10	u
NEFL	AHR	d
ABO	PIK3R1	d
CD38	ACE	d
NCAM1	TTR	u
PTGS1	MPO	d
SMOC1	CFTR	d
GOLM1	FOS	d
LTF	CXCL9	u
SNAP25	CASP1	d
CLU
MOV10L1
ELAVL2
GNAL
NETO2
PRKCB
PCSK6
NRG1
MKI67
HSPA4L
GTSE1
ACTN2
GDF15
FLRT3
ALDH1A2
PEG10
DSC3
HFE
MYH7
TRIM9
WDR72
APOBEC3G
TRPM4
SLPI
CAV1
PCYT1B
C1QL1
FHL1
AKR1B1
APOE
DMD
ITGB3
FADS2
ALB
DMBT1
PCDH9
MASP1
EPHA2
CENPF
KIT
EZH2
F5
CHGB
ACSF2
IL6ST
ATP2B4
MYOF
MYL1
CAV2
CA12
LRFN1
LRCH2
APOB
PLA2G7
GJA1
MME
ERG
TLR3
CDH17
CXCL6
CEP55
BICD1
NT5E
SH3GL3
HBA1
DNAJB4
ANO6
RBP4
DNAJB5
TRO
FASN
LPAR1
C4A
S1PR5
PPP1R12B
EFNB1
GPR39
ACE2
TPM1
TLCD1
UGT8
PLP2
ROR1
MET
RPL36A
PRKCA
CSF3
SERPINB1
CLIP4
CALD1
LGALS3
PAQR5
SLC16A4
BCL2
IGF2BP2
NUP210
NRP2
LPA
ANXA6
PCDHAC2
RBPMS
KANK2
IL33
ATP1B1
RPL22L1
CHRFAM7A
SLC4A4
RHOB
SGCE
ATP12A
EPCAM
IL1RN
AGMAT
PDE4A
TK1
FHL2
C7
TMPRSS4
TRIP6
RBPMS2
TNNC1
GPX8
SLC1A3
CXCL10
ATP6V1B1
SGCB
PDLIM1
THPO
RAB34
AHR
LCN2
GPR37
OAT
ALDH2
NKX2-1
PIK3R1
QSOX1
TLR2
CFH
ACE
PMEPA1
TNFRSF10D
GDPD1
TTR
FBN2
ZBTB20
STOM
SLC35F1
SLC27A2
TBC1D1
GCNT3
CXCL1
MB
TMTC4
IRF7
CFD
TES
CCL11
PTGES
MPO
CDH16
UCHL1
CELSR2
TRAF3IP2
P2RX7
UPK1B
CFTR
SDC1
S100A8
FOS
CXCL9
PLAU
CTLA4
BCAM
SMS
AMIGO2
ATOH7
ITGA3
MFSD3
CASP1
MEGF10
HLA-DMB
RAB3D
ISG15
NNT
C6
CLDN1
RPL39
CCNT1
