# Supplementary material for: Luteolin Potentially Treating Prostate Cancer and COVID-19 Analyzed by the Bioinformatics Approach: Clinical Findings and Drug Targets
Source: Front Endocrinol (Lausanne). 2022 Feb 1;12:802447. doi: 10.3389/fendo.2021.802447 (PMC8844187; doi:10.3389/fendo.2021.802447)
Supplement: Supplementary file 3 [file Table_3.xlsx]

## Sheet: GeneCards-coronavirus disease-2
Gene Symbol	Description	Category	Gifts	GC Id	Relevance score	GeneCards Link
ACE2	Angiotensin Converting Enzyme 2	Protein Coding	48	GC0XM015494	28.2236	https://www.genecards.org/cgi-bin/carddisp.pl?gene=ACE2
TMPRSS2	Transmembrane Serine Protease 2	Protein Coding	44	GC21M041464	14.8712	https://www.genecards.org/cgi-bin/carddisp.pl?gene=TMPRSS2
DPP4	Dipeptidyl Peptidase 4	Protein Coding	48	GC02M161992	13.1601	https://www.genecards.org/cgi-bin/carddisp.pl?gene=DPP4
TLR7	Toll Like Receptor 7	Protein Coding	46	GC0XP012867	12.4181	https://www.genecards.org/cgi-bin/carddisp.pl?gene=TLR7
HLA-A	Major Histocompatibility Complex, Class I, A	Protein Coding	46	GC06P061131	10.2169	https://www.genecards.org/cgi-bin/carddisp.pl?gene=HLA-A
IL6	Interleukin 6	Protein Coding	48	GC07P022725	10.1085	https://www.genecards.org/cgi-bin/carddisp.pl?gene=IL6
CLEC4M	C-Type Lectin Domain Family 4 Member M	Protein Coding	40	GC19P007763	9.98679	https://www.genecards.org/cgi-bin/carddisp.pl?gene=CLEC4M
CXCL10	C-X-C Motif Chemokine Ligand 10	Protein Coding	43	GC04M076021	9.60256	https://www.genecards.org/cgi-bin/carddisp.pl?gene=CXCL10
IL1B	Interleukin 1 Beta	Protein Coding	47	GC02M112829	9.51629	https://www.genecards.org/cgi-bin/carddisp.pl?gene=IL1B
TNF	Tumor Necrosis Factor	Protein Coding	49	GC06P061170	9.47222	https://www.genecards.org/cgi-bin/carddisp.pl?gene=TNF
HLA-C	Major Histocompatibility Complex, Class I, C	Protein Coding	44	GC06M051344	9.11664	https://www.genecards.org/cgi-bin/carddisp.pl?gene=HLA-C
ACE	Angiotensin I Converting Enzyme	Protein Coding	49	GC17P063477	8.91745	https://www.genecards.org/cgi-bin/carddisp.pl?gene=ACE
CCL2	C-C Motif Chemokine Ligand 2	Protein Coding	48	GC17P034255	8.89381	https://www.genecards.org/cgi-bin/carddisp.pl?gene=CCL2
CRP	C-Reactive Protein	Protein Coding	45	GC01M159721	8.81568	https://www.genecards.org/cgi-bin/carddisp.pl?gene=CRP
CTSL	Cathepsin L	Protein Coding	45	GC09P087725	8.71938	https://www.genecards.org/cgi-bin/carddisp.pl?gene=CTSL
IFNB1	Interferon Beta 1	Protein Coding	40	GC09M021077	8.71195	https://www.genecards.org/cgi-bin/carddisp.pl?gene=IFNB1
IFNA1	Interferon Alpha 1	Protein Coding	38	GC09P021543	8.25744	https://www.genecards.org/cgi-bin/carddisp.pl?gene=IFNA1
IRF3	Interferon Regulatory Factor 3	Protein Coding	45	GC19M049659	8.22601	https://www.genecards.org/cgi-bin/carddisp.pl?gene=IRF3
TLR4	Toll Like Receptor 4	Protein Coding	50	GC09P117704	7.96402	https://www.genecards.org/cgi-bin/carddisp.pl?gene=TLR4
IFIH1	Interferon Induced With Helicase C Domain 1	Protein Coding	46	GC02M162267	7.75066	https://www.genecards.org/cgi-bin/carddisp.pl?gene=IFIH1
CXCL8	C-X-C Motif Chemokine Ligand 8	Protein Coding	40	GC04P073740	7.70987	https://www.genecards.org/cgi-bin/carddisp.pl?gene=CXCL8
CD209	CD209 Molecule	Protein Coding	42	GC19M007739	7.59128	https://www.genecards.org/cgi-bin/carddisp.pl?gene=CD209
NRP1	Neuropilin 1	Protein Coding	45	GC10M033177	7.44795	https://www.genecards.org/cgi-bin/carddisp.pl?gene=NRP1
EGFR	Epidermal Growth Factor Receptor	Protein Coding	52	GC07P055019	7.3184	https://www.genecards.org/cgi-bin/carddisp.pl?gene=EGFR
IL2RA	Interleukin 2 Receptor Subunit Alpha	Protein Coding	49	GC10M006010	6.76713	https://www.genecards.org/cgi-bin/carddisp.pl?gene=IL2RA
IL10	Interleukin 10	Protein Coding	46	GC01M206767	6.69749	https://www.genecards.org/cgi-bin/carddisp.pl?gene=IL10
FURIN	Furin, Paired Basic Amino Acid Cleaving Enzyme	Protein Coding	45	GC15P090868	6.58604	https://www.genecards.org/cgi-bin/carddisp.pl?gene=FURIN
DDX58	DExD/H-Box Helicase 58	Protein Coding	46	GC09M032455	6.54541	https://www.genecards.org/cgi-bin/carddisp.pl?gene=DDX58
TNNI3	Troponin I3, Cardiac Type	Protein Coding	48	GC19M055151	6.36543	https://www.genecards.org/cgi-bin/carddisp.pl?gene=TNNI3
F3	Coagulation Factor III, Tissue Factor	Protein Coding	44	GC01M094530	6.31428	https://www.genecards.org/cgi-bin/carddisp.pl?gene=F3
NPPB	Natriuretic Peptide B	Protein Coding	43	GC01M011858	6.13056	https://www.genecards.org/cgi-bin/carddisp.pl?gene=NPPB
IL4	Interleukin 4	Protein Coding	44	GC05P132673	5.79058	https://www.genecards.org/cgi-bin/carddisp.pl?gene=IL4
ADAM17	ADAM Metallopeptidase Domain 17	Protein Coding	50	GC02M009488	5.62075	https://www.genecards.org/cgi-bin/carddisp.pl?gene=ADAM17
ALB	Albumin	Protein Coding	48	GC04P073397	5.08637	https://www.genecards.org/cgi-bin/carddisp.pl?gene=ALB
NLRP3	NLR Family Pyrin Domain Containing 3	Protein Coding	46	GC01P247415	5.00722	https://www.genecards.org/cgi-bin/carddisp.pl?gene=NLRP3
TBK1	TANK Binding Kinase 1	Protein Coding	48	GC12P064451	4.95776	https://www.genecards.org/cgi-bin/carddisp.pl?gene=TBK1
IFNA2	Interferon Alpha 2	Protein Coding	41	GC09M021384	4.89	https://www.genecards.org/cgi-bin/carddisp.pl?gene=IFNA2
F2	Coagulation Factor II, Thrombin	Protein Coding	47	GC11P046720	4.68744	https://www.genecards.org/cgi-bin/carddisp.pl?gene=F2
JAK1	Janus Kinase 1	Protein Coding	52	GC01M064833	4.607	https://www.genecards.org/cgi-bin/carddisp.pl?gene=JAK1
GPT	Glutamic--Pyruvic Transaminase	Protein Coding	41	GC08P144502	4.52296	https://www.genecards.org/cgi-bin/carddisp.pl?gene=GPT
CSF2	Colony Stimulating Factor 2	Protein Coding	42	GC05P132073	4.05091	https://www.genecards.org/cgi-bin/carddisp.pl?gene=CSF2
HSPA5	Heat Shock Protein Family A (Hsp70) Member 5	Protein Coding	46	GC09M125234	4.00816	https://www.genecards.org/cgi-bin/carddisp.pl?gene=HSPA5
TRAF3	TNF Receptor Associated Factor 3	Protein Coding	46	GC14P107001	3.97071	https://www.genecards.org/cgi-bin/carddisp.pl?gene=TRAF3
VWF	Von Willebrand Factor	Protein Coding	48	GC12M005917	3.91441	https://www.genecards.org/cgi-bin/carddisp.pl?gene=VWF
IL17RA	Interleukin 17 Receptor A	Protein Coding	43	GC22P017154	3.81985	https://www.genecards.org/cgi-bin/carddisp.pl?gene=IL17RA
TLR3	Toll Like Receptor 3	Protein Coding	50	GC04P186059	3.73785	https://www.genecards.org/cgi-bin/carddisp.pl?gene=TLR3
AGTR2	Angiotensin II Receptor Type 2	Protein Coding	42	GC0XP116170	3.64976	https://www.genecards.org/cgi-bin/carddisp.pl?gene=AGTR2
IL7	Interleukin 7	Protein Coding	41	GC08M078689	3.62635	https://www.genecards.org/cgi-bin/carddisp.pl?gene=IL7
MAVS	Mitochondrial Antiviral Signaling Protein	Protein Coding	39	GC20P003850	3.47216	https://www.genecards.org/cgi-bin/carddisp.pl?gene=MAVS
VPS39	VPS39 Subunit Of HOPS Complex	Protein Coding	38	GC15M042159	3.40152	https://www.genecards.org/cgi-bin/carddisp.pl?gene=VPS39
CD8A	CD8a Molecule	Protein Coding	45	GC02M086784	3.18982	https://www.genecards.org/cgi-bin/carddisp.pl?gene=CD8A
IFNG	Interferon Gamma	Protein Coding	46	GC12M068154	3.11654	https://www.genecards.org/cgi-bin/carddisp.pl?gene=IFNG
ABO	ABO, Alpha 1-3-N-Acetylgalactosaminyltransferase And Alpha 1-3-Galactosyltransferase	Protein Coding	35	GC09M133250	3.10931	https://www.genecards.org/cgi-bin/carddisp.pl?gene=ABO
LOC112679198	ABO +5.8 Intron 1 Enhancer	Biological Region	1	GC09P133267	3.10931	https://www.genecards.org/cgi-bin/carddisp.pl?gene=LOC112679198
LOC119086083	CCR9 Promoter Region	Biological Region	1	GC03P045885	3.10931	https://www.genecards.org/cgi-bin/carddisp.pl?gene=LOC119086083
CCL5	C-C Motif Chemokine Ligand 5	Protein Coding	42	GC17M035871	3.01772	https://www.genecards.org/cgi-bin/carddisp.pl?gene=CCL5
REN	Renin	Protein Coding	46	GC01M204154	3.00407	https://www.genecards.org/cgi-bin/carddisp.pl?gene=REN
IFITM3	Interferon Induced Transmembrane Protein 3	Protein Coding	41	GC11M000319	2.87973	https://www.genecards.org/cgi-bin/carddisp.pl?gene=IFITM3
PALS1	Protein Associated With LIN7 1, MAGUK Family Member	Protein Coding	32	GC14P067240	2.83116	https://www.genecards.org/cgi-bin/carddisp.pl?gene=PALS1
TOMM70	Translocase Of Outer Mitochondrial Membrane 70	Protein Coding	30	GC03M100364	2.70794	https://www.genecards.org/cgi-bin/carddisp.pl?gene=TOMM70
SLC6A19	Solute Carrier Family 6 Member 19	Protein Coding	44	GC05P001201	2.6123	https://www.genecards.org/cgi-bin/carddisp.pl?gene=SLC6A19
AGT	Angiotensinogen	Protein Coding	48	GC01M230702	2.60982	https://www.genecards.org/cgi-bin/carddisp.pl?gene=AGT
LOC119230225	IFNAR1 Promoter Region	Biological Region	1	GC21P033323	2.58316	https://www.genecards.org/cgi-bin/carddisp.pl?gene=LOC119230225
LOC119266102	IFNGR2 Promoter Region	Biological Region	1	GC21P033403	2.58316	https://www.genecards.org/cgi-bin/carddisp.pl?gene=LOC119266102
STING1	Stimulator Of Interferon Response CGAMP Interactor 1	Protein Coding	33	GC05M139476	2.57602	https://www.genecards.org/cgi-bin/carddisp.pl?gene=STING1
INS	Insulin	Protein Coding	46	GC11M002159	2.30668	https://www.genecards.org/cgi-bin/carddisp.pl?gene=INS
KPNA2	Karyopherin Subunit Alpha 2	Protein Coding	44	GC17P068035	2.20979	https://www.genecards.org/cgi-bin/carddisp.pl?gene=KPNA2
PHB	Prohibitin	Protein Coding	46	GC17M049404	2.17345	https://www.genecards.org/cgi-bin/carddisp.pl?gene=PHB
ITGB1	Integrin Subunit Beta 1	Protein Coding	49	GC10M032899	2.07309	https://www.genecards.org/cgi-bin/carddisp.pl?gene=ITGB1
S100A8	S100 Calcium Binding Protein A8	Protein Coding	41	GC01M153391	2.07186	https://www.genecards.org/cgi-bin/carddisp.pl?gene=S100A8
GOT1	Glutamic-Oxaloacetic Transaminase 1	Protein Coding	45	GC10M099396	1.98207	https://www.genecards.org/cgi-bin/carddisp.pl?gene=GOT1
CST3	Cystatin C	Protein Coding	43	GC20M023627	1.98207	https://www.genecards.org/cgi-bin/carddisp.pl?gene=CST3
PHB2	Prohibitin 2	Protein Coding	40	GC12M006965	1.96856	https://www.genecards.org/cgi-bin/carddisp.pl?gene=PHB2
TGFB1	Transforming Growth Factor Beta 1	Protein Coding	50	GC19M041301	1.96223	https://www.genecards.org/cgi-bin/carddisp.pl?gene=TGFB1
IL17A	Interleukin 17A	Protein Coding	41	GC06P052186	1.8574	https://www.genecards.org/cgi-bin/carddisp.pl?gene=IL17A
HBA1	Hemoglobin Subunit Alpha 1	Protein Coding	41	GC16P006709	1.8114	https://www.genecards.org/cgi-bin/carddisp.pl?gene=HBA1
IFNAR1	Interferon Alpha And Beta Receptor Subunit 1	Protein Coding	44	GC21P033324	1.81074	https://www.genecards.org/cgi-bin/carddisp.pl?gene=IFNAR1
HMOX1	Heme Oxygenase 1	Protein Coding	51	GC22P035380	1.80249	https://www.genecards.org/cgi-bin/carddisp.pl?gene=HMOX1
GC	GC Vitamin D Binding Protein	Protein Coding	42	GC04M071741	1.75181	https://www.genecards.org/cgi-bin/carddisp.pl?gene=GC
SIGLEC1	Sialic Acid Binding Ig Like Lectin 1	Protein Coding	40	GC20M003686	1.75181	https://www.genecards.org/cgi-bin/carddisp.pl?gene=SIGLEC1
HLA-B	Major Histocompatibility Complex, Class I, B	Protein Coding	46	GC06M051345	1.7266	https://www.genecards.org/cgi-bin/carddisp.pl?gene=HLA-B
GIGYF2	GRB10 Interacting GYF Protein 2	Protein Coding	39	GC02P232698	1.72273	https://www.genecards.org/cgi-bin/carddisp.pl?gene=GIGYF2
NEFL	Neurofilament Light Chain	Protein Coding	45	GC08M024950	1.70728	https://www.genecards.org/cgi-bin/carddisp.pl?gene=NEFL
RPL36	Ribosomal Protein L36	Protein Coding	39	GC19P005674	1.69703	https://www.genecards.org/cgi-bin/carddisp.pl?gene=RPL36
IFNL1	Interferon Lambda 1	Protein Coding	34	GC19P039296	1.6311	https://www.genecards.org/cgi-bin/carddisp.pl?gene=IFNL1
EIF4E2	Eukaryotic Translation Initiation Factor 4E Family Member 2	Protein Coding	40	GC02P232550	1.62506	https://www.genecards.org/cgi-bin/carddisp.pl?gene=EIF4E2
BECN1	Beclin 1	Protein Coding	45	GC17M042810	1.55996	https://www.genecards.org/cgi-bin/carddisp.pl?gene=BECN1
USP13	Ubiquitin Specific Peptidase 13	Protein Coding	44	GC03P179652	1.55786	https://www.genecards.org/cgi-bin/carddisp.pl?gene=USP13
SMOC1	SPARC Related Modular Calcium Binding 1	Protein Coding	40	GC14P069854	1.55187	https://www.genecards.org/cgi-bin/carddisp.pl?gene=SMOC1
BZW2	Basic Leucine Zipper And W2 Domains 2	Protein Coding	39	GC07P016646	1.55187	https://www.genecards.org/cgi-bin/carddisp.pl?gene=BZW2
TMEM43	Transmembrane Protein 43	Protein Coding	40	GC03P014124	1.53077	https://www.genecards.org/cgi-bin/carddisp.pl?gene=TMEM43
PPIB	Peptidylprolyl Isomerase B	Protein Coding	48	GC15M064155	1.52685	https://www.genecards.org/cgi-bin/carddisp.pl?gene=PPIB
CSNK2A2	Casein Kinase 2 Alpha 2	Protein Coding	46	GC16M058157	1.49826	https://www.genecards.org/cgi-bin/carddisp.pl?gene=CSNK2A2
NPTX1	Neuronal Pentraxin 1	Protein Coding	37	GC17M080466	1.47863	https://www.genecards.org/cgi-bin/carddisp.pl?gene=NPTX1
LMAN2	Lectin, Mannose Binding 2	Protein Coding	37	GC05M177583	1.47863	https://www.genecards.org/cgi-bin/carddisp.pl?gene=LMAN2
HS6ST2	Heparan Sulfate 6-O-Sulfotransferase 2	Protein Coding	40	GC0XM132626	1.45753	https://www.genecards.org/cgi-bin/carddisp.pl?gene=HS6ST2
MTHFR	Methylenetetrahydrofolate Reductase	Protein Coding	48	GC01M011785	1.45592	https://www.genecards.org/cgi-bin/carddisp.pl?gene=MTHFR
FYCO1	FYVE And Coiled-Coil Domain Autophagy Adaptor 1	Protein Coding	40	GC03M045917	1.44864	https://www.genecards.org/cgi-bin/carddisp.pl?gene=FYCO1
AVP	Arginine Vasopressin	Protein Coding	45	GC20M003082	1.44207	https://www.genecards.org/cgi-bin/carddisp.pl?gene=AVP
MKRN2	Makorin Ring Finger Protein 2	Protein Coding	38	GC03P012561	1.4354	https://www.genecards.org/cgi-bin/carddisp.pl?gene=MKRN2
MTOR	Mechanistic Target Of Rapamycin Kinase	Protein Coding	53	GC01M011106	1.42508	https://www.genecards.org/cgi-bin/carddisp.pl?gene=MTOR
RCHY1	Ring Finger And CHY Zinc Finger Domain Containing 1	Protein Coding	40	GC04M075479	1.40544	https://www.genecards.org/cgi-bin/carddisp.pl?gene=RCHY1
TMEM41B	Transmembrane Protein 41B	Protein Coding	31	GC11M009280	1.40386	https://www.genecards.org/cgi-bin/carddisp.pl?gene=TMEM41B
RAE1	Ribonucleic Acid Export 1	Protein Coding	40	GC20P057351	1.37546	https://www.genecards.org/cgi-bin/carddisp.pl?gene=RAE1
CD14	CD14 Molecule	Protein Coding	44	GC05M140631	1.34625	https://www.genecards.org/cgi-bin/carddisp.pl?gene=CD14
G3BP1	G3BP Stress Granule Assembly Factor 1	Protein Coding	39	GC05P151771	1.31229	https://www.genecards.org/cgi-bin/carddisp.pl?gene=G3BP1
RBX1	Ring-Box 1	Protein Coding	42	GC22P040951	1.30744	https://www.genecards.org/cgi-bin/carddisp.pl?gene=RBX1
CANX	Calnexin	Protein Coding	43	GC05P179678	1.30723	https://www.genecards.org/cgi-bin/carddisp.pl?gene=CANX
ZC3HAV1	Zinc Finger CCCH-Type Containing, Antiviral 1	Protein Coding	37	GC07M139044	1.30546	https://www.genecards.org/cgi-bin/carddisp.pl?gene=ZC3HAV1
ATP1B1	ATPase Na+/K+ Transporting Subunit Beta 1	Protein Coding	46	GC01P169105	1.29384	https://www.genecards.org/cgi-bin/carddisp.pl?gene=ATP1B1
SIGMAR1	Sigma Non-Opioid Intracellular Receptor 1	Protein Coding	46	GC09M034634	1.29384	https://www.genecards.org/cgi-bin/carddisp.pl?gene=SIGMAR1
PLOD2	Procollagen-Lysine,2-Oxoglutarate 5-Dioxygenase 2	Protein Coding	45	GC03M146069	1.29384	https://www.genecards.org/cgi-bin/carddisp.pl?gene=PLOD2
SIRT5	Sirtuin 5	Protein Coding	44	GC06P013574	1.29384	https://www.genecards.org/cgi-bin/carddisp.pl?gene=SIRT5
HYOU1	Hypoxia Up-Regulated 1	Protein Coding	43	GC11M119053	1.29384	https://www.genecards.org/cgi-bin/carddisp.pl?gene=HYOU1
NUP214	Nucleoporin 214	Protein Coding	43	GC09P131125	1.29384	https://www.genecards.org/cgi-bin/carddisp.pl?gene=NUP214
NUP98	Nucleoporin 98 And 96 Precursor	Protein Coding	42	GC11M003671	1.29384	https://www.genecards.org/cgi-bin/carddisp.pl?gene=NUP98
TARS2	Threonyl-TRNA Synthetase 2, Mitochondrial	Protein Coding	42	GC01P150511	1.29384	https://www.genecards.org/cgi-bin/carddisp.pl?gene=TARS2
EIF4H	Eukaryotic Translation Initiation Factor 4H	Protein Coding	41	GC07P074174	1.29384	https://www.genecards.org/cgi-bin/carddisp.pl?gene=EIF4H
GTF2F2	General Transcription Factor IIF Subunit 2	Protein Coding	41	GC13P045120	1.29384	https://www.genecards.org/cgi-bin/carddisp.pl?gene=GTF2F2
ERC1	ELKS/RAB6-Interacting/CAST Family Member 1	Protein Coding	41	GC12P000972	1.29384	https://www.genecards.org/cgi-bin/carddisp.pl?gene=ERC1
NIN	Ninein	Protein Coding	41	GC14M050719	1.29384	https://www.genecards.org/cgi-bin/carddisp.pl?gene=NIN
RAP1GDS1	Rap1 GTPase-GDP Dissociation Stimulator 1	Protein Coding	41	GC04P098261	1.29384	https://www.genecards.org/cgi-bin/carddisp.pl?gene=RAP1GDS1
PCNT	Pericentrin	Protein Coding	41	GC21P046324	1.29384	https://www.genecards.org/cgi-bin/carddisp.pl?gene=PCNT
ERP44	Endoplasmic Reticulum Protein 44	Protein Coding	40	GC09M099979	1.29384	https://www.genecards.org/cgi-bin/carddisp.pl?gene=ERP44
FKBP10	FKBP Prolyl Isomerase 10	Protein Coding	40	GC17P041812	1.29384	https://www.genecards.org/cgi-bin/carddisp.pl?gene=FKBP10
RAB14	RAB14, Member RAS Oncogene Family	Protein Coding	40	GC09M121178	1.29384	https://www.genecards.org/cgi-bin/carddisp.pl?gene=RAB14
SIL1	SIL1 Nucleotide Exchange Factor	Protein Coding	40	GC05M138957	1.29384	https://www.genecards.org/cgi-bin/carddisp.pl?gene=SIL1
REEP5	Receptor Accessory Protein 5	Protein Coding	40	GC05M112876	1.29384	https://www.genecards.org/cgi-bin/carddisp.pl?gene=REEP5
ALG5	ALG5 Dolichyl-Phosphate Beta-Glucosyltransferase	Protein Coding	38	GC13M036949	1.29384	https://www.genecards.org/cgi-bin/carddisp.pl?gene=ALG5
CLCC1	Chloride Channel CLIC Like 1	Protein Coding	38	GC01M108958	1.29384	https://www.genecards.org/cgi-bin/carddisp.pl?gene=CLCC1
CEP250	Centrosomal Protein 250	Protein Coding	38	GC20P035455	1.29384	https://www.genecards.org/cgi-bin/carddisp.pl?gene=CEP250
CEP135	Centrosomal Protein 135	Protein Coding	38	GC04P055948	1.29384	https://www.genecards.org/cgi-bin/carddisp.pl?gene=CEP135
HECTD1	HECT Domain E3 Ubiquitin Protein Ligase 1	Protein Coding	38	GC14M031100	1.29384	https://www.genecards.org/cgi-bin/carddisp.pl?gene=HECTD1
MYCBP2	MYC Binding Protein 2	Protein Coding	37	GC13M077044	1.29384	https://www.genecards.org/cgi-bin/carddisp.pl?gene=MYCBP2
UGGT2	UDP-Glucose Glycoprotein Glucosyltransferase 2	Protein Coding	37	GC13M095801	1.29384	https://www.genecards.org/cgi-bin/carddisp.pl?gene=UGGT2
CHPF2	Chondroitin Polymerizing Factor 2	Protein Coding	36	GC07P151232	1.29384	https://www.genecards.org/cgi-bin/carddisp.pl?gene=CHPF2
CNTRL	Centriolin	Protein Coding	36	GC09P121074	1.29384	https://www.genecards.org/cgi-bin/carddisp.pl?gene=CNTRL
ERLEC1	Endoplasmic Reticulum Lectin 1	Protein Coding	36	GC02P053786	1.29384	https://www.genecards.org/cgi-bin/carddisp.pl?gene=ERLEC1
G3BP2	G3BP Stress Granule Assembly Factor 2	Protein Coding	36	GC04M075642	1.29384	https://www.genecards.org/cgi-bin/carddisp.pl?gene=G3BP2
GOLGB1	Golgin B1	Protein Coding	36	GC03M121663	1.29384	https://www.genecards.org/cgi-bin/carddisp.pl?gene=GOLGB1
AKAP8L	A-Kinase Anchoring Protein 8 Like	Protein Coding	35	GC19M015380	1.29384	https://www.genecards.org/cgi-bin/carddisp.pl?gene=AKAP8L
GOLGA3	Golgin A3	Protein Coding	35	GC12M132768	1.29384	https://www.genecards.org/cgi-bin/carddisp.pl?gene=GOLGA3
DNAJC11	DnaJ Heat Shock Protein Family (Hsp40) Member C11	Protein Coding	34	GC01M006634	1.29384	https://www.genecards.org/cgi-bin/carddisp.pl?gene=DNAJC11
EDEM3	ER Degradation Enhancing Alpha-Mannosidase Like Protein 3	Protein Coding	34	GC01M184690	1.29384	https://www.genecards.org/cgi-bin/carddisp.pl?gene=EDEM3
ARL6IP6	ADP Ribosylation Factor Like GTPase 6 Interacting Protein 6	Protein Coding	34	GC02P152717	1.29384	https://www.genecards.org/cgi-bin/carddisp.pl?gene=ARL6IP6
TRIM59	Tripartite Motif Containing 59	Protein Coding	34	GC03M160432	1.29384	https://www.genecards.org/cgi-bin/carddisp.pl?gene=TRIM59
CCDC86	Coiled-Coil Domain Containing 86	Protein Coding	33	GC11P060878	1.29384	https://www.genecards.org/cgi-bin/carddisp.pl?gene=CCDC86
SPART	Spartin	Protein Coding	32	GC13M036302	1.29384	https://www.genecards.org/cgi-bin/carddisp.pl?gene=SPART
PCM1	Pericentriolar Material 1	Protein Coding	41	GC08P017922	1.28897	https://www.genecards.org/cgi-bin/carddisp.pl?gene=PCM1
GNB1	G Protein Subunit Beta 1	Protein Coding	45	GC01M001785	1.21461	https://www.genecards.org/cgi-bin/carddisp.pl?gene=GNB1
SCARB1	Scavenger Receptor Class B Member 1	Protein Coding	45	GC12M124776	1.21461	https://www.genecards.org/cgi-bin/carddisp.pl?gene=SCARB1
PVR	PVR Cell Adhesion Molecule	Protein Coding	44	GC19P044644	1.21461	https://www.genecards.org/cgi-bin/carddisp.pl?gene=PVR
CUL2	Cullin 2	Protein Coding	42	GC10M035046	1.21461	https://www.genecards.org/cgi-bin/carddisp.pl?gene=CUL2
PABPC4	Poly(A) Binding Protein Cytoplasmic 4	Protein Coding	41	GC01M039560	1.21461	https://www.genecards.org/cgi-bin/carddisp.pl?gene=PABPC4
GNG5	G Protein Subunit Gamma 5	Protein Coding	40	GC01M084498	1.21461	https://www.genecards.org/cgi-bin/carddisp.pl?gene=GNG5
ZYG11B	Zyg-11 Family Member B, Cell Cycle Regulator	Protein Coding	33	GC01P052726	1.21461	https://www.genecards.org/cgi-bin/carddisp.pl?gene=ZYG11B
DNMT1	DNA Methyltransferase 1	Protein Coding	50	GC19M010133	1.19352	https://www.genecards.org/cgi-bin/carddisp.pl?gene=DNMT1
COMT	Catechol-O-Methyltransferase	Protein Coding	50	GC22P019941	1.19352	https://www.genecards.org/cgi-bin/carddisp.pl?gene=COMT
HDAC2	Histone Deacetylase 2	Protein Coding	50	GC06M113933	1.19352	https://www.genecards.org/cgi-bin/carddisp.pl?gene=HDAC2
PRKACA	Protein Kinase CAMP-Activated Catalytic Subunit Alpha	Protein Coding	50	GC19M014215	1.19352	https://www.genecards.org/cgi-bin/carddisp.pl?gene=PRKACA
CSNK2B	Casein Kinase 2 Beta	Protein Coding	48	GC06P061173	1.19352	https://www.genecards.org/cgi-bin/carddisp.pl?gene=CSNK2B
POR	Cytochrome P450 Oxidoreductase	Protein Coding	48	GC07P075899	1.19352	https://www.genecards.org/cgi-bin/carddisp.pl?gene=POR
RDX	Radixin	Protein Coding	48	GC11M109864	1.19352	https://www.genecards.org/cgi-bin/carddisp.pl?gene=RDX
RIPK1	Receptor Interacting Serine/Threonine Kinase 1	Protein Coding	48	GC06P003073	1.19352	https://www.genecards.org/cgi-bin/carddisp.pl?gene=RIPK1
PLAT	Plasminogen Activator, Tissue Type	Protein Coding	48	GC08M042174	1.19352	https://www.genecards.org/cgi-bin/carddisp.pl?gene=PLAT
IDE	Insulin Degrading Enzyme	Protein Coding	47	GC10M092451	1.19352	https://www.genecards.org/cgi-bin/carddisp.pl?gene=IDE
GLA	Galactosidase Alpha	Protein Coding	47	GC0XM101393	1.19352	https://www.genecards.org/cgi-bin/carddisp.pl?gene=GLA
RAB7A	RAB7A, Member RAS Oncogene Family	Protein Coding	47	GC03P132071	1.19352	https://www.genecards.org/cgi-bin/carddisp.pl?gene=RAB7A
ADAM9	ADAM Metallopeptidase Domain 9	Protein Coding	46	GC08P038996	1.19352	https://www.genecards.org/cgi-bin/carddisp.pl?gene=ADAM9
BRD4	Bromodomain Containing 4	Protein Coding	46	GC19M015236	1.19352	https://www.genecards.org/cgi-bin/carddisp.pl?gene=BRD4
CIT	Citron Rho-Interacting Serine/Threonine Kinase	Protein Coding	46	GC12M119650	1.19352	https://www.genecards.org/cgi-bin/carddisp.pl?gene=CIT
GPX1	Glutathione Peroxidase 1	Protein Coding	46	GC03M049603	1.19352	https://www.genecards.org/cgi-bin/carddisp.pl?gene=GPX1
GGCX	Gamma-Glutamyl Carboxylase	Protein Coding	46	GC02M085544	1.19352	https://www.genecards.org/cgi-bin/carddisp.pl?gene=GGCX
TCF12	Transcription Factor 12	Protein Coding	46	GC15P056918	1.19352	https://www.genecards.org/cgi-bin/carddisp.pl?gene=TCF12
RHOA	Ras Homolog Family Member A	Protein Coding	46	GC03M049359	1.19352	https://www.genecards.org/cgi-bin/carddisp.pl?gene=RHOA
BCKDK	Branched Chain Keto Acid Dehydrogenase Kinase	Protein Coding	45	GC16P034576	1.19352	https://www.genecards.org/cgi-bin/carddisp.pl?gene=BCKDK
ACADM	Acyl-CoA Dehydrogenase Medium Chain	Protein Coding	45	GC01P075724	1.19352	https://www.genecards.org/cgi-bin/carddisp.pl?gene=ACADM
AP3B1	Adaptor Related Protein Complex 3 Subunit Beta 1	Protein Coding	45	GC05M078000	1.19352	https://www.genecards.org/cgi-bin/carddisp.pl?gene=AP3B1
IMPDH2	Inosine Monophosphate Dehydrogenase 2	Protein Coding	45	GC03M049571	1.19352	https://www.genecards.org/cgi-bin/carddisp.pl?gene=IMPDH2
FBN1	Fibrillin 1	Protein Coding	45	GC15M048408	1.19352	https://www.genecards.org/cgi-bin/carddisp.pl?gene=FBN1
ETFA	Electron Transfer Flavoprotein Subunit Alpha	Protein Coding	45	GC15M076215	1.19352	https://www.genecards.org/cgi-bin/carddisp.pl?gene=ETFA
MIB1	MIB E3 Ubiquitin Protein Ligase 1	Protein Coding	45	GC18P021704	1.19352	https://www.genecards.org/cgi-bin/carddisp.pl?gene=MIB1
RALA	RAS Like Proto-Oncogene A	Protein Coding	45	GC07P039622	1.19352	https://www.genecards.org/cgi-bin/carddisp.pl?gene=RALA
POLA1	DNA Polymerase Alpha 1, Catalytic Subunit	Protein Coding	45	GC0XP024693	1.19352	https://www.genecards.org/cgi-bin/carddisp.pl?gene=POLA1
PKP2	Plakophilin 2	Protein Coding	45	GC12M032790	1.19352	https://www.genecards.org/cgi-bin/carddisp.pl?gene=PKP2
SLC27A2	Solute Carrier Family 27 Member 2	Protein Coding	45	GC15P050182	1.19352	https://www.genecards.org/cgi-bin/carddisp.pl?gene=SLC27A2
PRKAR2A	Protein Kinase CAMP-Dependent Type II Regulatory Subunit Alpha	Protein Coding	45	GC03M048744	1.19352	https://www.genecards.org/cgi-bin/carddisp.pl?gene=PRKAR2A
PPT1	Palmitoyl-Protein Thioesterase 1	Protein Coding	45	GC01M040072	1.19352	https://www.genecards.org/cgi-bin/carddisp.pl?gene=PPT1
NEK9	NIMA Related Kinase 9	Protein Coding	45	GC14M075079	1.19352	https://www.genecards.org/cgi-bin/carddisp.pl?gene=NEK9
ADAMTS1	ADAM Metallopeptidase With Thrombospondin Type 1 Motif 1	Protein Coding	44	GC21M026835	1.19352	https://www.genecards.org/cgi-bin/carddisp.pl?gene=ADAMTS1
BRD2	Bromodomain Containing 2	Protein Coding	44	GC06P061205	1.19352	https://www.genecards.org/cgi-bin/carddisp.pl?gene=BRD2
AASS	Aminoadipate-Semialdehyde Synthase	Protein Coding	44	GC07M122073	1.19352	https://www.genecards.org/cgi-bin/carddisp.pl?gene=AASS
AKAP9	A-Kinase Anchoring Protein 9	Protein Coding	44	GC07P091940	1.19352	https://www.genecards.org/cgi-bin/carddisp.pl?gene=AKAP9
ATP6V1A	ATPase H+ Transporting V1 Subunit A	Protein Coding	44	GC03P113747	1.19352	https://www.genecards.org/cgi-bin/carddisp.pl?gene=ATP6V1A
AP2M1	Adaptor Related Protein Complex 2 Subunit Mu 1	Protein Coding	44	GC03P184174	1.19352	https://www.genecards.org/cgi-bin/carddisp.pl?gene=AP2M1
FBLN5	Fibulin 5	Protein Coding	44	GC14M091869	1.19352	https://www.genecards.org/cgi-bin/carddisp.pl?gene=FBLN5
CYB5R3	Cytochrome B5 Reductase 3	Protein Coding	44	GC22M042617	1.19352	https://www.genecards.org/cgi-bin/carddisp.pl?gene=CYB5R3
GFER	Growth Factor, Augmenter Of Liver Regeneration	Protein Coding	44	GC16P001984	1.19352	https://www.genecards.org/cgi-bin/carddisp.pl?gene=GFER
NGLY1	N-Glycanase 1	Protein Coding	44	GC03M025718	1.19352	https://www.genecards.org/cgi-bin/carddisp.pl?gene=NGLY1
NUP62	Nucleoporin 62	Protein Coding	44	GC19M049906	1.19352	https://www.genecards.org/cgi-bin/carddisp.pl?gene=NUP62
MFGE8	Milk Fat Globule EGF And Factor V/VIII Domain Containing	Protein Coding	44	GC15M088898	1.19352	https://www.genecards.org/cgi-bin/carddisp.pl?gene=MFGE8
LOX	Lysyl Oxidase	Protein Coding	44	GC05M122063	1.19352	https://www.genecards.org/cgi-bin/carddisp.pl?gene=LOX
TLE1	TLE Family Member 1, Transcriptional Corepressor	Protein Coding	44	GC09M081583	1.19352	https://www.genecards.org/cgi-bin/carddisp.pl?gene=TLE1
RTN4	Reticulon 4	Protein Coding	44	GC02M054934	1.19352	https://www.genecards.org/cgi-bin/carddisp.pl?gene=RTN4
TOR1A	Torsin Family 1 Member A	Protein Coding	44	GC09M129812	1.19352	https://www.genecards.org/cgi-bin/carddisp.pl?gene=TOR1A
PRKAR2B	Protein Kinase CAMP-Dependent Type II Regulatory Subunit Beta	Protein Coding	44	GC07P107044	1.19352	https://www.genecards.org/cgi-bin/carddisp.pl?gene=PRKAR2B
AGPS	Alkylglycerone Phosphate Synthase	Protein Coding	43	GC02P177392	1.19352	https://www.genecards.org/cgi-bin/carddisp.pl?gene=AGPS
ARF6	ADP Ribosylation Factor 6	Protein Coding	43	GC14P049895	1.19352	https://www.genecards.org/cgi-bin/carddisp.pl?gene=ARF6
PMPCA	Peptidase, Mitochondrial Processing Subunit Alpha	Protein Coding	43	GC09P136410	1.19352	https://www.genecards.org/cgi-bin/carddisp.pl?gene=PMPCA
POFUT1	Protein O-Fucosyltransferase 1	Protein Coding	43	GC20P032207	1.19352	https://www.genecards.org/cgi-bin/carddisp.pl?gene=POFUT1
NEU1	Neuraminidase 1	Protein Coding	43	GC06M031857	1.19352	https://www.genecards.org/cgi-bin/carddisp.pl?gene=NEU1
ATP6AP1	ATPase H+ Transporting Accessory Protein 1	Protein Coding	42	GC0XP154428	1.19352	https://www.genecards.org/cgi-bin/carddisp.pl?gene=ATP6AP1
CENPF	Centromere Protein F	Protein Coding	42	GC01P214603	1.19352	https://www.genecards.org/cgi-bin/carddisp.pl?gene=CENPF
COL6A1	Collagen Type VI Alpha 1 Chain	Protein Coding	42	GC21P045981	1.19352	https://www.genecards.org/cgi-bin/carddisp.pl?gene=COL6A1
GGH	Gamma-Glutamyl Hydrolase	Protein Coding	42	GC08M063015	1.19352	https://www.genecards.org/cgi-bin/carddisp.pl?gene=GGH
PMPCB	Peptidase, Mitochondrial Processing Subunit Beta	Protein Coding	42	GC07P103297	1.19352	https://www.genecards.org/cgi-bin/carddisp.pl?gene=PMPCB
RAB2A	RAB2A, Member RAS Oncogene Family	Protein Coding	42	GC08P060516	1.19352	https://www.genecards.org/cgi-bin/carddisp.pl?gene=RAB2A
RAB10	RAB10, Member RAS Oncogene Family	Protein Coding	42	GC02P026033	1.19352	https://www.genecards.org/cgi-bin/carddisp.pl?gene=RAB10
PABPC1	Poly(A) Binding Protein Cytoplasmic 1	Protein Coding	42	GC08M100685	1.19352	https://www.genecards.org/cgi-bin/carddisp.pl?gene=PABPC1
NARS2	Asparaginyl-TRNA Synthetase 2, Mitochondrial	Protein Coding	42	GC11M078435	1.19352	https://www.genecards.org/cgi-bin/carddisp.pl?gene=NARS2
PTGES2	Prostaglandin E Synthase 2	Protein Coding	42	GC09M128120	1.19352	https://www.genecards.org/cgi-bin/carddisp.pl?gene=PTGES2
TLE3	TLE Family Member 3, Transcriptional Corepressor	Protein Coding	42	GC15M070047	1.19352	https://www.genecards.org/cgi-bin/carddisp.pl?gene=TLE3
SLC25A21	Solute Carrier Family 25 Member 21	Protein Coding	42	GC14M036677	1.19352	https://www.genecards.org/cgi-bin/carddisp.pl?gene=SLC25A21
SEPSECS	Sep (O-Phosphoserine) TRNA:Sec (Selenocysteine) TRNA Synthase	Protein Coding	42	GC04M025121	1.19352	https://www.genecards.org/cgi-bin/carddisp.pl?gene=SEPSECS
PRIM1	DNA Primase Subunit 1	Protein Coding	42	GC12M056731	1.19352	https://www.genecards.org/cgi-bin/carddisp.pl?gene=PRIM1
SRP54	Signal Recognition Particle 54	Protein Coding	42	GC14P034981	1.19352	https://www.genecards.org/cgi-bin/carddisp.pl?gene=SRP54
PLD3	Phospholipase D Family Member 3	Protein Coding	42	GC19P040348	1.19352	https://www.genecards.org/cgi-bin/carddisp.pl?gene=PLD3
CYB5B	Cytochrome B5 Type B	Protein Coding	41	GC16P069424	1.19352	https://www.genecards.org/cgi-bin/carddisp.pl?gene=CYB5B
AKAP8	A-Kinase Anchoring Protein 8	Protein Coding	41	GC19M015354	1.19352	https://www.genecards.org/cgi-bin/carddisp.pl?gene=AKAP8
CDK5RAP2	CDK5 Regulatory Subunit Associated Protein 2	Protein Coding	41	GC09M120388	1.19352	https://www.genecards.org/cgi-bin/carddisp.pl?gene=CDK5RAP2
EXOSC2	Exosome Component 2	Protein Coding	41	GC09P130693	1.19352	https://www.genecards.org/cgi-bin/carddisp.pl?gene=EXOSC2
EXOSC3	Exosome Component 3	Protein Coding	41	GC09M037772	1.19352	https://www.genecards.org/cgi-bin/carddisp.pl?gene=EXOSC3
HS2ST1	Heparan Sulfate 2-O-Sulfotransferase 1	Protein Coding	41	GC01P086914	1.19352	https://www.genecards.org/cgi-bin/carddisp.pl?gene=HS2ST1
GDF15	Growth Differentiation Factor 15	Protein Coding	41	GC19P029039	1.19352	https://www.genecards.org/cgi-bin/carddisp.pl?gene=GDF15
LARP7	La Ribonucleoprotein 7, Transcriptional Regulator	Protein Coding	41	GC04P112636	1.19352	https://www.genecards.org/cgi-bin/carddisp.pl?gene=LARP7
OS9	OS9 Endoplasmic Reticulum Lectin	Protein Coding	41	GC12P057693	1.19352	https://www.genecards.org/cgi-bin/carddisp.pl?gene=OS9
NPC2	NPC Intracellular Cholesterol Transporter 2	Protein Coding	41	GC14M074476	1.19352	https://www.genecards.org/cgi-bin/carddisp.pl?gene=NPC2
MOGS	Mannosyl-Oligosaccharide Glucosidase	Protein Coding	41	GC02M074461	1.19352	https://www.genecards.org/cgi-bin/carddisp.pl?gene=MOGS
RAB1A	RAB1A, Member RAS Oncogene Family	Protein Coding	41	GC02M065072	1.19352	https://www.genecards.org/cgi-bin/carddisp.pl?gene=RAB1A
SLC30A9	Solute Carrier Family 30 Member 9	Protein Coding	41	GC04P041992	1.19352	https://www.genecards.org/cgi-bin/carddisp.pl?gene=SLC30A9
TRMT1	TRNA Methyltransferase 1	Protein Coding	41	GC19M013104	1.19352	https://www.genecards.org/cgi-bin/carddisp.pl?gene=TRMT1
PRIM2	DNA Primase Subunit 2	Protein Coding	41	GC06P057314	1.19352	https://www.genecards.org/cgi-bin/carddisp.pl?gene=PRIM2
VPS11	VPS11 Core Subunit Of CORVET And HOPS Complexes	Protein Coding	41	GC11P119067	1.19352	https://www.genecards.org/cgi-bin/carddisp.pl?gene=VPS11
DNAJC19	DnaJ Heat Shock Protein Family (Hsp40) Member C19	Protein Coding	40	GC03M180983	1.19352	https://www.genecards.org/cgi-bin/carddisp.pl?gene=DNAJC19
ACSL3	Acyl-CoA Synthetase Long Chain Family Member 3	Protein Coding	40	GC02P222860	1.19352	https://www.genecards.org/cgi-bin/carddisp.pl?gene=ACSL3
EXOSC8	Exosome Component 8	Protein Coding	40	GC13P036998	1.19352	https://www.genecards.org/cgi-bin/carddisp.pl?gene=EXOSC8
GORASP1	Golgi Reassembly Stacking Protein 1	Protein Coding	40	GC03M039096	1.19352	https://www.genecards.org/cgi-bin/carddisp.pl?gene=GORASP1
FBN2	Fibrillin 2	Protein Coding	40	GC05M128257	1.19352	https://www.genecards.org/cgi-bin/carddisp.pl?gene=FBN2
GOLGA2	Golgin A2	Protein Coding	40	GC09M128255	1.19352	https://www.genecards.org/cgi-bin/carddisp.pl?gene=GOLGA2
NUP88	Nucleoporin 88	Protein Coding	40	GC17M005568	1.19352	https://www.genecards.org/cgi-bin/carddisp.pl?gene=NUP88
MOV10	Mov10 RISC Complex RNA Helicase	Protein Coding	40	GC01P112673	1.19352	https://www.genecards.org/cgi-bin/carddisp.pl?gene=MOV10
MAT2B	Methionine Adenosyltransferase 2B	Protein Coding	40	GC05P163504	1.19352	https://www.genecards.org/cgi-bin/carddisp.pl?gene=MAT2B
RAB5C	RAB5C, Member RAS Oncogene Family	Protein Coding	40	GC17M042124	1.19352	https://www.genecards.org/cgi-bin/carddisp.pl?gene=RAB5C
POLA2	DNA Polymerase Alpha 2, Accessory Subunit	Protein Coding	40	GC11P065409	1.19352	https://www.genecards.org/cgi-bin/carddisp.pl?gene=POLA2
PDE4DIP	Phosphodiesterase 4D Interacting Protein	Protein Coding	40	GC01P148808	1.19352	https://www.genecards.org/cgi-bin/carddisp.pl?gene=PDE4DIP
STC2	Stanniocalcin 2	Protein Coding	40	GC05M173314	1.19352	https://www.genecards.org/cgi-bin/carddisp.pl?gene=STC2
RNF41	Ring Finger Protein 41	Protein Coding	40	GC12M056202	1.19352	https://www.genecards.org/cgi-bin/carddisp.pl?gene=RNF41
PCSK6	Proprotein Convertase Subtilisin/Kexin Type 6	Protein Coding	40	GC15M109946	1.19352	https://www.genecards.org/cgi-bin/carddisp.pl?gene=PCSK6
SLC44A2	Solute Carrier Family 44 Member 2	Protein Coding	40	GC19P010602	1.19352	https://www.genecards.org/cgi-bin/carddisp.pl?gene=SLC44A2
UPF1	UPF1 RNA Helicase And ATPase	Protein Coding	40	GC19P018831	1.19352	https://www.genecards.org/cgi-bin/carddisp.pl?gene=UPF1
AATF	Apoptosis Antagonizing Transcription Factor	Protein Coding	39	GC17P036948	1.19352	https://www.genecards.org/cgi-bin/carddisp.pl?gene=AATF
ALG11	ALG11 Alpha-1,2-Mannosyltransferase	Protein Coding	39	GC13P052012	1.19352	https://www.genecards.org/cgi-bin/carddisp.pl?gene=ALG11
ATE1	Arginyltransferase 1	Protein Coding	39	GC10M121740	1.19352	https://www.genecards.org/cgi-bin/carddisp.pl?gene=ATE1
CWC27	CWC27 Spliceosome Associated Cyclophilin	Protein Coding	39	GC05P064768	1.19352	https://www.genecards.org/cgi-bin/carddisp.pl?gene=CWC27
CRTC3	CREB Regulated Transcription Coactivator 3	Protein Coding	39	GC15P090529	1.19352	https://www.genecards.org/cgi-bin/carddisp.pl?gene=CRTC3
NDUFAF2	NADH:Ubiquinone Oxidoreductase Complex Assembly Factor 2	Protein Coding	39	GC05P060945	1.19352	https://www.genecards.org/cgi-bin/carddisp.pl?gene=NDUFAF2
PSMD8	Proteasome 26S Subunit, Non-ATPase 8	Protein Coding	39	GC19P038374	1.19352	https://www.genecards.org/cgi-bin/carddisp.pl?gene=PSMD8
RAB18	RAB18, Member RAS Oncogene Family	Protein Coding	39	GC10P027504	1.19352	https://www.genecards.org/cgi-bin/carddisp.pl?gene=RAB18
RAB8A	RAB8A, Member RAS Oncogene Family	Protein Coding	39	GC19P016111	1.19352	https://www.genecards.org/cgi-bin/carddisp.pl?gene=RAB8A
PITRM1	Pitrilysin Metallopeptidase 1	Protein Coding	39	GC10M003138	1.19352	https://www.genecards.org/cgi-bin/carddisp.pl?gene=PITRM1
NUP210	Nucleoporin 210	Protein Coding	39	GC03M017906	1.19352	https://www.genecards.org/cgi-bin/carddisp.pl?gene=NUP210
SRP72	Signal Recognition Particle 72	Protein Coding	39	GC04P056466	1.19352	https://www.genecards.org/cgi-bin/carddisp.pl?gene=SRP72
ANO6	Anoctamin 6	Protein Coding	38	GC12P045215	1.19352	https://www.genecards.org/cgi-bin/carddisp.pl?gene=ANO6
ERGIC1	Endoplasmic Reticulum-Golgi Intermediate Compartment 1	Protein Coding	38	GC05P172834	1.19352	https://www.genecards.org/cgi-bin/carddisp.pl?gene=ERGIC1
GRPEL1	GrpE Like 1, Mitochondrial	Protein Coding	38	GC04M007060	1.19352	https://www.genecards.org/cgi-bin/carddisp.pl?gene=GRPEL1
HOOK1	Hook Microtubule Tethering Protein 1	Protein Coding	38	GC01P059814	1.19352	https://www.genecards.org/cgi-bin/carddisp.pl?gene=HOOK1
LARP1	La Ribonucleoprotein 1, Translational Regulator	Protein Coding	38	GC05P154682	1.19352	https://www.genecards.org/cgi-bin/carddisp.pl?gene=LARP1
RBM28	RNA Binding Motif Protein 28	Protein Coding	38	GC07M128342	1.19352	https://www.genecards.org/cgi-bin/carddisp.pl?gene=RBM28
SLC30A7	Solute Carrier Family 30 Member 7	Protein Coding	38	GC01P100896	1.19352	https://www.genecards.org/cgi-bin/carddisp.pl?gene=SLC30A7
TOR1AIP1	Torsin 1A Interacting Protein 1	Protein Coding	38	GC01P179882	1.19352	https://www.genecards.org/cgi-bin/carddisp.pl?gene=TOR1AIP1
TUBGCP2	Tubulin Gamma Complex Associated Protein 2	Protein Coding	38	GC10M133278	1.19352	https://www.genecards.org/cgi-bin/carddisp.pl?gene=TUBGCP2
SNIP1	Smad Nuclear Interacting Protein 1	Protein Coding	38	GC01M037534	1.19352	https://www.genecards.org/cgi-bin/carddisp.pl?gene=SNIP1
REEP6	Receptor Accessory Protein 6	Protein Coding	38	GC19P001491	1.19352	https://www.genecards.org/cgi-bin/carddisp.pl?gene=REEP6
STOM	Stomatin	Protein Coding	38	GC09M121338	1.19352	https://www.genecards.org/cgi-bin/carddisp.pl?gene=STOM
SRP19	Signal Recognition Particle 19	Protein Coding	38	GC05P112862	1.19352	https://www.genecards.org/cgi-bin/carddisp.pl?gene=SRP19
CHPF	Chondroitin Polymerizing Factor	Protein Coding	37	GC02M219538	1.19352	https://www.genecards.org/cgi-bin/carddisp.pl?gene=CHPF
CEP68	Centrosomal Protein 68	Protein Coding	37	GC02P065056	1.19352	https://www.genecards.org/cgi-bin/carddisp.pl?gene=CEP68
AP2A2	Adaptor Related Protein Complex 2 Subunit Alpha 2	Protein Coding	37	GC11P000924	1.19352	https://www.genecards.org/cgi-bin/carddisp.pl?gene=AP2A2
INHBE	Inhibin Subunit Beta E	Protein Coding	37	GC12P057452	1.19352	https://www.genecards.org/cgi-bin/carddisp.pl?gene=INHBE
DDX21	DExD-Box Helicase 21	Protein Coding	37	GC10P068956	1.19352	https://www.genecards.org/cgi-bin/carddisp.pl?gene=DDX21
DDX10	DEAD-Box Helicase 10	Protein Coding	37	GC11P108569	1.19352	https://www.genecards.org/cgi-bin/carddisp.pl?gene=DDX10
EXOSC5	Exosome Component 5	Protein Coding	37	GC19M051172	1.19352	https://www.genecards.org/cgi-bin/carddisp.pl?gene=EXOSC5
GCC2	GRIP And Coiled-Coil Domain Containing 2	Protein Coding	37	GC02P108432	1.19352	https://www.genecards.org/cgi-bin/carddisp.pl?gene=GCC2
JAKMIP1	Janus Kinase And Microtubule Interacting Protein 1	Protein Coding	37	GC04M006026	1.19352	https://www.genecards.org/cgi-bin/carddisp.pl?gene=JAKMIP1
NUP54	Nucleoporin 54	Protein Coding	37	GC04M076114	1.19352	https://www.genecards.org/cgi-bin/carddisp.pl?gene=NUP54
NUTF2	Nuclear Transport Factor 2	Protein Coding	37	GC16P067846	1.19352	https://www.genecards.org/cgi-bin/carddisp.pl?gene=NUTF2
MPHOSPH10	M-Phase Phosphoprotein 10	Protein Coding	37	GC02P071130	1.19352	https://www.genecards.org/cgi-bin/carddisp.pl?gene=MPHOSPH10
MRPS2	Mitochondrial Ribosomal Protein S2	Protein Coding	37	GC09P135499	1.19352	https://www.genecards.org/cgi-bin/carddisp.pl?gene=MRPS2
MRPS25	Mitochondrial Ribosomal Protein S25	Protein Coding	37	GC03M017929	1.19352	https://www.genecards.org/cgi-bin/carddisp.pl?gene=MRPS25
PPIL3	Peptidylprolyl Isomerase Like 3	Protein Coding	37	GC02M200870	1.19352	https://www.genecards.org/cgi-bin/carddisp.pl?gene=PPIL3
MDN1	Midasin AAA ATPase 1	Protein Coding	37	GC06M089642	1.19352	https://www.genecards.org/cgi-bin/carddisp.pl?gene=MDN1
MTCH1	Mitochondrial Carrier 1	Protein Coding	37	GC06M051567	1.19352	https://www.genecards.org/cgi-bin/carddisp.pl?gene=MTCH1
SUN2	Sad1 And UNC84 Domain Containing 2	Protein Coding	37	GC22M050946	1.19352	https://www.genecards.org/cgi-bin/carddisp.pl?gene=SUN2
TIMM9	Translocase Of Inner Mitochondrial Membrane 9	Protein Coding	37	GC14M058408	1.19352	https://www.genecards.org/cgi-bin/carddisp.pl?gene=TIMM9
TIMM8B	Translocase Of Inner Mitochondrial Membrane 8 Homolog B	Protein Coding	37	GC11M112084	1.19352	https://www.genecards.org/cgi-bin/carddisp.pl?gene=TIMM8B
TUBGCP3	Tubulin Gamma Complex Associated Protein 3	Protein Coding	37	GC13M112485	1.19352	https://www.genecards.org/cgi-bin/carddisp.pl?gene=TUBGCP3
SDF2	Stromal Cell Derived Factor 2	Protein Coding	37	GC17M031865	1.19352	https://www.genecards.org/cgi-bin/carddisp.pl?gene=SDF2
SLU7	SLU7 Homolog, Splicing Factor	Protein Coding	37	GC05M160401	1.19352	https://www.genecards.org/cgi-bin/carddisp.pl?gene=SLU7
NINL	Ninein Like	Protein Coding	37	GC20M025452	1.19352	https://www.genecards.org/cgi-bin/carddisp.pl?gene=NINL
DCAKD	Dephospho-CoA Kinase Domain Containing	Protein Coding	36	GC17M045023	1.19352	https://www.genecards.org/cgi-bin/carddisp.pl?gene=DCAKD
COLGALT1	Collagen Beta(1-O)Galactosyltransferase 1	Protein Coding	36	GC19P017555	1.19352	https://www.genecards.org/cgi-bin/carddisp.pl?gene=COLGALT1
ATP13A3	ATPase 13A3	Protein Coding	36	GC03M194402	1.19352	https://www.genecards.org/cgi-bin/carddisp.pl?gene=ATP13A3
GOLGA7	Golgin A7	Protein Coding	36	GC08P041467	1.19352	https://www.genecards.org/cgi-bin/carddisp.pl?gene=GOLGA7
INTS4	Integrator Complex Subunit 4	Protein Coding	36	GC11M077878	1.19352	https://www.genecards.org/cgi-bin/carddisp.pl?gene=INTS4
MRPS5	Mitochondrial Ribosomal Protein S5	Protein Coding	36	GC02M096615	1.19352	https://www.genecards.org/cgi-bin/carddisp.pl?gene=MRPS5
MRPS27	Mitochondrial Ribosomal Protein S27	Protein Coding	36	GC05M072219	1.19352	https://www.genecards.org/cgi-bin/carddisp.pl?gene=MRPS27
TBCA	Tubulin Folding Cofactor A	Protein Coding	36	GC05M077691	1.19352	https://www.genecards.org/cgi-bin/carddisp.pl?gene=TBCA
THTPA	Thiamine Triphosphatase	Protein Coding	36	GC14P027524	1.19352	https://www.genecards.org/cgi-bin/carddisp.pl?gene=THTPA
PLEKHA5	Pleckstrin Homology Domain Containing A5	Protein Coding	36	GC12P019129	1.19352	https://www.genecards.org/cgi-bin/carddisp.pl?gene=PLEKHA5
PLEKHF2	Pleckstrin Homology And FYVE Domain Containing 2	Protein Coding	36	GC08P095133	1.19352	https://www.genecards.org/cgi-bin/carddisp.pl?gene=PLEKHF2
ZDHHC5	Zinc Finger DHHC-Type Palmitoyltransferase 5	Protein Coding	36	GC11P057670	1.19352	https://www.genecards.org/cgi-bin/carddisp.pl?gene=ZDHHC5
ZNF318	Zinc Finger Protein 318	Protein Coding	36	GC06M051660	1.19352	https://www.genecards.org/cgi-bin/carddisp.pl?gene=ZNF318
FKBP7	FKBP Prolyl Isomerase 7	Protein Coding	35	GC02M178463	1.19352	https://www.genecards.org/cgi-bin/carddisp.pl?gene=FKBP7
EMC1	ER Membrane Protein Complex Subunit 1	Protein Coding	35	GC01M019215	1.19352	https://www.genecards.org/cgi-bin/carddisp.pl?gene=EMC1
GCC1	GRIP And Coiled-Coil Domain Containing 1	Protein Coding	35	GC07M127580	1.19352	https://www.genecards.org/cgi-bin/carddisp.pl?gene=GCC1
PDZD11	PDZ Domain Containing 11	Protein Coding	35	GC0XM070286	1.19352	https://www.genecards.org/cgi-bin/carddisp.pl?gene=PDZD11
NSD2	Nuclear Receptor Binding SET Domain Protein 2	Protein Coding	35	GC04P001872	1.19352	https://www.genecards.org/cgi-bin/carddisp.pl?gene=NSD2
QSOX2	Quiescin Sulfhydryl Oxidase 2	Protein Coding	35	GC09M136206	1.19352	https://www.genecards.org/cgi-bin/carddisp.pl?gene=QSOX2
SCCPDH	Saccharopine Dehydrogenase (Putative)	Protein Coding	35	GC01P246724	1.19352	https://www.genecards.org/cgi-bin/carddisp.pl?gene=SCCPDH
TIMM10	Translocase Of Inner Mitochondrial Membrane 10	Protein Coding	35	GC11M074109	1.19352	https://www.genecards.org/cgi-bin/carddisp.pl?gene=TIMM10
ZC3H7A	Zinc Finger CCCH-Type Containing 7A	Protein Coding	35	GC16M011750	1.19352	https://www.genecards.org/cgi-bin/carddisp.pl?gene=ZC3H7A
UBAP2L	Ubiquitin Associated Protein 2 Like	Protein Coding	35	GC01P154219	1.19352	https://www.genecards.org/cgi-bin/carddisp.pl?gene=UBAP2L
ZNF503	Zinc Finger Protein 503	Protein Coding	35	GC10M075280	1.19352	https://www.genecards.org/cgi-bin/carddisp.pl?gene=ZNF503
AAR2	AAR2 Splicing Factor	Protein Coding	34	GC20P036236	1.19352	https://www.genecards.org/cgi-bin/carddisp.pl?gene=AAR2
CEP350	Centrosomal Protein 350	Protein Coding	34	GC01P179955	1.19352	https://www.genecards.org/cgi-bin/carddisp.pl?gene=CEP350
FAM162A	Family With Sequence Similarity 162 Member A	Protein Coding	34	GC03P122384	1.19352	https://www.genecards.org/cgi-bin/carddisp.pl?gene=FAM162A
FBXL12	F-Box And Leucine Rich Repeat Protein 12	Protein Coding	34	GC19M009810	1.19352	https://www.genecards.org/cgi-bin/carddisp.pl?gene=FBXL12
DCAF7	DDB1 And CUL4 Associated Factor 7	Protein Coding	34	GC17P063550	1.19352	https://www.genecards.org/cgi-bin/carddisp.pl?gene=DCAF7
GRIPAP1	GRIP1 Associated Protein 1	Protein Coding	34	GC0XM048973	1.19352	https://www.genecards.org/cgi-bin/carddisp.pl?gene=GRIPAP1
MIPOL1	Mirror-Image Polydactyly 1	Protein Coding	34	GC14P037197	1.19352	https://www.genecards.org/cgi-bin/carddisp.pl?gene=MIPOL1
TBKBP1	TBK1 Binding Protein 1	Protein Coding	34	GC17P047694	1.19352	https://www.genecards.org/cgi-bin/carddisp.pl?gene=TBKBP1
TIMM10B	Translocase Of Inner Mitochondrial Membrane 10B	Protein Coding	34	GC11P006482	1.19352	https://www.genecards.org/cgi-bin/carddisp.pl?gene=TIMM10B
SBNO1	Strawberry Notch Homolog 1	Protein Coding	34	GC12M123289	1.19352	https://www.genecards.org/cgi-bin/carddisp.pl?gene=SBNO1
TYSND1	Trypsin Like Peroxisomal Matrix Peptidase 1	Protein Coding	34	GC10M070137	1.19352	https://www.genecards.org/cgi-bin/carddisp.pl?gene=TYSND1
USP54	Ubiquitin Specific Peptidase 54	Protein Coding	34	GC10M073497	1.19352	https://www.genecards.org/cgi-bin/carddisp.pl?gene=USP54
CLIP4	CAP-Gly Domain Containing Linker Protein Family Member 4	Protein Coding	33	GC02P029097	1.19352	https://www.genecards.org/cgi-bin/carddisp.pl?gene=CLIP4
CEP112	Centrosomal Protein 112	Protein Coding	33	GC17M065635	1.19352	https://www.genecards.org/cgi-bin/carddisp.pl?gene=CEP112
FKBP15	FKBP Prolyl Isomerase Family Member 15	Protein Coding	33	GC09M113161	1.19352	https://www.genecards.org/cgi-bin/carddisp.pl?gene=FKBP15
ELOB	Elongin B	Protein Coding	33	GC16M004218	1.19352	https://www.genecards.org/cgi-bin/carddisp.pl?gene=ELOB
HSBP1	Heat Shock Factor Binding Protein 1	Protein Coding	33	GC16P083807	1.19352	https://www.genecards.org/cgi-bin/carddisp.pl?gene=HSBP1
ELOC	Elongin C	Protein Coding	33	GC08M073939	1.19352	https://www.genecards.org/cgi-bin/carddisp.pl?gene=ELOC
FAM8A1	Family With Sequence Similarity 8 Member A1	Protein Coding	33	GC06P017600	1.19352	https://www.genecards.org/cgi-bin/carddisp.pl?gene=FAM8A1
FOXRED2	FAD Dependent Oxidoreductase Domain Containing 2	Protein Coding	33	GC22M036487	1.19352	https://www.genecards.org/cgi-bin/carddisp.pl?gene=FOXRED2
NAT14	N-Acetyltransferase 14 (Putative)	Protein Coding	33	GC19P057768	1.19352	https://www.genecards.org/cgi-bin/carddisp.pl?gene=NAT14
NOL10	Nucleolar Protein 10	Protein Coding	33	GC02M010662	1.19352	https://www.genecards.org/cgi-bin/carddisp.pl?gene=NOL10
MEPCE	Methylphosphate Capping Enzyme	Protein Coding	33	GC07P100428	1.19352	https://www.genecards.org/cgi-bin/carddisp.pl?gene=MEPCE
RRP9	Ribosomal RNA Processing 9, U3 Small Nucleolar RNA Binding Protein	Protein Coding	33	GC03M051943	1.19352	https://www.genecards.org/cgi-bin/carddisp.pl?gene=RRP9
TM2D3	TM2 Domain Containing 3	Protein Coding	33	GC15M101621	1.19352	https://www.genecards.org/cgi-bin/carddisp.pl?gene=TM2D3
YIF1A	Yip1 Interacting Factor Homolog A, Membrane Trafficking Protein	Protein Coding	33	GC11M074580	1.19352	https://www.genecards.org/cgi-bin/carddisp.pl?gene=YIF1A
COQ8B	Coenzyme Q8B	Protein Coding	32	GC19M051143	1.19352	https://www.genecards.org/cgi-bin/carddisp.pl?gene=COQ8B
ERO1B	Endoplasmic Reticulum Oxidoreductase 1 Beta	Protein Coding	32	GC01M236216	1.19352	https://www.genecards.org/cgi-bin/carddisp.pl?gene=ERO1B
FASTKD5	FAST Kinase Domains 5	Protein Coding	32	GC20M003171	1.19352	https://www.genecards.org/cgi-bin/carddisp.pl?gene=FASTKD5
LARP4B	La Ribonucleoprotein 4B	Protein Coding	32	GC10M000806	1.19352	https://www.genecards.org/cgi-bin/carddisp.pl?gene=LARP4B
MAP7D1	MAP7 Domain Containing 1	Protein Coding	32	GC01P036155	1.19352	https://www.genecards.org/cgi-bin/carddisp.pl?gene=MAP7D1
NGDN	Neuroguidin	Protein Coding	32	GC14P023469	1.19352	https://www.genecards.org/cgi-bin/carddisp.pl?gene=NGDN
SAAL1	Serum Amyloid A Like 1	Protein Coding	32	GC11M018069	1.19352	https://www.genecards.org/cgi-bin/carddisp.pl?gene=SAAL1
UBAP2	Ubiquitin Associated Protein 2	Protein Coding	32	GC09M033921	1.19352	https://www.genecards.org/cgi-bin/carddisp.pl?gene=UBAP2
PRRC2B	Proline Rich Coiled-Coil 2B	Protein Coding	31	GC09P131373	1.19352	https://www.genecards.org/cgi-bin/carddisp.pl?gene=PRRC2B
RBM41	RNA Binding Motif Protein 41	Protein Coding	31	GC0XM107052	1.19352	https://www.genecards.org/cgi-bin/carddisp.pl?gene=RBM41
SELENOS	Selenoprotein S	Protein Coding	31	GC15M109947	1.19352	https://www.genecards.org/cgi-bin/carddisp.pl?gene=SELENOS
PUSL1	Pseudouridine Synthase Like 1	Protein Coding	31	GC01P001308	1.19352	https://www.genecards.org/cgi-bin/carddisp.pl?gene=PUSL1
ZC3H18	Zinc Finger CCCH-Type Containing 18	Protein Coding	31	GC16P088570	1.19352	https://www.genecards.org/cgi-bin/carddisp.pl?gene=ZC3H18
ATP5MG	ATP Synthase Membrane Subunit G	Protein Coding	30	GC11P118403	1.19352	https://www.genecards.org/cgi-bin/carddisp.pl?gene=ATP5MG
HEATR3	HEAT Repeat Containing 3	Protein Coding	30	GC16P050065	1.19352	https://www.genecards.org/cgi-bin/carddisp.pl?gene=HEATR3
FAM98A	Family With Sequence Similarity 98 Member A	Protein Coding	30	GC02M033583	1.19352	https://www.genecards.org/cgi-bin/carddisp.pl?gene=FAM98A
TLE5	TLE Family Member 5, Transcriptional Modulator	Protein Coding	30	GC19M003053	1.19352	https://www.genecards.org/cgi-bin/carddisp.pl?gene=TLE5
CISD3	CDGSH Iron Sulfur Domain 3	Protein Coding	29	GC17P038730	1.19352	https://www.genecards.org/cgi-bin/carddisp.pl?gene=CISD3
CEP43	Centrosomal Protein 43	Protein Coding	29	GC06P167001	1.19352	https://www.genecards.org/cgi-bin/carddisp.pl?gene=CEP43
C1orf50	Chromosome 1 Open Reading Frame 50	Protein Coding	29	GC01P042768	1.19352	https://www.genecards.org/cgi-bin/carddisp.pl?gene=C1orf50
NUP58	Nucleoporin 58	Protein Coding	29	GC13P025302	1.19352	https://www.genecards.org/cgi-bin/carddisp.pl?gene=NUP58
WASHC4	WASH Complex Subunit 4	Protein Coding	29	GC12P105108	1.19352	https://www.genecards.org/cgi-bin/carddisp.pl?gene=WASHC4
MTARC1	Mitochondrial Amidoxime Reducing Component 1	Protein Coding	27	GC01P220788	1.19352	https://www.genecards.org/cgi-bin/carddisp.pl?gene=MTARC1
POGLUT2	Protein O-Glucosyltransferase 2	Protein Coding	25	GC13M102785	1.19352	https://www.genecards.org/cgi-bin/carddisp.pl?gene=POGLUT2
POGLUT3	Protein O-Glucosyltransferase 3	Protein Coding	25	GC11M108473	1.19352	https://www.genecards.org/cgi-bin/carddisp.pl?gene=POGLUT3
TIMM29	Translocase Of Inner Mitochondrial Membrane 29	Protein Coding	24	GC19P010929	1.19352	https://www.genecards.org/cgi-bin/carddisp.pl?gene=TIMM29
IFNAR2	Interferon Alpha And Beta Receptor Subunit 2	Protein Coding	48	GC21P033229	1.12342	https://www.genecards.org/cgi-bin/carddisp.pl?gene=IFNAR2
CASP8	Caspase 8	Protein Coding	51	GC02P201233	1.1164	https://www.genecards.org/cgi-bin/carddisp.pl?gene=CASP8
GZMA	Granzyme A	Protein Coding	42	GC05P055102	1.08224	https://www.genecards.org/cgi-bin/carddisp.pl?gene=GZMA
LOC117134593	ACE2 Promoter Region	Biological Region	1	GC0XP015600	1.07599	https://www.genecards.org/cgi-bin/carddisp.pl?gene=LOC117134593
P4HB	Prolyl 4-Hydroxylase Subunit Beta	Protein Coding	48	GC17M081843	1.0752	https://www.genecards.org/cgi-bin/carddisp.pl?gene=P4HB
STIM1	Stromal Interaction Molecule 1	Protein Coding	47	GC11P003855	1.0752	https://www.genecards.org/cgi-bin/carddisp.pl?gene=STIM1
ALDH7A1	Aldehyde Dehydrogenase 7 Family Member A1	Protein Coding	46	GC05M126541	1.0752	https://www.genecards.org/cgi-bin/carddisp.pl?gene=ALDH7A1
GALNT2	Polypeptide N-Acetylgalactosaminyltransferase 2	Protein Coding	45	GC01P230057	1.0752	https://www.genecards.org/cgi-bin/carddisp.pl?gene=GALNT2
POLD1	DNA Polymerase Delta 1, Catalytic Subunit	Protein Coding	45	GC19P050385	1.0752	https://www.genecards.org/cgi-bin/carddisp.pl?gene=POLD1
STUB1	STIP1 Homology And U-Box Containing Protein 1	Protein Coding	44	GC16P006737	1.0752	https://www.genecards.org/cgi-bin/carddisp.pl?gene=STUB1
EIF2B1	Eukaryotic Translation Initiation Factor 2B Subunit Alpha	Protein Coding	42	GC12M123620	1.0752	https://www.genecards.org/cgi-bin/carddisp.pl?gene=EIF2B1
FXR1	FMR1 Autosomal Homolog 1	Protein Coding	42	GC03P180868	1.0752	https://www.genecards.org/cgi-bin/carddisp.pl?gene=FXR1
FANCI	FA Complementation Group I	Protein Coding	41	GC15P089243	1.0752	https://www.genecards.org/cgi-bin/carddisp.pl?gene=FANCI
PDIA4	Protein Disulfide Isomerase Family A Member 4	Protein Coding	41	GC07M149003	1.0752	https://www.genecards.org/cgi-bin/carddisp.pl?gene=PDIA4
TOM1	Target Of Myb1 Membrane Trafficking Protein	Protein Coding	41	GC22P035299	1.0752	https://www.genecards.org/cgi-bin/carddisp.pl?gene=TOM1
SEL1L	SEL1L Adaptor Subunit Of ERAD E3 Ubiquitin Ligase	Protein Coding	41	GC14M081471	1.0752	https://www.genecards.org/cgi-bin/carddisp.pl?gene=SEL1L
PLOD1	Procollagen-Lysine,2-Oxoglutarate 5-Dioxygenase 1	Protein Coding	41	GC01P011934	1.0752	https://www.genecards.org/cgi-bin/carddisp.pl?gene=PLOD1
FUCA2	Alpha-L-Fucosidase 2	Protein Coding	40	GC06M143494	1.0752	https://www.genecards.org/cgi-bin/carddisp.pl?gene=FUCA2
PIBF1	Progesterone Immunomodulatory Binding Factor 1	Protein Coding	40	GC13P072782	1.0752	https://www.genecards.org/cgi-bin/carddisp.pl?gene=PIBF1
PSMC4	Proteasome 26S Subunit, ATPase 4	Protein Coding	40	GC19P042602	1.0752	https://www.genecards.org/cgi-bin/carddisp.pl?gene=PSMC4
CCDC22	Coiled-Coil Domain Containing 22	Protein Coding	38	GC0XP049514	1.0752	https://www.genecards.org/cgi-bin/carddisp.pl?gene=CCDC22
FXR2	FMR1 Autosomal Homolog 2	Protein Coding	38	GC17M007592	1.0752	https://www.genecards.org/cgi-bin/carddisp.pl?gene=FXR2
TES	Testin LIM Domain Protein	Protein Coding	38	GC07P116210	1.0752	https://www.genecards.org/cgi-bin/carddisp.pl?gene=TES
TRMT2A	TRNA Methyltransferase 2 Homolog A	Protein Coding	38	GC22M020099	1.0752	https://www.genecards.org/cgi-bin/carddisp.pl?gene=TRMT2A
ASCC3	Activating Signal Cointegrator 1 Complex Subunit 3	Protein Coding	37	GC06M100508	1.0752	https://www.genecards.org/cgi-bin/carddisp.pl?gene=ASCC3
IPO11	Importin 11	Protein Coding	37	GC05P062403	1.0752	https://www.genecards.org/cgi-bin/carddisp.pl?gene=IPO11
LMAN2L	Lectin, Mannose Binding 2 Like	Protein Coding	37	GC02M096794	1.0752	https://www.genecards.org/cgi-bin/carddisp.pl?gene=LMAN2L
MYO18A	Myosin XVIIIA	Protein Coding	37	GC17M031875	1.0752	https://www.genecards.org/cgi-bin/carddisp.pl?gene=MYO18A
SUMF2	Sulfatase Modifying Factor 2	Protein Coding	37	GC07P056278	1.0752	https://www.genecards.org/cgi-bin/carddisp.pl?gene=SUMF2
TBC1D15	TBC1 Domain Family Member 15	Protein Coding	37	GC12P071839	1.0752	https://www.genecards.org/cgi-bin/carddisp.pl?gene=TBC1D15
UGGT1	UDP-Glucose Glycoprotein Glucosyltransferase 1	Protein Coding	37	GC02P128091	1.0752	https://www.genecards.org/cgi-bin/carddisp.pl?gene=UGGT1
XPO4	Exportin 4	Protein Coding	37	GC13M020777	1.0752	https://www.genecards.org/cgi-bin/carddisp.pl?gene=XPO4
DNAJB4	DnaJ Heat Shock Protein Family (Hsp40) Member B4	Protein Coding	36	GC01P077979	1.0752	https://www.genecards.org/cgi-bin/carddisp.pl?gene=DNAJB4
RNH1	Ribonuclease/Angiogenin Inhibitor 1	Protein Coding	36	GC11M001526	1.0752	https://www.genecards.org/cgi-bin/carddisp.pl?gene=RNH1
ZFR	Zinc Finger RNA Binding Protein	Protein Coding	36	GC05M032390	1.0752	https://www.genecards.org/cgi-bin/carddisp.pl?gene=ZFR
ERO1A	Endoplasmic Reticulum Oxidoreductase 1 Alpha	Protein Coding	34	GC14M052640	1.0752	https://www.genecards.org/cgi-bin/carddisp.pl?gene=ERO1A
ARMCX3	Armadillo Repeat Containing X-Linked 3	Protein Coding	33	GC0XP101622	1.0752	https://www.genecards.org/cgi-bin/carddisp.pl?gene=ARMCX3
CEP131	Centrosomal Protein 131	Protein Coding	33	GC17M081189	1.0752	https://www.genecards.org/cgi-bin/carddisp.pl?gene=CEP131
URB2	URB2 Ribosome Biogenesis Homolog	Protein Coding	33	GC01P229626	1.0752	https://www.genecards.org/cgi-bin/carddisp.pl?gene=URB2
SPATA5L1	Spermatogenesis Associated 5 Like 1	Protein Coding	32	GC15P045402	1.0752	https://www.genecards.org/cgi-bin/carddisp.pl?gene=SPATA5L1
UTP20	UTP20 Small Subunit Processome Component	Protein Coding	30	GC12P101280	1.0752	https://www.genecards.org/cgi-bin/carddisp.pl?gene=UTP20
URB1	URB1 Ribosome Biogenesis Homolog	Protein Coding	30	GC21M032312	1.0752	https://www.genecards.org/cgi-bin/carddisp.pl?gene=URB1
GCN1	GCN1 Activator Of EIF2AK4	Protein Coding	28	GC12M120128	1.0752	https://www.genecards.org/cgi-bin/carddisp.pl?gene=GCN1
PUM3	Pumilio RNA Binding Family Member 3	Protein Coding	28	GC09M002721	1.0752	https://www.genecards.org/cgi-bin/carddisp.pl?gene=PUM3
CDK4	Cyclin Dependent Kinase 4	Protein Coding	52	GC12M057743	1.04982	https://www.genecards.org/cgi-bin/carddisp.pl?gene=CDK4
SERPING1	Serpin Family G Member 1	Protein Coding	45	GC11P057597	1.01039	https://www.genecards.org/cgi-bin/carddisp.pl?gene=SERPING1
ERLIN2	ER Lipid Raft Associated 2	Protein Coding	39	GC08P037736	0.986857	https://www.genecards.org/cgi-bin/carddisp.pl?gene=ERLIN2
SURF4	Surfeit 4	Protein Coding	38	GC09M133361	0.986857	https://www.genecards.org/cgi-bin/carddisp.pl?gene=SURF4
FOXK1	Forkhead Box K1	Protein Coding	34	GC07P004682	0.986857	https://www.genecards.org/cgi-bin/carddisp.pl?gene=FOXK1
DCTN2	Dynactin Subunit 2	Protein Coding	41	GC12M057593	0.981584	https://www.genecards.org/cgi-bin/carddisp.pl?gene=DCTN2
PPIG	Peptidylprolyl Isomerase G	Protein Coding	40	GC02P169584	0.981584	https://www.genecards.org/cgi-bin/carddisp.pl?gene=PPIG
CCL3	C-C Motif Chemokine Ligand 3	Protein Coding	38	GC17M036088	0.981584	https://www.genecards.org/cgi-bin/carddisp.pl?gene=CCL3
MACROH2A2	MacroH2A.2 Histone	Protein Coding	29	GC10P070053	0.981584	https://www.genecards.org/cgi-bin/carddisp.pl?gene=MACROH2A2
CCR1	C-C Motif Chemokine Receptor 1	Protein Coding	44	GC03M046218	0.942334	https://www.genecards.org/cgi-bin/carddisp.pl?gene=CCR1
OAS1	2'-5'-Oligoadenylate Synthetase 1	Protein Coding	44	GC12P112918	0.862364	https://www.genecards.org/cgi-bin/carddisp.pl?gene=OAS1
LOC118966792	DACE2 Interferon-Inducible Promoter Region	Biological Region	1	GC0XP015580	0.84476	https://www.genecards.org/cgi-bin/carddisp.pl?gene=LOC118966792
TRAF2	TNF Receptor Associated Factor 2	Protein Coding	44	GC09P136881	0.819556	https://www.genecards.org/cgi-bin/carddisp.pl?gene=TRAF2
MMP3	Matrix Metallopeptidase 3	Protein Coding	50	GC11M102835	0.799399	https://www.genecards.org/cgi-bin/carddisp.pl?gene=MMP3
VDAC1	Voltage Dependent Anion Channel 1	Protein Coding	45	GC05M133975	0.790754	https://www.genecards.org/cgi-bin/carddisp.pl?gene=VDAC1
SLC1A5	Solute Carrier Family 1 Member 5	Protein Coding	43	GC19M051483	0.790754	https://www.genecards.org/cgi-bin/carddisp.pl?gene=SLC1A5
STOML2	Stomatin Like 2	Protein Coding	38	GC09M035099	0.790754	https://www.genecards.org/cgi-bin/carddisp.pl?gene=STOML2
LOC117134604	TMPRSS2 Promoter Region	Biological Region	1	GC21P041507	0.757686	https://www.genecards.org/cgi-bin/carddisp.pl?gene=LOC117134604
IL2	Interleukin 2	Protein Coding	44	GC04M122451	0.754875	https://www.genecards.org/cgi-bin/carddisp.pl?gene=IL2
ADAMTS13	ADAM Metallopeptidase With Thrombospondin Type 1 Motif 13	Protein Coding	45	GC09P133414	0.619913	https://www.genecards.org/cgi-bin/carddisp.pl?gene=ADAMTS13
IFNL2	Interferon Lambda 2	Protein Coding	35	GC19P039268	0.619913	https://www.genecards.org/cgi-bin/carddisp.pl?gene=IFNL2
NTNG1	Netrin G1	Protein Coding	40	GC01P107140	0.560318	https://www.genecards.org/cgi-bin/carddisp.pl?gene=NTNG1
IFNL3	Interferon Lambda 3	Protein Coding	33	GC19M039243	0.560318	https://www.genecards.org/cgi-bin/carddisp.pl?gene=IFNL3
AXL	AXL Receptor Tyrosine Kinase	Protein Coding	50	GC19P041219	0.526154	https://www.genecards.org/cgi-bin/carddisp.pl?gene=AXL
LDLR	Low Density Lipoprotein Receptor	Protein Coding	48	GC19P011091	0.526154	https://www.genecards.org/cgi-bin/carddisp.pl?gene=LDLR
IRF7	Interferon Regulatory Factor 7	Protein Coding	46	GC11M000612	0.526154	https://www.genecards.org/cgi-bin/carddisp.pl?gene=IRF7
ATF4	Activating Transcription Factor 4	Protein Coding	45	GC22P039565	0.526154	https://www.genecards.org/cgi-bin/carddisp.pl?gene=ATF4
TICAM1	Toll Like Receptor Adaptor Molecule 1	Protein Coding	44	GC19M004815	0.526154	https://www.genecards.org/cgi-bin/carddisp.pl?gene=TICAM1
TGFBI	Transforming Growth Factor Beta Induced	Protein Coding	44	GC05P136027	0.526154	https://www.genecards.org/cgi-bin/carddisp.pl?gene=TGFBI
CALCA	Calcitonin Related Polypeptide Alpha	Protein Coding	42	GC11M014945	0.526154	https://www.genecards.org/cgi-bin/carddisp.pl?gene=CALCA
HAVCR2	Hepatitis A Virus Cellular Receptor 2	Protein Coding	42	GC05M157063	0.526154	https://www.genecards.org/cgi-bin/carddisp.pl?gene=HAVCR2
SLC6A20	Solute Carrier Family 6 Member 20	Protein Coding	41	GC03M045755	0.526154	https://www.genecards.org/cgi-bin/carddisp.pl?gene=SLC6A20
CXCR6	C-X-C Motif Chemokine Receptor 6	Protein Coding	40	GC03P045982	0.526154	https://www.genecards.org/cgi-bin/carddisp.pl?gene=CXCR6
CCR9	C-C Motif Chemokine Receptor 9	Protein Coding	40	GC03P045903	0.526154	https://www.genecards.org/cgi-bin/carddisp.pl?gene=CCR9
SOD3	Superoxide Dismutase 3	Protein Coding	40	GC04P024798	0.526154	https://www.genecards.org/cgi-bin/carddisp.pl?gene=SOD3
XCR1	X-C Motif Chemokine Receptor 1	Protein Coding	39	GC03M046016	0.526154	https://www.genecards.org/cgi-bin/carddisp.pl?gene=XCR1
LZTFL1	Leucine Zipper Transcription Factor Like 1	Protein Coding	38	GC03M045823	0.526154	https://www.genecards.org/cgi-bin/carddisp.pl?gene=LZTFL1
TTYH2	Tweety Family Member 2	Protein Coding	35	GC17P074215	0.526154	https://www.genecards.org/cgi-bin/carddisp.pl?gene=TTYH2
LOC117600004	CTSL Promoter Region	Biological Region	1	GC09P087724	0.526154	https://www.genecards.org/cgi-bin/carddisp.pl?gene=LOC117600004
PLG	Plasminogen	Protein Coding	48	GC06P160702	0.48163	https://www.genecards.org/cgi-bin/carddisp.pl?gene=PLG
ANGPT2	Angiopoietin 2	Protein Coding	44	GC08M006499	0.48163	https://www.genecards.org/cgi-bin/carddisp.pl?gene=ANGPT2
PRF1	Perforin 1	Protein Coding	44	GC10M070597	0.48163	https://www.genecards.org/cgi-bin/carddisp.pl?gene=PRF1
S100A9	S100 Calcium Binding Protein A9	Protein Coding	41	GC01P153357	0.48163	https://www.genecards.org/cgi-bin/carddisp.pl?gene=S100A9
TNFSF14	TNF Superfamily Member 14	Protein Coding	40	GC19M006663	0.48163	https://www.genecards.org/cgi-bin/carddisp.pl?gene=TNFSF14
CCL4	C-C Motif Chemokine Ligand 4	Protein Coding	39	GC17P036103	0.48163	https://www.genecards.org/cgi-bin/carddisp.pl?gene=CCL4
LAG3	Lymphocyte Activating 3	Protein Coding	36	GC12P014206	0.48163	https://www.genecards.org/cgi-bin/carddisp.pl?gene=LAG3
ACTN2	Actinin Alpha 2	Protein Coding	46	GC01P236686	0.428264	https://www.genecards.org/cgi-bin/carddisp.pl?gene=ACTN2
IL18	Interleukin 18	Protein Coding	42	GC11M112143	0.384227	https://www.genecards.org/cgi-bin/carddisp.pl?gene=IL18
EZH2	Enhancer Of Zeste 2 Polycomb Repressive Complex 2 Subunit	Protein Coding	53	GC07M148807	0.374142	https://www.genecards.org/cgi-bin/carddisp.pl?gene=EZH2
SAA1	Serum Amyloid A1	Protein Coding	41	GC11P018294	0.355482	https://www.genecards.org/cgi-bin/carddisp.pl?gene=SAA1
FCGR3A	Fc Fragment Of IgG Receptor IIIa	Protein Coding	43	GC01M161541	0.330051	https://www.genecards.org/cgi-bin/carddisp.pl?gene=FCGR3A
ATR	ATR Serine/Threonine Kinase	Protein Coding	52	GC03M142449	0.295887	https://www.genecards.org/cgi-bin/carddisp.pl?gene=ATR
KIT	KIT Proto-Oncogene, Receptor Tyrosine Kinase	Protein Coding	51	GC04P054657	0.295887	https://www.genecards.org/cgi-bin/carddisp.pl?gene=KIT
MSH6	MutS Homolog 6	Protein Coding	49	GC02P047695	0.295887	https://www.genecards.org/cgi-bin/carddisp.pl?gene=MSH6
BLM	BLM RecQ Like Helicase	Protein Coding	48	GC15P090717	0.295887	https://www.genecards.org/cgi-bin/carddisp.pl?gene=BLM
LMNB1	Lamin B1	Protein Coding	47	GC05P126776	0.295887	https://www.genecards.org/cgi-bin/carddisp.pl?gene=LMNB1
TOP1	DNA Topoisomerase I	Protein Coding	47	GC20P041028	0.295887	https://www.genecards.org/cgi-bin/carddisp.pl?gene=TOP1
CARM1	Coactivator Associated Arginine Methyltransferase 1	Protein Coding	46	GC19P010871	0.295887	https://www.genecards.org/cgi-bin/carddisp.pl?gene=CARM1
CTCF	CCCTC-Binding Factor	Protein Coding	46	GC16P067563	0.295887	https://www.genecards.org/cgi-bin/carddisp.pl?gene=CTCF
DCTN1	Dynactin Subunit 1	Protein Coding	46	GC02M074361	0.295887	https://www.genecards.org/cgi-bin/carddisp.pl?gene=DCTN1
HMOX2	Heme Oxygenase 2	Protein Coding	46	GC16P004474	0.295887	https://www.genecards.org/cgi-bin/carddisp.pl?gene=HMOX2
GALK1	Galactokinase 1	Protein Coding	46	GC17M075751	0.295887	https://www.genecards.org/cgi-bin/carddisp.pl?gene=GALK1
NCF2	Neutrophil Cytosolic Factor 2	Protein Coding	46	GC01M183555	0.295887	https://www.genecards.org/cgi-bin/carddisp.pl?gene=NCF2
SPTLC1	Serine Palmitoyltransferase Long Chain Base Subunit 1	Protein Coding	46	GC09M092002	0.295887	https://www.genecards.org/cgi-bin/carddisp.pl?gene=SPTLC1
XPO1	Exportin 1	Protein Coding	46	GC02M061445	0.295887	https://www.genecards.org/cgi-bin/carddisp.pl?gene=XPO1
ALDH18A1	Aldehyde Dehydrogenase 18 Family Member A1	Protein Coding	45	GC10M095605	0.295887	https://www.genecards.org/cgi-bin/carddisp.pl?gene=ALDH18A1
ABCB11	ATP Binding Cassette Subfamily B Member 11	Protein Coding	45	GC02M168922	0.295887	https://www.genecards.org/cgi-bin/carddisp.pl?gene=ABCB11
ACLY	ATP Citrate Lyase	Protein Coding	45	GC17M041866	0.295887	https://www.genecards.org/cgi-bin/carddisp.pl?gene=ACLY
CRKL	CRK Like Proto-Oncogene, Adaptor Protein	Protein Coding	45	GC22P020917	0.295887	https://www.genecards.org/cgi-bin/carddisp.pl?gene=CRKL
ATP2A3	ATPase Sarcoplasmic/Endoplasmic Reticulum Ca2+ Transporting 3	Protein Coding	45	GC17M003923	0.295887	https://www.genecards.org/cgi-bin/carddisp.pl?gene=ATP2A3
COX4I1	Cytochrome C Oxidase Subunit 4I1	Protein Coding	45	GC16P085798	0.295887	https://www.genecards.org/cgi-bin/carddisp.pl?gene=COX4I1
ITPR2	Inositol 1,4,5-Trisphosphate Receptor Type 2	Protein Coding	45	GC12M026336	0.295887	https://www.genecards.org/cgi-bin/carddisp.pl?gene=ITPR2
IDH3B	Isocitrate Dehydrogenase (NAD(+)) 3 Non-Catalytic Subunit Beta	Protein Coding	45	GC20M002658	0.295887	https://www.genecards.org/cgi-bin/carddisp.pl?gene=IDH3B
ITPR3	Inositol 1,4,5-Trisphosphate Receptor Type 3	Protein Coding	45	GC06P033620	0.295887	https://www.genecards.org/cgi-bin/carddisp.pl?gene=ITPR3
TK1	Thymidine Kinase 1	Protein Coding	45	GC17M078175	0.295887	https://www.genecards.org/cgi-bin/carddisp.pl?gene=TK1
PRDX5	Peroxiredoxin 5	Protein Coding	45	GC11P064317	0.295887	https://www.genecards.org/cgi-bin/carddisp.pl?gene=PRDX5
NDST1	N-Deacetylase And N-Sulfotransferase 1	Protein Coding	45	GC05P150484	0.295887	https://www.genecards.org/cgi-bin/carddisp.pl?gene=NDST1
NDUFS1	NADH:Ubiquinone Oxidoreductase Core Subunit S1	Protein Coding	45	GC02M206114	0.295887	https://www.genecards.org/cgi-bin/carddisp.pl?gene=NDUFS1
UMPS	Uridine Monophosphate Synthetase	Protein Coding	45	GC03P124730	0.295887	https://www.genecards.org/cgi-bin/carddisp.pl?gene=UMPS
ZYX	Zyxin	Protein Coding	45	GC07P143381	0.295887	https://www.genecards.org/cgi-bin/carddisp.pl?gene=ZYX
XPC	XPC Complex Subunit, DNA Damage Recognition And Repair Factor	Protein Coding	45	GC03M017916	0.295887	https://www.genecards.org/cgi-bin/carddisp.pl?gene=XPC
ALDOB	Aldolase, Fructose-Bisphosphate B	Protein Coding	44	GC09M101420	0.295887	https://www.genecards.org/cgi-bin/carddisp.pl?gene=ALDOB
CKB	Creatine Kinase B	Protein Coding	44	GC14M103519	0.295887	https://www.genecards.org/cgi-bin/carddisp.pl?gene=CKB
FMR1	FMRP Translational Regulator 1	Protein Coding	44	GC0XP147933	0.295887	https://www.genecards.org/cgi-bin/carddisp.pl?gene=FMR1
KIF5B	Kinesin Family Member 5B	Protein Coding	44	GC10M032035	0.295887	https://www.genecards.org/cgi-bin/carddisp.pl?gene=KIF5B
NUP155	Nucleoporin 155	Protein Coding	44	GC05M037288	0.295887	https://www.genecards.org/cgi-bin/carddisp.pl?gene=NUP155
MTHFD1	Methylenetetrahydrofolate Dehydrogenase, Cyclohydrolase And Formyltetrahydrofolate Synthetase 1	Protein Coding	44	GC14P064388	0.295887	https://www.genecards.org/cgi-bin/carddisp.pl?gene=MTHFD1
PTPRD	Protein Tyrosine Phosphatase Receptor Type D	Protein Coding	44	GC09M008307	0.295887	https://www.genecards.org/cgi-bin/carddisp.pl?gene=PTPRD
SERPINH1	Serpin Family H Member 1	Protein Coding	44	GC11P075562	0.295887	https://www.genecards.org/cgi-bin/carddisp.pl?gene=SERPINH1
CLIP1	CAP-Gly Domain Containing Linker Protein 1	Protein Coding	43	GC12M122271	0.295887	https://www.genecards.org/cgi-bin/carddisp.pl?gene=CLIP1
COX5A	Cytochrome C Oxidase Subunit 5A	Protein Coding	43	GC15M074919	0.295887	https://www.genecards.org/cgi-bin/carddisp.pl?gene=COX5A
HTT	Huntingtin	Protein Coding	43	GC04P003041	0.295887	https://www.genecards.org/cgi-bin/carddisp.pl?gene=HTT
IGF2BP2	Insulin Like Growth Factor 2 MRNA Binding Protein 2	Protein Coding	43	GC03M185643	0.295887	https://www.genecards.org/cgi-bin/carddisp.pl?gene=IGF2BP2
MGAT1	Alpha-1,3-Mannosyl-Glycoprotein 2-Beta-N-Acetylglucosaminyltransferase	Protein Coding	43	GC05M181011	0.295887	https://www.genecards.org/cgi-bin/carddisp.pl?gene=MGAT1
MGAT2	Alpha-1,6-Mannosyl-Glycoprotein 2-Beta-N-Acetylglucosaminyltransferase	Protein Coding	43	GC14P049620	0.295887	https://www.genecards.org/cgi-bin/carddisp.pl?gene=MGAT2
SERPINB6	Serpin Family B Member 6	Protein Coding	43	GC06M002948	0.295887	https://www.genecards.org/cgi-bin/carddisp.pl?gene=SERPINB6
PRKCSH	Protein Kinase C Substrate 80K-H	Protein Coding	43	GC19P011435	0.295887	https://www.genecards.org/cgi-bin/carddisp.pl?gene=PRKCSH
HK3	Hexokinase 3	Protein Coding	42	GC05M176882	0.295887	https://www.genecards.org/cgi-bin/carddisp.pl?gene=HK3
NDE1	NudE Neurodevelopment Protein 1	Protein Coding	42	GC16P015807	0.295887	https://www.genecards.org/cgi-bin/carddisp.pl?gene=NDE1
RAD23A	RAD23 Homolog A, Nucleotide Excision Repair Protein	Protein Coding	42	GC19P013035	0.295887	https://www.genecards.org/cgi-bin/carddisp.pl?gene=RAD23A
RARS2	Arginyl-TRNA Synthetase 2, Mitochondrial	Protein Coding	42	GC06M087514	0.295887	https://www.genecards.org/cgi-bin/carddisp.pl?gene=RARS2
TANK	TRAF Family Member Associated NFKB Activator	Protein Coding	42	GC02P161136	0.295887	https://www.genecards.org/cgi-bin/carddisp.pl?gene=TANK
UGT8	UDP Glycosyltransferase 8	Protein Coding	42	GC04P114598	0.295887	https://www.genecards.org/cgi-bin/carddisp.pl?gene=UGT8
TPR	Translocated Promoter Region, Nuclear Basket Protein	Protein Coding	42	GC01M186319	0.295887	https://www.genecards.org/cgi-bin/carddisp.pl?gene=TPR
PPP2R2C	Protein Phosphatase 2 Regulatory Subunit Bgamma	Protein Coding	42	GC04M006322	0.295887	https://www.genecards.org/cgi-bin/carddisp.pl?gene=PPP2R2C
PRDX4	Peroxiredoxin 4	Protein Coding	42	GC0XP023665	0.295887	https://www.genecards.org/cgi-bin/carddisp.pl?gene=PRDX4
VDAC2	Voltage Dependent Anion Channel 2	Protein Coding	42	GC10P075210	0.295887	https://www.genecards.org/cgi-bin/carddisp.pl?gene=VDAC2
VDAC3	Voltage Dependent Anion Channel 3	Protein Coding	42	GC08P042392	0.295887	https://www.genecards.org/cgi-bin/carddisp.pl?gene=VDAC3
UBTF	Upstream Binding Transcription Factor	Protein Coding	42	GC17M044205	0.295887	https://www.genecards.org/cgi-bin/carddisp.pl?gene=UBTF
CHD3	Chromodomain Helicase DNA Binding Protein 3	Protein Coding	41	GC17P009598	0.295887	https://www.genecards.org/cgi-bin/carddisp.pl?gene=CHD3
CNBP	CCHC-Type Zinc Finger Nucleic Acid Binding Protein	Protein Coding	41	GC03M129167	0.295887	https://www.genecards.org/cgi-bin/carddisp.pl?gene=CNBP
ARFGEF2	ADP Ribosylation Factor Guanine Nucleotide Exchange Factor 2	Protein Coding	41	GC20P048921	0.295887	https://www.genecards.org/cgi-bin/carddisp.pl?gene=ARFGEF2
BTAF1	B-TFIID TATA-Box Binding Protein Associated Factor 1	Protein Coding	41	GC10P091923	0.295887	https://www.genecards.org/cgi-bin/carddisp.pl?gene=BTAF1
COX5B	Cytochrome C Oxidase Subunit 5B	Protein Coding	41	GC02P097628	0.295887	https://www.genecards.org/cgi-bin/carddisp.pl?gene=COX5B
CPD	Carboxypeptidase D	Protein Coding	41	GC17P030378	0.295887	https://www.genecards.org/cgi-bin/carddisp.pl?gene=CPD
ELAVL1	ELAV Like RNA Binding Protein 1	Protein Coding	41	GC19M007958	0.295887	https://www.genecards.org/cgi-bin/carddisp.pl?gene=ELAVL1
EXOC5	Exocyst Complex Component 5	Protein Coding	41	GC14M057200	0.295887	https://www.genecards.org/cgi-bin/carddisp.pl?gene=EXOC5
EXOC7	Exocyst Complex Component 7	Protein Coding	41	GC17M076080	0.295887	https://www.genecards.org/cgi-bin/carddisp.pl?gene=EXOC7
HSPA4	Heat Shock Protein Family A (Hsp70) Member 4	Protein Coding	41	GC05P133051	0.295887	https://www.genecards.org/cgi-bin/carddisp.pl?gene=HSPA4
HERC1	HECT And RLD Domain Containing E3 Ubiquitin Protein Ligase Family Member 1	Protein Coding	41	GC15M063608	0.295887	https://www.genecards.org/cgi-bin/carddisp.pl?gene=HERC1
OSGEP	O-Sialoglycoprotein Endopeptidase	Protein Coding	41	GC14M020446	0.295887	https://www.genecards.org/cgi-bin/carddisp.pl?gene=OSGEP
NXF1	Nuclear RNA Export Factor 1	Protein Coding	41	GC11M074351	0.295887	https://www.genecards.org/cgi-bin/carddisp.pl?gene=NXF1
POLR1B	RNA Polymerase I Subunit B	Protein Coding	41	GC02P118056	0.295887	https://www.genecards.org/cgi-bin/carddisp.pl?gene=POLR1B
PROCR	Protein C Receptor	Protein Coding	41	GC20P035273	0.295887	https://www.genecards.org/cgi-bin/carddisp.pl?gene=PROCR
RPN2	Ribophorin II	Protein Coding	41	GC20P037178	0.295887	https://www.genecards.org/cgi-bin/carddisp.pl?gene=RPN2
SH3GL3	SH3 Domain Containing GRB2 Like 3, Endophilin A3	Protein Coding	41	GC15P083447	0.295887	https://www.genecards.org/cgi-bin/carddisp.pl?gene=SH3GL3
SNX5	Sorting Nexin 5	Protein Coding	41	GC20M018004	0.295887	https://www.genecards.org/cgi-bin/carddisp.pl?gene=SNX5
TFB1M	Transcription Factor B1, Mitochondrial	Protein Coding	41	GC06M155247	0.295887	https://www.genecards.org/cgi-bin/carddisp.pl?gene=TFB1M
UBE2J1	Ubiquitin Conjugating Enzyme E2 J1	Protein Coding	41	GC06M089326	0.295887	https://www.genecards.org/cgi-bin/carddisp.pl?gene=UBE2J1
UCHL5	Ubiquitin C-Terminal Hydrolase L5	Protein Coding	41	GC01M193012	0.295887	https://www.genecards.org/cgi-bin/carddisp.pl?gene=UCHL5
XPO5	Exportin 5	Protein Coding	41	GC06M043522	0.295887	https://www.genecards.org/cgi-bin/carddisp.pl?gene=XPO5
CDK12	Cyclin Dependent Kinase 12	Protein Coding	40	GC17P039461	0.295887	https://www.genecards.org/cgi-bin/carddisp.pl?gene=CDK12
COG4	Component Of Oligomeric Golgi Complex 4	Protein Coding	40	GC16M070489	0.295887	https://www.genecards.org/cgi-bin/carddisp.pl?gene=COG4
CSE1L	Chromosome Segregation 1 Like	Protein Coding	40	GC20P049046	0.295887	https://www.genecards.org/cgi-bin/carddisp.pl?gene=CSE1L
DIS3	DIS3 Homolog, Exosome Endoribonuclease And 3'-5' Exoribonuclease	Protein Coding	40	GC13M072752	0.295887	https://www.genecards.org/cgi-bin/carddisp.pl?gene=DIS3
EXOC4	Exocyst Complex Component 4	Protein Coding	40	GC07P133253	0.295887	https://www.genecards.org/cgi-bin/carddisp.pl?gene=EXOC4
EIF2S2	Eukaryotic Translation Initiation Factor 2 Subunit Beta	Protein Coding	40	GC20M034088	0.295887	https://www.genecards.org/cgi-bin/carddisp.pl?gene=EIF2S2
NDEL1	NudE Neurodevelopment Protein 1 Like 1	Protein Coding	40	GC17P009635	0.295887	https://www.genecards.org/cgi-bin/carddisp.pl?gene=NDEL1
NUP85	Nucleoporin 85	Protein Coding	40	GC17P075205	0.295887	https://www.genecards.org/cgi-bin/carddisp.pl?gene=NUP85
MID2	Midline 2	Protein Coding	40	GC0XP107825	0.295887	https://www.genecards.org/cgi-bin/carddisp.pl?gene=MID2
MAN1A1	Mannosidase Alpha Class 1A Member 1	Protein Coding	40	GC06M119269	0.295887	https://www.genecards.org/cgi-bin/carddisp.pl?gene=MAN1A1
PGK2	Phosphoglycerate Kinase 2	Protein Coding	40	GC06M049785	0.295887	https://www.genecards.org/cgi-bin/carddisp.pl?gene=PGK2
NUP133	Nucleoporin 133	Protein Coding	40	GC01M229441	0.295887	https://www.genecards.org/cgi-bin/carddisp.pl?gene=NUP133
MTCH2	Mitochondrial Carrier 2	Protein Coding	40	GC11M047604	0.295887	https://www.genecards.org/cgi-bin/carddisp.pl?gene=MTCH2
TAF2	TATA-Box Binding Protein Associated Factor 2	Protein Coding	40	GC08M119730	0.295887	https://www.genecards.org/cgi-bin/carddisp.pl?gene=TAF2
PCYT1B	Phosphate Cytidylyltransferase 1B, Choline	Protein Coding	40	GC0XM024576	0.295887	https://www.genecards.org/cgi-bin/carddisp.pl?gene=PCYT1B
PCMT1	Protein-L-Isoaspartate (D-Aspartate) O-Methyltransferase	Protein Coding	40	GC06P149749	0.295887	https://www.genecards.org/cgi-bin/carddisp.pl?gene=PCMT1
XPOT	Exportin For TRNA	Protein Coding	40	GC12P064404	0.295887	https://www.genecards.org/cgi-bin/carddisp.pl?gene=XPOT
IMMT	Inner Membrane Mitochondrial Protein	Protein Coding	39	GC02M086144	0.295887	https://www.genecards.org/cgi-bin/carddisp.pl?gene=IMMT
HNRNPDL	Heterogeneous Nuclear Ribonucleoprotein D Like	Protein Coding	39	GC04M082422	0.295887	https://www.genecards.org/cgi-bin/carddisp.pl?gene=HNRNPDL
KIF7	Kinesin Family Member 7	Protein Coding	39	GC15M089608	0.295887	https://www.genecards.org/cgi-bin/carddisp.pl?gene=KIF7
METTL3	Methyltransferase 3, N6-Adenosine-Methyltransferase Complex Catalytic Subunit	Protein Coding	39	GC14M021498	0.295887	https://www.genecards.org/cgi-bin/carddisp.pl?gene=METTL3
PDIA6	Protein Disulfide Isomerase Family A Member 6	Protein Coding	39	GC02M010784	0.295887	https://www.genecards.org/cgi-bin/carddisp.pl?gene=PDIA6
TBC1D1	TBC1 Domain Family Member 1	Protein Coding	39	GC04P037921	0.295887	https://www.genecards.org/cgi-bin/carddisp.pl?gene=TBC1D1
TBL2	Transducin Beta Like 2	Protein Coding	39	GC07M073568	0.295887	https://www.genecards.org/cgi-bin/carddisp.pl?gene=TBL2
SRPK3	SRSF Protein Kinase 3	Protein Coding	39	GC0XP153776	0.295887	https://www.genecards.org/cgi-bin/carddisp.pl?gene=SRPK3
RFWD3	Ring Finger And WD Repeat Domain 3	Protein Coding	39	GC16M074621	0.295887	https://www.genecards.org/cgi-bin/carddisp.pl?gene=RFWD3
EDC4	Enhancer Of MRNA Decapping 4	Protein Coding	38	GC16P067873	0.295887	https://www.genecards.org/cgi-bin/carddisp.pl?gene=EDC4
DPY19L2	Dpy-19 Like 2	Protein Coding	38	GC12M063558	0.295887	https://www.genecards.org/cgi-bin/carddisp.pl?gene=DPY19L2
DNAJC7	DnaJ Heat Shock Protein Family (Hsp40) Member C7	Protein Coding	38	GC17M041977	0.295887	https://www.genecards.org/cgi-bin/carddisp.pl?gene=DNAJC7
AASDHPPT	Aminoadipate-Semialdehyde Dehydrogenase-Phosphopantetheinyl Transferase	Protein Coding	38	GC11P106075	0.295887	https://www.genecards.org/cgi-bin/carddisp.pl?gene=AASDHPPT
CAND1	Cullin Associated And Neddylation Dissociated 1	Protein Coding	38	GC12P067270	0.295887	https://www.genecards.org/cgi-bin/carddisp.pl?gene=CAND1
ABCF1	ATP Binding Cassette Subfamily F Member 1	Protein Coding	38	GC06P030571	0.295887	https://www.genecards.org/cgi-bin/carddisp.pl?gene=ABCF1
BICD1	BICD Cargo Adaptor 1	Protein Coding	38	GC12P032107	0.295887	https://www.genecards.org/cgi-bin/carddisp.pl?gene=BICD1
COPB1	COPI Coat Complex Subunit Beta 1	Protein Coding	38	GC11M014436	0.295887	https://www.genecards.org/cgi-bin/carddisp.pl?gene=COPB1
ATG9A	Autophagy Related 9A	Protein Coding	38	GC02M219219	0.295887	https://www.genecards.org/cgi-bin/carddisp.pl?gene=ATG9A
GOLGA5	Golgin A5	Protein Coding	38	GC14P092794	0.295887	https://www.genecards.org/cgi-bin/carddisp.pl?gene=GOLGA5
HNRNPA3	Heterogeneous Nuclear Ribonucleoprotein A3	Protein Coding	38	GC02P177212	0.295887	https://www.genecards.org/cgi-bin/carddisp.pl?gene=HNRNPA3
EXOC6	Exocyst Complex Component 6	Protein Coding	38	GC10P092826	0.295887	https://www.genecards.org/cgi-bin/carddisp.pl?gene=EXOC6
RAB13	RAB13, Member RAS Oncogene Family	Protein Coding	38	GC01M153981	0.295887	https://www.genecards.org/cgi-bin/carddisp.pl?gene=RAB13
RABEP1	Rabaptin, RAB GTPase Binding Effector Protein 1	Protein Coding	38	GC17P005282	0.295887	https://www.genecards.org/cgi-bin/carddisp.pl?gene=RABEP1
PELO	Pelota MRNA Surveillance And Ribosome Rescue Factor	Protein Coding	38	GC05P052787	0.295887	https://www.genecards.org/cgi-bin/carddisp.pl?gene=PELO
TIMELESS	Timeless Circadian Regulator	Protein Coding	38	GC12M056416	0.295887	https://www.genecards.org/cgi-bin/carddisp.pl?gene=TIMELESS
TXNDC5	Thioredoxin Domain Containing 5	Protein Coding	38	GC06M007893	0.295887	https://www.genecards.org/cgi-bin/carddisp.pl?gene=TXNDC5
RNF40	Ring Finger Protein 40	Protein Coding	38	GC16P034553	0.295887	https://www.genecards.org/cgi-bin/carddisp.pl?gene=RNF40
RUFY1	RUN And FYVE Domain Containing 1	Protein Coding	38	GC05P179550	0.295887	https://www.genecards.org/cgi-bin/carddisp.pl?gene=RUFY1
TRIP6	Thyroid Hormone Receptor Interactor 6	Protein Coding	38	GC07P100867	0.295887	https://www.genecards.org/cgi-bin/carddisp.pl?gene=TRIP6
DNAJB5	DnaJ Heat Shock Protein Family (Hsp40) Member B5	Protein Coding	37	GC09P036634	0.295887	https://www.genecards.org/cgi-bin/carddisp.pl?gene=DNAJB5
CNNM3	Cyclin And CBS Domain Divalent Metal Cation Transport Mediator 3	Protein Coding	37	GC02P096815	0.295887	https://www.genecards.org/cgi-bin/carddisp.pl?gene=CNNM3
CMAS	Cytidine Monophosphate N-Acetylneuraminic Acid Synthetase	Protein Coding	37	GC12P022046	0.295887	https://www.genecards.org/cgi-bin/carddisp.pl?gene=CMAS
HSPA4L	Heat Shock Protein Family A (Hsp70) Member 4 Like	Protein Coding	37	GC04P127781	0.295887	https://www.genecards.org/cgi-bin/carddisp.pl?gene=HSPA4L
GSPT2	G1 To S Phase Transition 2	Protein Coding	37	GC0XP051743	0.295887	https://www.genecards.org/cgi-bin/carddisp.pl?gene=GSPT2
GLT8D1	Glycosyltransferase 8 Domain Containing 1	Protein Coding	37	GC03M052694	0.295887	https://www.genecards.org/cgi-bin/carddisp.pl?gene=GLT8D1
KIF2B	Kinesin Family Member 2B	Protein Coding	37	GC17P053822	0.295887	https://www.genecards.org/cgi-bin/carddisp.pl?gene=KIF2B
FAF2	Fas Associated Factor Family Member 2	Protein Coding	37	GC05P176447	0.295887	https://www.genecards.org/cgi-bin/carddisp.pl?gene=FAF2
MOV10L1	Mov10 Like RISC Complex RNA Helicase 1	Protein Coding	37	GC22P050089	0.295887	https://www.genecards.org/cgi-bin/carddisp.pl?gene=MOV10L1
MIA3	MIA SH3 Domain ER Export Factor 3	Protein Coding	37	GC01P222618	0.295887	https://www.genecards.org/cgi-bin/carddisp.pl?gene=MIA3
PTCD3	Pentatricopeptide Repeat Domain 3	Protein Coding	37	GC02P086106	0.295887	https://www.genecards.org/cgi-bin/carddisp.pl?gene=PTCD3
RNF20	Ring Finger Protein 20	Protein Coding	37	GC09P101533	0.295887	https://www.genecards.org/cgi-bin/carddisp.pl?gene=RNF20
FAM120A	Family With Sequence Similarity 120A	Protein Coding	36	GC09P093634	0.295887	https://www.genecards.org/cgi-bin/carddisp.pl?gene=FAM120A
TBC1D9	TBC1 Domain Family Member 9	Protein Coding	36	GC04M140621	0.295887	https://www.genecards.org/cgi-bin/carddisp.pl?gene=TBC1D9
TMBIM6	Transmembrane BAX Inhibitor Motif Containing 6	Protein Coding	36	GC12P049707	0.295887	https://www.genecards.org/cgi-bin/carddisp.pl?gene=TMBIM6
TXLNA	Taxilin Alpha	Protein Coding	36	GC01P032179	0.295887	https://www.genecards.org/cgi-bin/carddisp.pl?gene=TXLNA
REXO4	REX4 Homolog, 3'-5' Exonuclease	Protein Coding	36	GC09M133406	0.295887	https://www.genecards.org/cgi-bin/carddisp.pl?gene=REXO4
NKTR	Natural Killer Cell Triggering Receptor	Protein Coding	36	GC03P042600	0.295887	https://www.genecards.org/cgi-bin/carddisp.pl?gene=NKTR
AARS1	Alanyl-TRNA Synthetase 1	Protein Coding	35	GC16M070393	0.295887	https://www.genecards.org/cgi-bin/carddisp.pl?gene=AARS1
CAMSAP1	Calmodulin Regulated Spectrin Associated Protein 1	Protein Coding	35	GC09M135808	0.295887	https://www.genecards.org/cgi-bin/carddisp.pl?gene=CAMSAP1
GLYR1	Glyoxylate Reductase 1 Homolog	Protein Coding	35	GC16M004845	0.295887	https://www.genecards.org/cgi-bin/carddisp.pl?gene=GLYR1
HS6ST3	Heparan Sulfate 6-O-Sulfotransferase 3	Protein Coding	35	GC13P096090	0.295887	https://www.genecards.org/cgi-bin/carddisp.pl?gene=HS6ST3
RANBP6	RAN Binding Protein 6	Protein Coding	35	GC09M006002	0.295887	https://www.genecards.org/cgi-bin/carddisp.pl?gene=RANBP6
DDX60	DExD/H-Box Helicase 60	Protein Coding	34	GC04M168216	0.295887	https://www.genecards.org/cgi-bin/carddisp.pl?gene=DDX60
ANKHD1	Ankyrin Repeat And KH Domain Containing 1	Protein Coding	34	GC05P144343	0.295887	https://www.genecards.org/cgi-bin/carddisp.pl?gene=ANKHD1
ATP5PO	ATP Synthase Peripheral Stalk Subunit OSCP	Protein Coding	34	GC21M033904	0.295887	https://www.genecards.org/cgi-bin/carddisp.pl?gene=ATP5PO
NKRF	NFKB Repressing Factor	Protein Coding	34	GC0XM119588	0.295887	https://www.genecards.org/cgi-bin/carddisp.pl?gene=NKRF
NMD3	NMD3 Ribosome Export Adaptor	Protein Coding	34	GC03P161104	0.295887	https://www.genecards.org/cgi-bin/carddisp.pl?gene=NMD3
LUZP1	Leucine Zipper Protein 1	Protein Coding	34	GC01M023085	0.295887	https://www.genecards.org/cgi-bin/carddisp.pl?gene=LUZP1
SPCS2	Signal Peptidase Complex Subunit 2	Protein Coding	34	GC11P076604	0.295887	https://www.genecards.org/cgi-bin/carddisp.pl?gene=SPCS2
SIKE1	Suppressor Of IKBKE 1	Protein Coding	34	GC01M114769	0.295887	https://www.genecards.org/cgi-bin/carddisp.pl?gene=SIKE1
RUFY3	RUN And FYVE Domain Containing 3	Protein Coding	34	GC04P070704	0.295887	https://www.genecards.org/cgi-bin/carddisp.pl?gene=RUFY3
ATP5F1C	ATP Synthase F1 Subunit Gamma	Protein Coding	33	GC10P007789	0.295887	https://www.genecards.org/cgi-bin/carddisp.pl?gene=ATP5F1C
TMUB1	Transmembrane And Ubiquitin Like Domain Containing 1	Protein Coding	33	GC07M151081	0.295887	https://www.genecards.org/cgi-bin/carddisp.pl?gene=TMUB1
RPAP1	RNA Polymerase II Associated Protein 1	Protein Coding	33	GC15M041517	0.295887	https://www.genecards.org/cgi-bin/carddisp.pl?gene=RPAP1
CAVIN1	Caveolae Associated Protein 1	Protein Coding	32	GC17M042404	0.295887	https://www.genecards.org/cgi-bin/carddisp.pl?gene=CAVIN1
ATP5PD	ATP Synthase Peripheral Stalk Subunit D	Protein Coding	32	GC17M075039	0.295887	https://www.genecards.org/cgi-bin/carddisp.pl?gene=ATP5PD
C12orf43	Chromosome 12 Open Reading Frame 43	Protein Coding	32	GC12M121000	0.295887	https://www.genecards.org/cgi-bin/carddisp.pl?gene=C12orf43
HNRNPUL2	Heterogeneous Nuclear Ribonucleoprotein U Like 2	Protein Coding	32	GC11M062712	0.295887	https://www.genecards.org/cgi-bin/carddisp.pl?gene=HNRNPUL2
P3H3	Prolyl 3-Hydroxylase 3	Protein Coding	32	GC12P014202	0.295887	https://www.genecards.org/cgi-bin/carddisp.pl?gene=P3H3
LLPH	LLP Homolog, Long-Term Synaptic Facilitation Factor	Protein Coding	32	GC12M066116	0.295887	https://www.genecards.org/cgi-bin/carddisp.pl?gene=LLPH
TTC17	Tetratricopeptide Repeat Domain 17	Protein Coding	32	GC11P043380	0.295887	https://www.genecards.org/cgi-bin/carddisp.pl?gene=TTC17
TXNDC11	Thioredoxin Domain Containing 11	Protein Coding	32	GC16M011679	0.295887	https://www.genecards.org/cgi-bin/carddisp.pl?gene=TXNDC11
TMEM131	Transmembrane Protein 131	Protein Coding	32	GC02M097757	0.295887	https://www.genecards.org/cgi-bin/carddisp.pl?gene=TMEM131
ZC3H15	Zinc Finger CCCH-Type Containing 15	Protein Coding	32	GC02P186486	0.295887	https://www.genecards.org/cgi-bin/carddisp.pl?gene=ZC3H15
TXNDC16	Thioredoxin Domain Containing 16	Protein Coding	32	GC14M052430	0.295887	https://www.genecards.org/cgi-bin/carddisp.pl?gene=TXNDC16
DCAF1	DDB1 And CUL4 Associated Factor 1	Protein Coding	31	GC03M051395	0.295887	https://www.genecards.org/cgi-bin/carddisp.pl?gene=DCAF1
ELOA	Elongin A	Protein Coding	30	GC01P023796	0.295887	https://www.genecards.org/cgi-bin/carddisp.pl?gene=ELOA
SRPRA	SRP Receptor Subunit Alpha	Protein Coding	30	GC11M126255	0.295887	https://www.genecards.org/cgi-bin/carddisp.pl?gene=SRPRA
ATP5PB	ATP Synthase Peripheral Stalk-Membrane Subunit B	Protein Coding	29	GC01P111449	0.295887	https://www.genecards.org/cgi-bin/carddisp.pl?gene=ATP5PB
MRM3	Mitochondrial RRNA Methyltransferase 3	Protein Coding	29	GC17P000996	0.295887	https://www.genecards.org/cgi-bin/carddisp.pl?gene=MRM3
TTC13	Tetratricopeptide Repeat Domain 13	Protein Coding	29	GC01M230906	0.295887	https://www.genecards.org/cgi-bin/carddisp.pl?gene=TTC13
CCDC186	Coiled-Coil Domain Containing 186	Protein Coding	28	GC10M114120	0.295887	https://www.genecards.org/cgi-bin/carddisp.pl?gene=CCDC186
HGH1	HGH1 Homolog	Protein Coding	28	GC08P144137	0.295887	https://www.genecards.org/cgi-bin/carddisp.pl?gene=HGH1
RBMXL3	RBMX Like 3	Protein Coding	28	GC0XP115189	0.295887	https://www.genecards.org/cgi-bin/carddisp.pl?gene=RBMXL3
MCUB	Mitochondrial Calcium Uniporter Dominant Negative Subunit Beta	Protein Coding	25	GC04P109561	0.295887	https://www.genecards.org/cgi-bin/carddisp.pl?gene=MCUB
HSPA7	Heat Shock Protein Family A (Hsp70) Member 7 (Pseudogene)	Pseudogene	21	GC01P161606	0.295887	https://www.genecards.org/cgi-bin/carddisp.pl?gene=HSPA7
JAK2	Janus Kinase 2	Protein Coding	52	GC09P004985	0.251364	https://www.genecards.org/cgi-bin/carddisp.pl?gene=JAK2
PLA2G7	Phospholipase A2 Group VII	Protein Coding	48	GC06M051706	0.251364	https://www.genecards.org/cgi-bin/carddisp.pl?gene=PLA2G7
P2RX7	Purinergic Receptor P2X 7	Protein Coding	45	GC12P124172	0.251364	https://www.genecards.org/cgi-bin/carddisp.pl?gene=P2RX7
SPP1	Secreted Phosphoprotein 1	Protein Coding	45	GC04P087975	0.251364	https://www.genecards.org/cgi-bin/carddisp.pl?gene=SPP1
AGER	Advanced Glycosylation End-Product Specific Receptor	Protein Coding	44	GC06M032180	0.251364	https://www.genecards.org/cgi-bin/carddisp.pl?gene=AGER
MMP12	Matrix Metallopeptidase 12	Protein Coding	44	GC11M102862	0.251364	https://www.genecards.org/cgi-bin/carddisp.pl?gene=MMP12
IL10RB	Interleukin 10 Receptor Subunit Beta	Protein Coding	43	GC21P033266	0.251364	https://www.genecards.org/cgi-bin/carddisp.pl?gene=IL10RB
SELL	Selectin L	Protein Coding	42	GC01M169690	0.251364	https://www.genecards.org/cgi-bin/carddisp.pl?gene=SELL
PTX3	Pentraxin 3	Protein Coding	41	GC03P157436	0.251364	https://www.genecards.org/cgi-bin/carddisp.pl?gene=PTX3
SMN1	Survival Of Motor Neuron 1, Telomeric	Protein Coding	41	GC05P070924	0.251364	https://www.genecards.org/cgi-bin/carddisp.pl?gene=SMN1
LGALS9	Galectin 9	Protein Coding	38	GC17P027629	0.251364	https://www.genecards.org/cgi-bin/carddisp.pl?gene=LGALS9
MIR10B	MicroRNA 10b	RNA Gene	21	GC02P176150	0.251364	https://www.genecards.org/cgi-bin/carddisp.pl?gene=MIR10B
