# Supplementary material for: Luteolin Potentially Treating Prostate Cancer and COVID-19 Analyzed by the Bioinformatics Approach: Clinical Findings and Drug Targets
Source: Front Endocrinol (Lausanne). 2022 Feb 1;12:802447. doi: 10.3389/fendo.2021.802447 (PMC8844187; doi:10.3389/fendo.2021.802447)
Supplement: Supplementary file 5 [file Table_5.xlsx]

## Sheet: Sheet1
tax_id	Org_name	GeneID	CurrentID	Status	Symbol	Aliases	description	other_designations	map_location	chromosome	genomic_nucleotide_accession.version	start_position_on_the_genomic_accession	end_position_on_the_genomic_accession	orientation	exon_count	OMIM
2697049	Severe acute respiratory syndrome coronavirus 2	43740568	0	live	S	GU280_gp02, spike glycoprotein	surface glycoprotein	surface glycoprotein			NC_045512.2	21563	25384	plus	0
2697049	Severe acute respiratory syndrome coronavirus 2	43740578	0	live	ORF1ab	GU280_gp01	ORF1a polyprotein;ORF1ab polyprotein	ORF1a polyprotein;ORF1ab polyprotein			NC_045512.2	266	21555	plus	0
2697049	Severe acute respiratory syndrome coronavirus 2	43740575	0	live	N	GU280_gp10	nucleocapsid phosphoprotein	nucleocapsid phosphoprotein			NC_045512.2	28274	29533	plus	0
2697049	Severe acute respiratory syndrome coronavirus 2	43740570	0	live	E	GU280_gp04	envelope protein	envelope protein			NC_045512.2	26245	26472	plus	0
2697049	Severe acute respiratory syndrome coronavirus 2	43740571	0	live	M	GU280_gp05	membrane glycoprotein	membrane glycoprotein			NC_045512.2	26523	27191	plus	0
2697049	Severe acute respiratory syndrome coronavirus 2	43740573	0	live	ORF7a	GU280_gp07	ORF7a protein	ORF7a protein			NC_045512.2	27394	27759	plus	0
2697049	Severe acute respiratory syndrome coronavirus 2	43740569	0	live	ORF3a	GU280_gp03	ORF3a protein	ORF3a protein			NC_045512.2	25393	26220	plus	0
2697049	Severe acute respiratory syndrome coronavirus 2	43740577	0	live	ORF8	GU280_gp09	ORF8 protein	ORF8 protein			NC_045512.2	27894	28259	plus	0
2697049	Severe acute respiratory syndrome coronavirus 2	43740572	0	live	ORF6	GU280_gp06	ORF6 protein	ORF6 protein			NC_045512.2	27202	27387	plus	0
2697049	Severe acute respiratory syndrome coronavirus 2	43740576	0	live	ORF10	GU280_gp11	ORF10 protein	ORF10 protein			NC_045512.2	29558	29674	plus	0
2697049	Severe acute respiratory syndrome coronavirus 2	43740574	0	live	ORF7b	GU280_gp08	ORF7b	ORF7b			NC_045512.2	27756	27887	plus	0
9606	Homo sapiens	59272	0	live	ACE2	ACEH	angiotensin converting enzyme 2	angiotensin-converting enzyme 2|ACE-related carboxypeptidase|angiotensin I converting enzyme (peptidyl-dipeptidase A) 2|angiotensin I converting enzyme 2|angiotensin-converting enzyme homolog|angiotensin-converting enzyme-related carboxypeptidase|metalloprotease MPROT15|peptidyl-dipeptidase A|truncated angiotensin converting enzyme 2	Xp22.2	X	NC_000023.11	15518197	15607211	minus	22	300335
9606	Homo sapiens	3569	0	live	IL6	BSF-2, BSF2, CDF, HGF, HSF, IFN-beta-2, IFNB2, IL-6	interleukin 6	interleukin-6|B-cell differentiation factor|B-cell stimulatory factor 2|CTL differentiation factor|hybridoma growth factor|interferon beta-2|interleukin BSF-2	7p15.3	7	NC_000007.14	22725889	22732002	plus	6	147620
9606	Homo sapiens	7113	0	live	TMPRSS2	PRSS10	transmembrane serine protease 2	transmembrane protease serine 2|epitheliasin|serine protease 10|transmembrane protease, serine 2	21q22.3	21	NC_000021.9	41464305	41508158	minus	15	602060
9606	Homo sapiens	1401	0	live	CRP	PTX1	C-reactive protein	C-reactive protein|C-reactive protein, pentraxin-related|pentraxin 1	1q23.2	1	NC_000001.11	159712289	159714589	minus	3	123260
9606	Homo sapiens	3105	0	live	HLA-A	HLAA	major histocompatibility complex, class I, A	HLA class I histocompatibility antigen, A alpha chain|HLA class I histocompatibility antigen, A-1 alpha chain|MHC class I antigen HLA-A heavy chain|leukocyte antigen class I-A	6p22.1	6	NC_000006.12	29942532	29945870	plus	8	142800
9606	Homo sapiens	7099	0	live	TLR4	ARMD10, CD284, TLR-4, TOLL	toll like receptor 4	toll-like receptor 4|hToll|homolog of Drosophila toll|toll like receptor 4 protein	9q33.1	9	NC_000009.12	117704403	117724735	plus	4	603030
9606	Homo sapiens	3107	0	live	HLA-C	D6S204, HLA-JY3, HLAC, HLC-C, MHC, PSORS1	major histocompatibility complex, class I, C	HLA class I histocompatibility antigen, C alpha chain|HLA-C antigen|MHC class I antigen heavy chain HLA-C|human leukocyte antigen-C alpha chain|major histocompatibility antigen HLA-C	6p21.33	6	NC_000006.12	31268749	31272092	minus	8	142840
9606	Homo sapiens	1956	0	live	EGFR	ERBB, ERBB1, ERRP, HER1, NISBD2, PIG61, mENA	epidermal growth factor receptor	epidermal growth factor receptor|EGFR vIII|avian erythroblastic leukemia viral (v-erb-b) oncogene homolog|cell growth inhibiting protein 40|cell proliferation-inducing protein 61|epidermal growth factor receptor tyrosine kinase domain|erb-b2 receptor tyrosine kinase 1|proto-oncogene c-ErbB-1|receptor tyrosine-protein kinase erbB-1	7p11.2	7	NC_000007.14	55019017	55211628	plus	31	131550
9606	Homo sapiens	3553	0	live	IL1B	IL-1, IL1-BETA, IL1F2, IL1beta	interleukin 1 beta	interleukin-1 beta|IL-1 beta|catabolin|interleukin 1beta|preinterleukin 1 beta|pro-interleukin-1-beta	2q14.1	2	NC_000002.12	112829751	112836843	minus	7	147720
9606	Homo sapiens	3559	0	live	IL2RA	CD25, IDDM10, IL2R, IMD41, TCGFR, p55	interleukin 2 receptor subunit alpha	interleukin-2 receptor subunit alpha|IL-2 receptor subunit alpha|IL-2R subunit alpha|TAC antigen|interleukin 2 receptor, alpha	10p15.1	10	NC_000010.11	6010689	6062367	minus	8	147730
9606	Homo sapiens	186	0	live	AGTR2	AT2, ATGR2, MRX88	angiotensin II receptor type 2	type-2 angiotensin II receptor|angiotensin II type-2 receptor	Xq23	X	NC_000023.11	116170744	116174974	plus	3	300034
9606	Homo sapiens	3586	0	live	IL10	CSIF, GVHDS, IL-10A, TGIF, IL10	interleukin 10	interleukin-10|T-cell growth inhibitory factor|cytokine synthesis inhibitory factor	1q32.1	1	NC_000001.11	206767602	206772494	minus	7	124092
9606	Homo sapiens	1636	0	live	ACE	ACE1, CD143, DCP, DCP1	angiotensin I converting enzyme	angiotensin-converting enzyme|CD143 antigen|angiotensin I converting enzyme (peptidyl-dipeptidase A) 1|carboxycathepsin|dipeptidyl carboxypeptidase 1|dipeptidyl carboxypeptidase I|kininase II|peptidase P	17q23.3	17	NC_000017.11	63477061	63498373	plus	26	106180
9606	Homo sapiens	4879	0	live	NPPB	BNP, Iso-ANP	natriuretic peptide B	natriuretic peptides B|brain natriuretic factor prohormone|brain type natriuretic peptide|gamma-brain natriuretic peptide|natriuretic peptide precursor B|natriuretic protein|preproBNP|proBNP	1p36.22	1	NC_000001.11	11857464	11858945	minus	3	600295
9606	Homo sapiens	3565	0	live	IL4	BCGF-1, BCGF1, BSF-1, BSF1, IL-4	interleukin 4	interleukin-4|B cell growth factor 1|B_cell stimulatory factor 1|binetrakin|interleukin 4 variant 2|lymphocyte stimulatory factor 1|pitrakinra	5q31.1	5	NC_000005.10	132673989	132682678	plus	5	147780
9606	Homo sapiens	183	0	live	AGT	ANHU, SERPINA8, hFLT1	angiotensinogen	angiotensinogen|alpha-1 antiproteinase, antitrypsin|angiotensin I|angiotensin II|fetal-liver predominant transporter 1|pre-angiotensinogen|serine (or cysteine) proteinase inhibitor|serpin A8|serpin peptidase inhibitor, clade A, member 8	1q42.2	1	NC_000001.11	230702523	230745583	minus	6	106150
9606	Homo sapiens	213	0	live	ALB	FDAHT, HSA, PRO0883, PRO0903, PRO1341	albumin	albumin|serum albumin	4q13.3	4	NC_000004.12	73404287	73421482	plus	15	103600
9606	Homo sapiens	2152	0	live	F3	CD142, TF, TFA	coagulation factor III, tissue factor	tissue factor|coagulation factor III (thromboplastin, tissue factor)	1p21.3	1	NC_000001.11	94529173	94541759	minus	6	134390
9606	Homo sapiens	3627	0	live	CXCL10	C7, IFI10, INP10, IP-10, SCYB10, crg-2, gIP-10, mob-1	C-X-C motif chemokine ligand 10	C-X-C motif chemokine 10|10 kDa interferon gamma-induced protein|gamma IP10|interferon-inducible cytokine IP-10|protein 10 from interferon (gamma)-induced cell line|small inducible cytokine subfamily B (Cys-X-Cys), member 10|small-inducible cytokine B10	4q21.1	4	NC_000004.12	76021118	76023497	minus	4	147310
9606	Homo sapiens	7137	0	live	TNNI3	CMD1FF, CMD2A, CMH7, RCM1, TNNC1, cTnI	troponin I3, cardiac type	troponin I, cardiac muscle|cardiomyopathy, dilated 2A (autosomal recessive)|troponin I type 3 (cardiac)	19q13.42	19	NC_000019.10	55151767	55157732	minus	8	191044
9606	Homo sapiens	28	0	live	ABO	A3GALNT, A3GALT1, GTB, NAGAT	ABO, alpha 1-3-N-acetylgalactosaminyltransferase and alpha 1-3-galactosyltransferase	histo-blood group ABO system transferase|ABO blood group (transferase A, alpha 1-3-N-acetylgalactosaminyltransferase; transferase B, alpha 1-3-galactosyltransferase)|B(A) alpha-1,3-galactosyltransferase|histo-blood group A2 transferase	9q34.2	9	NC_000009.12	133250401	133275201	minus	7	110300
9606	Homo sapiens	6441	0	live	SFTPD	COLEC7, PSP-D, SFTP4, SP-D	surfactant protein D	pulmonary surfactant-associated protein D|collectin-7|lung surfactant protein D|pulmonary surfactant apoprotein|surfactant-associated protein, pulmonary 4	10q22.3	10	NC_000010.11	79937740	79982236	minus	9	178635
9606	Homo sapiens	119230225	0	live	LOC119230225		IFNAR1 promoter region	IFNAR1 5' regulatory region	21q	21	NC_000021.9	33323674	33324981	plus	0
9606	Homo sapiens	112679198	0	live	LOC112679198		ABO +5.8 intron 1 enhancer		9q	9	NC_000009.12	133267998	133270594	plus	0
9606	Homo sapiens	119266102	0	live	LOC119266102		IFNGR2 promoter region	IFNGR2 5' regulatory region	21q	21	NC_000021.9	33402361	33403538	plus	0
9606	Homo sapiens	119086083	0	live	LOC119086083		CCR9 promoter region	CCR9 5' regulatory region	3p21.31	3	NC_000003.12	45885559	45886558	plus	0
9606	Homo sapiens	4524	0	live	MTHFR		methylenetetrahydrofolate reductase	methylenetetrahydrofolate reductase|5,10-methylenetetrahydrofolate reductase (NADPH)|methylenetetrahydrofolate reductase (NAD(P)H)	1p36.22	1	NC_000001.11	11785723	11806103	minus	12	607093
9606	Homo sapiens	3091	0	live	HIF1A	HIF-1-alpha, HIF-1A, HIF-1alpha, HIF1, HIF1-ALPHA, MOP1, PASD8, bHLHe78	hypoxia inducible factor 1 subunit alpha	hypoxia-inducible factor 1-alpha|ARNT interacting protein|PAS domain-containing protein 8|PAS domain-containing protein 8", "Class E basic helix-loop-helix protein 78", "Member of PAS protein 1|basic-helix-loop-helix-PAS protein MOP1|class E basic helix-loop-helix protein 78|hypoxia inducible factor 1 alpha subunit|hypoxia inducible factor 1, alpha subunit (basic helix-loop-helix transcription fa…	14q23.2	14	NC_000014.9	61695513	61748258	plus	16	603348
9606	Homo sapiens	3039	0	live	HBA1	ECYT7, HBA-T3, HBH, METHBA	hemoglobin subunit alpha 1	hemoglobin subunit alpha|alpha globin chain|alpha one globin|alpha-2 globin chain|delta globin|hemoglobin alpha 1 globin chain|hemoglobin, alpha 1	16p13.3	16	NC_000016.10	176680	177522	plus	3	141800
9606	Homo sapiens	1471	0	live	CST3	ARMD11, HEL-S-2	cystatin C	cystatin-C|bA218C14.4 (cystatin C)|cystatin 3|epididymis secretory protein Li 2|gamma-trace|neuroendocrine basic polypeptide|post-gamma-globulin	20p11.21	20	NC_000020.11	23626706	23637955	minus	4	604312
9606	Homo sapiens	285	0	live	ANGPT2	AGPT2, ANG2, LMPHM10	angiopoietin 2	angiopoietin-2|Tie2-ligand|angiopoietin-2B|angiopoietin-2a	8p23.1	8	NC_000008.11	6499632	6563245	minus	9	601922
9606	Homo sapiens	6382	0	live	SDC1	CD138, SDC, SYND1, syndecan	syndecan 1	syndecan-1|CD138 antigen|heparan sulfate proteoglycan fibroblast growth factor receptor|syndecan proteoglycan 1	2p24.1	2	NC_000002.12	20200797	20225475	minus	9	186355
9606	Homo sapiens	2638	0	live	GC	DBP, DBP-maf, DBP/GC, GRD3, Gc-MAF, GcMAF, HEL-S-51, VDB, VDBG, VDBP	GC vitamin D binding protein	vitamin D-binding protein|epididymis secretory protein Li 51|gc protein-derived macrophage activating factor|gc-globulin|group-specific component (vitamin D binding protein)|vitamin D-binding alpha-globulin|vitamin D-binding protein-macrophage activating factor	4q13.3	4	NC_000004.12	71741693	71805520	minus	15	139200
9606	Homo sapiens	3939	0	live	LDHA	GSD11, HEL-S-133P, LDHM, PIG19	lactate dehydrogenase A	L-lactate dehydrogenase A chain|LDH muscle subunit|LDH-A|LDH-M|cell proliferation-inducing gene 19 protein|epididymis secretory sperm binding protein Li 133P|lactate dehydrogenase M|proliferation-inducing gene 19|renal carcinoma antigen NY-REN-59	11p15.1	11	NC_000011.10	18394563	18408425	plus	9	150000
9606	Homo sapiens	4747	0	live	NEFL	CMT1F, CMT2E, CMTDIG, NF-L, NF68, NFL, PPP1R110	neurofilament light chain	neurofilament light polypeptide|light molecular weight neurofilament protein|neurofilament protein, light chain|neurofilament subunit NF-L|neurofilament triplet L protein|neurofilament, light polypeptide 68kDa|protein phosphatase 1, regulatory subunit 110	8p21.2	8	NC_000008.11	24950955	24956612	minus	4	162280
9606	Homo sapiens	10410	0	live	IFITM3	1-8U, DSPA2b, IP15	interferon induced transmembrane protein 3	interferon-induced transmembrane protein 3|dispanin subfamily A member 2b|interferon-inducible protein 1-8U	11p15.5	11	NC_000011.10	319676	320860	minus	2	605579
9606	Homo sapiens	2805	0	live	GOT1	AST1, ASTQTL1, GIG18, cAspAT, cCAT	glutamic-oxaloacetic transaminase 1	aspartate aminotransferase, cytoplasmic|aspartate aminotransferase 1|aspartate transaminase 1|cysteine aminotransferase, cytoplasmic|cysteine transaminase, cytoplasmic|glutamate oxaloacetate transaminase 1|glutamic-oxaloacetic transaminase 1, soluble|growth-inhibiting protein 18|testis secretory sperm-binding protein Li 196a|transaminase A	10q24.2	10	NC_000010.11	99396870	99430624	minus	9	138180
9606	Homo sapiens	6614	0	live	SIGLEC1	CD169, SIGLEC-1, SN	sialic acid binding Ig like lectin 1	sialoadhesin|sialic acid binding Ig-like lectin 1, sialoadhesin|sialic acid-binding immunoglobulin-like lectin 1	20p13	20	NC_000020.11	3686970	3712600	minus	22	600751
