# Supplementary material for: Luteolin Potentially Treating Prostate Cancer and COVID-19 Analyzed by the Bioinformatics Approach: Clinical Findings and Drug Targets
Source: Front Endocrinol (Lausanne). 2022 Feb 1;12:802447. doi: 10.3389/fendo.2021.802447 (PMC8844187; doi:10.3389/fendo.2021.802447)
Supplement: Supplementary file 8 [file Table_8.xlsx]

## Sheet: Sheet
Cytogenetic location	Genomic coordinates (From NCBI/GRCh38)	Gene/Locus	Gene/Locus name	Gene/Locus MIM number	Approved Symbol	Entrez Gene ID	Ensembl Gene ID	Comments	Phenotype	Phenotype MIM number	Inheritance	Pheno map key	Mouse Gene (from MGI)
1p36.31	1:6466091-6520091	PLEKHG5, KIAA0720, DSMA4, CMTRIC	Pleckstrin homology domain- and RhoGEF domain-containing protein G5	611101	PLEKHG5	57449	ENSG00000171680,ENST00000400915.8		Charcot-Marie-Tooth disease, recessive intermediate C	615376	Autosomal recessive	3	Plekhg5
1p36.31	1:6466091-6520091	PLEKHG5, KIAA0720, DSMA4, CMTRIC	Pleckstrin homology domain- and RhoGEF domain-containing protein G5	611101	PLEKHG5	57449	ENSG00000171680,ENST00000400915.8		Spinal muscular atrophy, distal, autosomal recessive, 4	611067	Autosomal recessive	3	Plekhg5
1p36.23	1:7961710-7985504	DJ1, PARK7	Oncogene DJ-1	602533	PARK7	11315	ENSG00000116288,ENST00000493678.5		Parkinson disease 7, autosomal recessive early-onset	606324	Autosomal recessive	3	Park7
1p36.22	1:10210569-10381602	KIF1B, CMT2A, CMT2A1, NBLST1	Kinesin family member 1B	605995	KIF1B	23095	ENSG00000054523,ENST00000676179.1		Charcot-Marie-Tooth disease, type 2A1	118210	Autosomal dominant	3	Kif1b
1p36.22	1:10210569-10381602	KIF1B, CMT2A, CMT2A1, NBLST1	Kinesin family member 1B	605995	KIF1B	23095	ENSG00000054523,ENST00000676179.1		Pheochromocytoma	171300	Autosomal dominant	3	Kif1b
1p36.22	1:10210569-10381602	KIF1B, CMT2A, CMT2A1, NBLST1	Kinesin family member 1B	605995	KIF1B	23095	ENSG00000054523,ENST00000676179.1		{Neuroblastoma, susceptibility to, 1}	256700	Autosomal dominant; Somatic mutation	3	Kif1b
1p36.22	1:11785722-11806102	MTHFR	Methylenetetrahydrofolate reductase	607093	MTHFR	4524	ENSG00000177000,ENST00000376583.7		Homocystinuria due to MTHFR deficiency	236250	Autosomal recessive	3	Mthfr
1p36.22	1:11785722-11806102	MTHFR	Methylenetetrahydrofolate reductase	607093	MTHFR	4524	ENSG00000177000,ENST00000376583.7		{Neural tube defects, susceptibility to}	601634	Autosomal recessive	3	Mthfr
1p36.22	1:11785722-11806102	MTHFR	Methylenetetrahydrofolate reductase	607093	MTHFR	4524	ENSG00000177000,ENST00000376583.7		{Schizophrenia, susceptibility to}	181500	Autosomal dominant	3	Mthfr
1p36.22	1:11785722-11806102	MTHFR	Methylenetetrahydrofolate reductase	607093	MTHFR	4524	ENSG00000177000,ENST00000376583.7		{Thromboembolism, susceptibility to}	188050	Autosomal dominant	3	Mthfr
1p36.22	1:11785722-11806102	MTHFR	Methylenetetrahydrofolate reductase	607093	MTHFR	4524	ENSG00000177000,ENST00000376583.7		{Vascular disease, susceptibility to}			3	Mthfr
1p36.22	1:11980214-12013507	MFN2, KIAA0214, CMT2A2A, HMSN6A, CMT2A2B	Mitofusin 2	608507	MFN2	9927	ENSG00000116688,ENST00000674817.1		Charcot-Marie-Tooth disease, axonal, type 2A2A	609260	Autosomal dominant	3	Mfn2
1p36.22	1:11980214-12013507	MFN2, KIAA0214, CMT2A2A, HMSN6A, CMT2A2B	Mitofusin 2	608507	MFN2	9927	ENSG00000116688,ENST00000674817.1		Charcot-Marie-Tooth disease, axonal, type 2A2B	617087	Autosomal recessive	3	Mfn2
1p36.22	1:11980214-12013507	MFN2, KIAA0214, CMT2A2A, HMSN6A, CMT2A2B	Mitofusin 2	608507	MFN2	9927	ENSG00000116688,ENST00000674817.1		Hereditary motor and sensory neuropathy VIA	601152	Autosomal dominant	3	Mfn2
1p36.21	1:12500000-15900000	GBD2	Gallbladder disease 2	609918		100048905		between D1S1597 and D1S47	Gallbladder disease 2	609918		2
1p36.12	1:20633457-20651510	PINK1, PARK6	PTEN-induced putative kinase 1	608309	PINK1	65018	ENSG00000158828,ENST00000321556.5		Parkinson disease 6, early onset	605909	Autosomal recessive	3	Pink1
1p36.12	1:21217249-21345503	ECE1	Endothelin converting enzyme 1	600423	ECE1	1889	ENSG00000117298,ENST00000357071.8	mutation identified in 1 HCAD patient	?Hirschsprung disease, cardiac defects, and autonomic dysfunction	613870	Autosomal dominant	3	Ece1
1p36.12	1:21217249-21345503	ECE1	Endothelin converting enzyme 1	600423	ECE1	1889	ENSG00000117298,ENST00000357071.8	mutation identified in 1 HCAD patient	{Hypertension, essential, susceptibility to}	145500	Multifactorial	3	Ece1
1p36	1:23600000-27600000	AD7CNTP	Alzheimer disease neuronal thread protein	607413
1p36	1:23600000-27600000	IBD7	Inflammatory bowel disease 7	605225		57042		associated with rs6426833	{Inflammatory bowel disease 7}	605225		2
1p36.11	1:25272392-25330444	RHD, HDFNRH	Rhesus system D polypeptide	111680	RHD	6007	ENSG00000187010,ENST00000454452.6		[Blood group, RH system]	111690		3	Rhd
1p36.11	1:25272392-25330444	RHD, HDFNRH	Rhesus system D polypeptide	111680	RHD	6007	ENSG00000187010,ENST00000454452.6		{Hemolytic disease of fetus and newborn, RH-induced}	619462		3	Rhd
1p36.11	1:25360658-25430192	RHCE, RHNA	Rhesus system C and E polypeptides	111700	RHCE	6006	ENSG00000188672,ENST00000413854.5		Rh-null disease, amorph type	617970		3	Rhd
1p35.1	1:32775237-32817384	YARS1, YARS, CMTDIC, TYRRS, YTS, YRS, IMNEPD2	Tyrosyl-tRNA synthetase 1	603623	YARS1	8565	ENSG00000134684,ENST00000373477.9		Charcot-Marie-Tooth disease, dominant intermediate C	608323	Autosomal dominant	3	Yars
1p35.1	1:32775237-32817384	YARS1, YARS, CMTDIC, TYRRS, YTS, YRS, IMNEPD2	Tyrosyl-tRNA synthetase 1	603623	YARS1	8565	ENSG00000134684,ENST00000373477.9		Infantile-onset multisystem neurologic, endocrine, and pancreatic disease 2	619418	Autosomal recessive	3	Yars
1p34.3	1:34300000-39600000	GBD3	Gallbladder disease 3	609919		100048906		new D2S255	Gallbladder disease 3	609919		2
1p32	1:58500000-60800000	PARK10, AAOPD	Parkinson disease 10	606852		170534		max lod at D1S2652; ?associated with CDCP2	{Parkinson disease 10}	606852		2
1p31.3	1:63322566-63325127	FOXD3, AIS1, VAMAS2	Forkhead box D3	611539	FOXD3	27022	ENSG00000187140,ENST00000371116.4		{Autoimmune disease, susceptibility to, 1}	607836	Autosomal dominant	3	Foxd3
1p31.3	1:65264748-65415870	DNAJC6, DJC6, KIAA0473, PARK19	DNAJ heat shock protein family (Hsp40) member C6	608375	DNAJC6	9829	ENSG00000116675,ENST00000371069.5		Parkinson disease 19a, juvenile-onset	615528	Autosomal recessive	3	Dnajc6
1p31.3	1:65264748-65415870	DNAJC6, DJC6, KIAA0473, PARK19	DNAJ heat shock protein family (Hsp40) member C6	608375	DNAJC6	9829	ENSG00000116675,ENST00000371069.5		Parkinson disease 19b, early-onset	615528	Autosomal recessive	3	Dnajc6
1p31.3	1:67138638-67259978	IL23R, IBD17	Interleukin 23 receptor	607562	IL23R	149233	ENSG00000162594,ENST00000347310.10		{Inflammatory bowel disease 17, protection against}	612261		3	Il23r
1p31.3	1:67138638-67259978	IL23R, IBD17	Interleukin 23 receptor	607562	IL23R	149233	ENSG00000162594,ENST00000347310.10		{Psoriasis, protection against}	605606		3	Il23r
1p31	1:69300000-84400000	PAOD1	Peripheral arterial occlusive disease 1	606787		171513			Peripheral arterial occlusive disease 1	606787		2
1p31.1	1:74235386-74544427	TNNI3K, CCDD	TNNI3-interacting kinase	613932	TNNI3K	51086	ENSG00000116783,ENST00000326637.8		Cardiac conduction disease with or without dilated cardiomyopathy	616117	Autosomal dominant	3	Tnni3k
1p22.1	1:93992833-94121147	ABCA4, ABCR, STGD1, FFM, RP19, CORD3, ARMD2	ATP-binding transporter, retina-specific	601691	ABCA4	24	ENSG00000198691,ENST00000370225.4		Cone-rod dystrophy 3	604116		3	Abca4
1p22.1	1:93992833-94121147	ABCA4, ABCR, STGD1, FFM, RP19, CORD3, ARMD2	ATP-binding transporter, retina-specific	601691	ABCA4	24	ENSG00000198691,ENST00000370225.4		Fundus flavimaculatus	248200	Autosomal recessive	3	Abca4
1p22.1	1:93992833-94121147	ABCA4, ABCR, STGD1, FFM, RP19, CORD3, ARMD2	ATP-binding transporter, retina-specific	601691	ABCA4	24	ENSG00000198691,ENST00000370225.4		Retinal dystrophy, early-onset severe	248200	Autosomal recessive	3	Abca4
1p22.1	1:93992833-94121147	ABCA4, ABCR, STGD1, FFM, RP19, CORD3, ARMD2	ATP-binding transporter, retina-specific	601691	ABCA4	24	ENSG00000198691,ENST00000370225.4		Retinitis pigmentosa 19	601718	Autosomal recessive	3	Abca4
1p22.1	1:93992833-94121147	ABCA4, ABCR, STGD1, FFM, RP19, CORD3, ARMD2	ATP-binding transporter, retina-specific	601691	ABCA4	24	ENSG00000198691,ENST00000370225.4		Stargardt disease 1	248200	Autosomal recessive	3	Abca4
1p22.1	1:93992833-94121147	ABCA4, ABCR, STGD1, FFM, RP19, CORD3, ARMD2	ATP-binding transporter, retina-specific	601691	ABCA4	24	ENSG00000198691,ENST00000370225.4		{Macular degeneration, age-related, 2}	153800	Autosomal dominant	3	Abca4
1p21.2	1:99850076-99924022	AGL, GDE	Amylo-1,6-glucosidase, 4-alpha-glucanotransferase (glycogen debranching enzyme)	610860	AGL	178	ENSG00000162688,ENST00000294724.8		Glycogen storage disease IIIa	232400	Autosomal recessive	3	Agl
1p21.2	1:99850076-99924022	AGL, GDE	Amylo-1,6-glucosidase, 4-alpha-glucanotransferase (glycogen debranching enzyme)	610860	AGL	178	ENSG00000162688,ENST00000294724.8		Glycogen storage disease IIIb	232400	Autosomal recessive	3	Agl
1p21.2	1:100186918-100249863	DBT, BCATE2	Dihydrolipoamide branched chain transacylase (E2 component of branched chain keto acid dehydrogenase complex)	248610	DBT	1629	ENSG00000137992,ENST00000370132.8	pseudogene on 3q24	Maple syrup urine disease, type II	248600	Autosomal recessive	3	Dbt
1p13.1	1:116372985-116410258	ATP1A1, CMT2DD, HOMGSMR2	ATPase, Na+K+ transporting, alpha-1 polypeptide	182310	ATP1A1	476	ENSG00000163399,ENST00000295598.10		Charcot-Marie-Tooth disease, axonal, type 2DD	618036	Autosomal dominant	3	Atp1a1
1p13.1	1:116372985-116410258	ATP1A1, CMT2DD, HOMGSMR2	ATPase, Na+K+ transporting, alpha-1 polypeptide	182310	ATP1A1	476	ENSG00000163399,ENST00000295598.10		Hypomagnesemia, seizures, and mental retardation 2	618314	Autosomal dominant	3	Atp1a1
1q21.1	1:143200000-147500000	NBLST6	Neuroblastoma, susceptibility to, 6	613017		100306939		?contiguous gene deletion or duplication disease	{Neuroblastoma, susceptibility to, 6}	613017		2
1q21.2	1:149390620-149471832	NOTCH2NLC, NIID, ETM6, OPDM3	NOTCH2 N-terminal-like protein C	618025	NOTCH2NLC	100996717	ENSG00000286219,ENST00000652191.1		Neuronal intranuclear inclusion disease	603472	Autosomal dominant	3
1q21.2	1:149390620-149471832	NOTCH2NLC, NIID, ETM6, OPDM3	NOTCH2 N-terminal-like protein C	618025	NOTCH2NLC	100996717	ENSG00000286219,ENST00000652191.1		Oculopharyngodistal myopathy 3	619473	Autosomal dominant	3
1q21.2	1:149390620-149471832	NOTCH2NLC, NIID, ETM6, OPDM3	NOTCH2 N-terminal-like protein C	618025	NOTCH2NLC	100996717	ENSG00000286219,ENST00000652191.1		Tremor, hereditary essential, 6	618866	Autosomal dominant	3
1q21.2	1:150508108-150513788	ECM1, URBWD	Extracellular matrix protein-1	602201	ECM1	1893	ENSG00000143369,ENST00000369049.8		Urbach-Wiethe disease	247100	Autosomal recessive	3	Ecm1
1q21	1:150600000-155100000	AD13	Alzheimer disease-13	611152		100188837		max lod D1S498	{Alzheimer disease-13}	611152		2
1q21.3	1:151281521-151292175	ZNF687, KIAA1441, PDB6	Zinc finger protein 687	610568	ZNF687	57592	ENSG00000143373,ENST00000324048.9	fused with AML1 in t(1;21)	Paget disease of bone 6	616833	Autosomal dominant	3	Zfp687
1q22	1:155185823-155192914	MUC1, PUM, ADTKD2	Mucin 1, cell surface associated	158340	MUC1	4582	ENSG00000185499,ENST00000368392.7	5cM proximal to SPTA1	Tubulointerstitial kidney disease, autosomal dominant, 2	174000	Autosomal dominant	3	Muc1
1q22	1:155234451-155244626	GBA	Glucosidase, acid beta	606463	GBA	2629	ENSG00000177628,ENST00000368373.8	pseudogene GBAP ~16kb 3' to GBA	Gaucher disease, perinatal lethal	608013	Autosomal recessive	3	Gba
1q22	1:155234451-155244626	GBA	Glucosidase, acid beta	606463	GBA	2629	ENSG00000177628,ENST00000368373.8	pseudogene GBAP ~16kb 3' to GBA	Gaucher disease, type I	230800	Autosomal recessive	3	Gba
1q22	1:155234451-155244626	GBA	Glucosidase, acid beta	606463	GBA	2629	ENSG00000177628,ENST00000368373.8	pseudogene GBAP ~16kb 3' to GBA	Gaucher disease, type II	230900	Autosomal recessive	3	Gba
1q22	1:155234451-155244626	GBA	Glucosidase, acid beta	606463	GBA	2629	ENSG00000177628,ENST00000368373.8	pseudogene GBAP ~16kb 3' to GBA	Gaucher disease, type III	231000	Autosomal recessive	3	Gba
1q22	1:155234451-155244626	GBA	Glucosidase, acid beta	606463	GBA	2629	ENSG00000177628,ENST00000368373.8	pseudogene GBAP ~16kb 3' to GBA	Gaucher disease, type IIIC	231005	Autosomal recessive	3	Gba
1q22	1:155234451-155244626	GBA	Glucosidase, acid beta	606463	GBA	2629	ENSG00000177628,ENST00000368373.8	pseudogene GBAP ~16kb 3' to GBA	{Lewy body dementia, susceptibility to}	127750	Autosomal dominant	3	Gba
1q22	1:155234451-155244626	GBA	Glucosidase, acid beta	606463	GBA	2629	ENSG00000177628,ENST00000368373.8	pseudogene GBAP ~16kb 3' to GBA	{Parkinson disease, late-onset, susceptibility to}	168600	Autosomal dominant; Multifactorial	3	Gba
1q22	1:156082572-156140080	LMNA, LMN1, EMD2, FPLD2, CMD1A, HGPS	Lamin A/C	150330	LMNA	4000	ENSG00000160789,ENST00000448611.6		Cardiomyopathy, dilated, 1A	115200	Autosomal dominant	3	Lmna
1q22	1:156082572-156140080	LMNA, LMN1, EMD2, FPLD2, CMD1A, HGPS	Lamin A/C	150330	LMNA	4000	ENSG00000160789,ENST00000448611.6		Charcot-Marie-Tooth disease, type 2B1	605588	Autosomal recessive	3	Lmna
1q22	1:156082572-156140080	LMNA, LMN1, EMD2, FPLD2, CMD1A, HGPS	Lamin A/C	150330	LMNA	4000	ENSG00000160789,ENST00000448611.6		Emery-Dreifuss muscular dystrophy 2, autosomal dominant	181350	Autosomal dominant	3	Lmna
1q22	1:156082572-156140080	LMNA, LMN1, EMD2, FPLD2, CMD1A, HGPS	Lamin A/C	150330	LMNA	4000	ENSG00000160789,ENST00000448611.6		Emery-Dreifuss muscular dystrophy 3, autosomal recessive	616516	Autosomal recessive	3	Lmna
1q22	1:156082572-156140080	LMNA, LMN1, EMD2, FPLD2, CMD1A, HGPS	Lamin A/C	150330	LMNA	4000	ENSG00000160789,ENST00000448611.6		Heart-hand syndrome, Slovenian type	610140	Autosomal dominant	3	Lmna
1q22	1:156082572-156140080	LMNA, LMN1, EMD2, FPLD2, CMD1A, HGPS	Lamin A/C	150330	LMNA	4000	ENSG00000160789,ENST00000448611.6		Hutchinson-Gilford progeria	176670	Autosomal dominant	3	Lmna
1q22	1:156082572-156140080	LMNA, LMN1, EMD2, FPLD2, CMD1A, HGPS	Lamin A/C	150330	LMNA	4000	ENSG00000160789,ENST00000448611.6		Lipodystrophy, familial partial, type 2	151660	Autosomal dominant	3	Lmna
1q22	1:156082572-156140080	LMNA, LMN1, EMD2, FPLD2, CMD1A, HGPS	Lamin A/C	150330	LMNA	4000	ENSG00000160789,ENST00000448611.6		Malouf syndrome	212112	Autosomal dominant	3	Lmna
1q22	1:156082572-156140080	LMNA, LMN1, EMD2, FPLD2, CMD1A, HGPS	Lamin A/C	150330	LMNA	4000	ENSG00000160789,ENST00000448611.6		Mandibuloacral dysplasia	248370	Autosomal recessive	3	Lmna
1q22	1:156082572-156140080	LMNA, LMN1, EMD2, FPLD2, CMD1A, HGPS	Lamin A/C	150330	LMNA	4000	ENSG00000160789,ENST00000448611.6		Muscular dystrophy, congenital	613205	Autosomal dominant	3	Lmna
1q22	1:156082572-156140080	LMNA, LMN1, EMD2, FPLD2, CMD1A, HGPS	Lamin A/C	150330	LMNA	4000	ENSG00000160789,ENST00000448611.6		Restrictive dermopathy, lethal	275210	Autosomal recessive	3	Lmna
1q23.2	1:159171591-159203312	CADM3, IGSF4B, TSLL1, NECL1, SYNCAM3, CMT2FF	Cell adhesion molecule 3	609743	CADM3	57863	ENSG00000162706,ENST00000368125.9		Charcot-Marie-Tooth disease, axonal, type 2FF	619519	Autosomal dominant	3	Cadm3
1q23.2	1:160288593-160343249	COPA, AILJK	Coatomer protein complex, subunit alpha	601924	COPA	1314	ENSG00000122218,ENST00000368069.7		{Autoimmune interstitial lung, joint, and kidney disease}	616414	Autosomal dominant	3	Copa
1q23.3	1:161303593-161309968	MPZ, CMT1B, CMTDID, DSS, CHN2	Myelin protein zero	159440	MPZ	4359	ENSG00000158887,ENST00000533357.5		Charcot-Marie-Tooth disease, dominant intermediate D	607791	Autosomal dominant	3	Mpz
1q23.3	1:161303593-161309968	MPZ, CMT1B, CMTDID, DSS, CHN2	Myelin protein zero	159440	MPZ	4359	ENSG00000158887,ENST00000533357.5		Charcot-Marie-Tooth disease, type 1B	118200	Autosomal dominant	3	Mpz
1q23.3	1:161303593-161309968	MPZ, CMT1B, CMTDID, DSS, CHN2	Myelin protein zero	159440	MPZ	4359	ENSG00000158887,ENST00000533357.5		Charcot-Marie-Tooth disease, type 2I	607677	Autosomal dominant	3	Mpz
1q23.3	1:161303593-161309968	MPZ, CMT1B, CMTDID, DSS, CHN2	Myelin protein zero	159440	MPZ	4359	ENSG00000158887,ENST00000533357.5		Charcot-Marie-Tooth disease, type 2J	607736	Autosomal dominant	3	Mpz
1q23.3	1:161303593-161309968	MPZ, CMT1B, CMTDID, DSS, CHN2	Myelin protein zero	159440	MPZ	4359	ENSG00000158887,ENST00000533357.5		Dejerine-Sottas disease	145900	Autosomal dominant; Autosomal recessive	3	Mpz
1q23.3	1:161303593-161309968	MPZ, CMT1B, CMTDID, DSS, CHN2	Myelin protein zero	159440	MPZ	4359	ENSG00000158887,ENST00000533357.5		Hypomyelinating neuropathy, congenital, 2	618184	Autosomal dominant	3	Mpz
1q23.3	1:161303593-161309968	MPZ, CMT1B, CMTDID, DSS, CHN2	Myelin protein zero	159440	MPZ	4359	ENSG00000158887,ENST00000533357.5		Roussy-Levy syndrome	180800	Autosomal dominant	3	Mpz
1q25	1:180300000-185800000	AD14	Alzheimer disease 14	611154		100188754		max lod at D1S218	{Alzheimer disease-14}	611154		2
1q25.3	1:183555561-183590913	NCF2	Neutrophil cytosolic factor-2, 65kD	608515	NCF2	4688	ENSG00000116701,ENST00000367535.8		Chronic granulomatous disease 2, autosomal recessive	233710	Autosomal recessive	3	Ncf2
1q31	1:193800000-198700000	CELIAC7	Celiac disease, susceptibility to, 7	612005		100301522		associated with rs2816316	{Celiac disease, susceptibility to, 7}	612005		2
1q32.1	1:198700000-207100000	IBD23	Inflammatory bowel disease 23	612381		100240733		associated with rs3024505	{Inflammatory bowel disease 23}	612381		2
1q32.1	1:200891073-200915741	INAVA, C1orf106, IBD29	Innate immunity activator	618051	INAVA	55765	ENSG00000163362,ENST00000413687.3		{Inflammatory bowel disease 29}	618077	Autosomal dominant	3	Inava
1q32.1	1:204154818-204166336	REN, RTD, ADTKD4	Renin	179820	REN	5972	ENSG00000143839,ENST00000272190.9	~24cM distal to AT3	Renal tubular dysgenesis	267430	Autosomal recessive	3	Ren1,Ren2
1q32.1	1:204154818-204166336	REN, RTD, ADTKD4	Renin	179820	REN	5972	ENSG00000143839,ENST00000272190.9	~24cM distal to AT3	Tubulointerstitial kidney disease, autosomal dominant, 4	613092	Autosomal dominant	3	Ren1,Ren2
1q32.1	1:204154818-204166336	REN, RTD, ADTKD4	Renin	179820	REN	5972	ENSG00000143839,ENST00000272190.9	~24cM distal to AT3	[Hyperproreninemia]			3	Ren1,Ren2
1q32.1	1:206767601-206772493	IL10, CSIF, GVHDS	Interleukin-10	124092	IL10	3586	ENSG00000136634,ENST00000423557.1		{Graft-versus-host disease, protection against}	614395		3	Il10
1q32.1	1:206767601-206772493	IL10, CSIF, GVHDS	Interleukin-10	124092	IL10	3586	ENSG00000136634,ENST00000423557.1		{HIV-1, susceptibility to}	609423		3	Il10
1q32.1	1:206767601-206772493	IL10, CSIF, GVHDS	Interleukin-10	124092	IL10	3586	ENSG00000136634,ENST00000423557.1		{Rheumatoid arthritis, progression of}	180300		3	Il10
1q32	1:211300000-214400000	PARK16	Parkinson disease 16	613164		100359403		associated with rs823128	{Parkinson disease 16}	613164		2
1q41	1:214400000-223900000	RMD1	Rippling muscle disease 1	600332		6022			Rippling muscle disease-1	600332	Autosomal dominant	2
1q41	1:223108400-223143280	TLR5, TIL3, SLEB1, MELIOS	Toll-like receptor-5	603031	TLR5	7100	ENSG00000187554,ENST00000642603.2		{Legionnaire disease, susceptibility to}	608556		3	Tlr5
1q41	1:223108400-223143280	TLR5, TIL3, SLEB1, MELIOS	Toll-like receptor-5	603031	TLR5	7100	ENSG00000187554,ENST00000642603.2		{Melioidosis, susceptibility to}	615557	Autosomal dominant	3	Tlr5
1q41	1:223108400-223143280	TLR5, TIL3, SLEB1, MELIOS	Toll-like receptor-5	603031	TLR5	7100	ENSG00000187554,ENST00000642603.2		{Systemic lupus erythematosus, resistance to}	601744		3	Tlr5
1q41	1:223108400-223143280	TLR5, TIL3, SLEB1, MELIOS	Toll-like receptor-5	603031	TLR5	7100	ENSG00000187554,ENST00000642603.2		{Systemic lupus erythematosus, susceptibility to, 1}	601744		3	Tlr5
1q42.13	1:226870593-226903828	PSEN2, AD4, STM2, CMD1V	Presenilin 2	600759	PSEN2	5664	ENSG00000143801,ENST00000366783.8		Alzheimer disease-4	606889	Autosomal dominant	3	Psen2
1q42.13	1:226870593-226903828	PSEN2, AD4, STM2, CMD1V	Presenilin 2	600759	PSEN2	5664	ENSG00000143801,ENST00000366783.8		Cardiomyopathy, dilated, 1V	613697	Autosomal dominant	3	Psen2
2p25.1	2:9488485-9555829	ADAM17, TACE, NISBD1	ADAM metallopeptidase domain 17	603639	ADAM17	6868	ENSG00000151694,ENST00000648548.1	mutation identified in 1 NISBD1 family	?Inflammatory skin and bowel disease, neonatal, 1	614328	Autosomal recessive	3	Adam17
2p23.3	2:27309491-27323096	MPV17, MTDPS6, CMT2EE	Mitochondrial inner membrane protein MPV17	137960	MPV17	4358	ENSG00000115204,ENST00000380044.6		Charcot-Marie-Tooth disease, axonal, type 2EE	618400	Autosomal recessive	3	Mpv17
2p23.3	2:27309491-27323096	MPV17, MTDPS6, CMT2EE	Mitochondrial inner membrane protein MPV17	137960	MPV17	4358	ENSG00000115204,ENST00000380044.6		Mitochondrial DNA depletion syndrome 6 (hepatocerebral type)	256810	Autosomal recessive	3	Mpv17
2p21	2:43831941-43882987	ABCG8, GBD4, STSL1	ATP-binding cassette, subfamily G, member 8	605460	ABCG8	64241	ENSG00000143921,ENST00000272286.4		Sitosterolemia 1	210250	Autosomal recessive	3	Abcg8
2p21	2:43831941-43882987	ABCG8, GBD4, STSL1	ATP-binding cassette, subfamily G, member 8	605460	ABCG8	64241	ENSG00000143921,ENST00000272286.4		{Gallbladder disease 4}	611465		3	Abcg8
2p13	2:73300000-74800000	PARK3	Parkinson disease 3	602404		5072			{Parkinson disease 3}	602404		2
2p13.1	2:74529404-74533555	HTRA2, OMI, PARK13, PRSS25, MGCA8	HTRA serine peptidase 2	606441	HTRA2	27429	ENSG00000115317,ENST00000437202.1		3-methylglutaconic aciduria, type VIII	617248	Autosomal recessive	3	Htra2
2p13.1	2:74529404-74533555	HTRA2, OMI, PARK13, PRSS25, MGCA8	HTRA serine peptidase 2	606441	HTRA2	27429	ENSG00000115317,ENST00000437202.1		{Parkinson disease 13}	610297		3	Htra2
2q	2:93900000-242193529	COPD	Pulmonary disease, chronic obstructive, severe early-onset	606963		260431		?SERPINE2	Pulmonary disease, chronic obstructive, severe early-onset	606963		2
2q11-q12	2:96000000-108700000	CELIAC8	Celiac disease, susceptibility to, 8	612006		100188870		associated with rs917997 and rs13015714	{Celiac disease, susceptibility to, 8}	612006		2
2q11.2	2:97712029-97744326	ZAP70, SRK, ADMIO2, IMD48	Zeta-chain associated protein kinase, 70kD (syk-related tyrosine kinase)	176947	ZAP70	7535	ENSG00000115085,ENST00000264972.10		Autoimmune disease, multisystem, infantile-onset, 2	617006	Autosomal recessive	3	Zap70
2q11.2	2:97712029-97744326	ZAP70, SRK, ADMIO2, IMD48	Zeta-chain associated protein kinase, 70kD (syk-related tyrosine kinase)	176947	ZAP70	7535	ENSG00000115085,ENST00000264972.10		Immunodeficiency 48	269840	Autosomal recessive	3	Zap70
2q14.1	2:112911164-112918881	IL37, IL1F7, FIL1Z, IL1H4, IL1RP1, IBD31	Interleukin 37	605510	IL37	27178	ENSG00000125571,ENST00000263326.8	mutation identified in 1 IBD31 patient	?Inflammatory bowel disease (infantile ulcerative colitis) 31	619398	Autosomal recessive	3
2q21.1-q22	2:129100000-147900000	CHDS2	Coronary heart disease, susceptibility to, 2	608316		387584			{Coronary heart disease, susceptibility to, 2}	608316		2
2q31.1	2:176116777-176119936	HOXD10, HOX4D	Homeo box-D10	142984	HOXD10	3236	ENSG00000128710,ENST00000249501.5		Charcot-Marie-Tooth disease, foot deformity of	192950	Autosomal dominant	3	Hoxd10
2q31.1	2:176116777-176119936	HOXD10, HOX4D	Homeo box-D10	142984	HOXD10	3236	ENSG00000128710,ENST00000249501.5		Vertical talus, congenital	192950	Autosomal dominant	3	Hoxd10
2q31.2	2:177623243-178108338	PDE11A, PDE11A1, PDE11A2, PDE11A3, PPNAD2	Phosphodiesterase 11A	604961	PDE11A	50940	ENSG00000128655,ENST00000389683.7		Pigmented nodular adrenocortical disease, primary, 2	610475	Autosomal dominant	3	Pde11a
2q33.1-q33.2	2:202376309-202567750	BMPR2, PPH1, POVD1	Bone morphogenetic receptor, type II	600799	BMPR2	659	ENSG00000204217,ENST00000374580.10		Pulmonary hypertension, familial primary, 1, with or without HHT	178600	Autosomal dominant	3	Bmpr2
2q33.1-q33.2	2:202376309-202567750	BMPR2, PPH1, POVD1	Bone morphogenetic receptor, type II	600799	BMPR2	659	ENSG00000204217,ENST00000374580.10		Pulmonary hypertension, primary, fenfluramine or dexfenfluramine-associated	178600	Autosomal dominant	3	Bmpr2
2q33.1-q33.2	2:202376309-202567750	BMPR2, PPH1, POVD1	Bone morphogenetic receptor, type II	600799	BMPR2	659	ENSG00000204217,ENST00000374580.10		Pulmonary venoocclusive disease 1	265450	Autosomal dominant	3	Bmpr2
2q33.2	2:203867770-203873964	CTLA4, IDDM12, CELIAC3, ALPS5	Cytotoxic T-lymphocyte-associated serine esterase-4	123890	CTLA4	1493	ENSG00000163599,ENST00000295854.10		Autoimmune lymphoproliferative syndrome, type V	616100	Autosomal dominant	3	Ctla4
2q33.2	2:203867770-203873964	CTLA4, IDDM12, CELIAC3, ALPS5	Cytotoxic T-lymphocyte-associated serine esterase-4	123890	CTLA4	1493	ENSG00000163599,ENST00000295854.10		{Celiac disease, susceptibility to, 3}	609755		3	Ctla4
2q33.2	2:203867770-203873964	CTLA4, IDDM12, CELIAC3, ALPS5	Cytotoxic T-lymphocyte-associated serine esterase-4	123890	CTLA4	1493	ENSG00000163599,ENST00000295854.10		{Diabetes mellitus, insulin-dependent, 12}	601388		3	Ctla4
2q33.2	2:203867770-203873964	CTLA4, IDDM12, CELIAC3, ALPS5	Cytotoxic T-lymphocyte-associated serine esterase-4	123890	CTLA4	1493	ENSG00000163599,ENST00000295854.10		{Hashimoto thyroiditis}	140300	Autosomal dominant	3	Ctla4
2q33.2	2:203867770-203873964	CTLA4, IDDM12, CELIAC3, ALPS5	Cytotoxic T-lymphocyte-associated serine esterase-4	123890	CTLA4	1493	ENSG00000163599,ENST00000295854.10		{Systemic lupus erythematosus, susceptibility to}	152700	Autosomal dominant	3	Ctla4
2q36.1	2:222566898-222656091	FARSB, FARSLB, RILDBC1	Phenylalanine-tRNA synthetase-like, beta subunit	609690	FARSB	10056	ENSG00000116120,ENST00000281828.8		Rajab interstitial lung disease with brain calcifications 1	613658	Autosomal recessive	3	Farsb
2q36.3	2:226731311-226799819	IRS1	Insulin receptor substrate-1	147545	IRS1	3667	ENSG00000169047,ENST00000305123.6		{Coronary artery disease, susceptibility to}			3	Irs1
2q36.3	2:226731311-226799819	IRS1	Insulin receptor substrate-1	147545	IRS1	3667	ENSG00000169047,ENST00000305123.6		{Type 2 diabetes mellitus, susceptibility to}	125853	Autosomal dominant	3	Irs1
2q37.1	2:230165185-230225728	SP110, IFI41, IFI75, VODI	SP110 nuclear body protein (interferon-induced protein 41, 30kD; interferon-induced protein 75, 52kD)	604457	SP110	3431	ENSG00000135899,ENST00000540870.5		Hepatic venoocclusive disease with immunodeficiency	235550	Autosomal recessive	3	Sp110
2q37.1	2:230165185-230225728	SP110, IFI41, IFI75, VODI	SP110 nuclear body protein (interferon-induced protein 41, 30kD; interferon-induced protein 75, 52kD)	604457	SP110	3431	ENSG00000135899,ENST00000540870.5		{Mycobacterium tuberculosis, susceptibility to}	607948		3	Sp110
2q37.1	2:232697330-232860604	GIGYF2, KIAA0642, PARK11	GRB10-interacting GYF protein 2	612003	GIGYF2	26058	ENSG00000204120,ENST00000373563.9		{Parkinson disease 11}	607688		3	Gigyf2
2q37.1	2:233251646-233295673	ATG16L1, APG16L, IBD10	Autophagy related 16 like 1	610767	ATG16L1	55054	ENSG00000085978,ENST00000392018.1		{Inflammatory bowel disease (Crohn disease) 10}	611081		3	Atg16l1
2q37.1	2:233307815-233347065	SAG, RP47	S-antigen; retina and pineal gland (arrestin)	181031	SAG	6295	ENSG00000130561,ENST00000409110.6		Oguchi disease-1	258100	Autosomal recessive	3	Sag
2q37.1	2:233307815-233347065	SAG, RP47	S-antigen; retina and pineal gland (arrestin)	181031	SAG	6295	ENSG00000130561,ENST00000409110.6		Retinitis pigmentosa 47	613758		3	Sag
2q37.3	2:241849880-241858907	PDCD1, SLEB2	Programmed cell death 1	600244	PDCD1	5133	ENSG00000188389,ENST00000334409.10		{Multiple sclerosis, disease progression, modifier of}	126200	Multifactorial	3	Pdcd1
2q37.3	2:241849880-241858907	PDCD1, SLEB2	Programmed cell death 1	600244	PDCD1	5133	ENSG00000188389,ENST00000334409.10		{Systemic lupus erythematosus, susceptibility to, 2}	605218		3	Pdcd1
3p26	3:4000000-8100000	IBD9	Inflammatory bowel disease 9	608448		317669			{Inflammatory bowel disease 9}	608448		2
3p26-p24.2	3:4000000-26300000	MYMY1, MYMY	Moyamoya disease	252350		50960		max lod at D3S3050	Moyamoya disease	252350	Autosomal recessive	2
3p25.3	3:8733801-8746757	CAV3, LQT9, MPDT, RMD2	Caveolin-3	601253	CAV3	859	ENSG00000182533,ENST00000397368.2	within 7-10kb of OXTR	Cardiomyopathy, familial hypertrophic	192600	Autosomal dominant; Digenic dominant	3	Cav3
3p25.3	3:8733801-8746757	CAV3, LQT9, MPDT, RMD2	Caveolin-3	601253	CAV3	859	ENSG00000182533,ENST00000397368.2	within 7-10kb of OXTR	Creatine phosphokinase, elevated serum	123320	Autosomal dominant	3	Cav3
3p25.3	3:8733801-8746757	CAV3, LQT9, MPDT, RMD2	Caveolin-3	601253	CAV3	859	ENSG00000182533,ENST00000397368.2	within 7-10kb of OXTR	Long QT syndrome 9	611818	Autosomal dominant	3	Cav3
3p25.3	3:8733801-8746757	CAV3, LQT9, MPDT, RMD2	Caveolin-3	601253	CAV3	859	ENSG00000182533,ENST00000397368.2	within 7-10kb of OXTR	Myopathy, distal, Tateyama type	614321	Autosomal dominant	3	Cav3
3p25.3	3:8733801-8746757	CAV3, LQT9, MPDT, RMD2	Caveolin-3	601253	CAV3	859	ENSG00000182533,ENST00000397368.2	within 7-10kb of OXTR	Rippling muscle disease 2	606072	Autosomal dominant	3	Cav3
3p22.2	3:39263493-39281734	CX3CR1, GPR13, V28	Chemokine (C-X3-C) receptor 1 (G protein-coupled receptor-13)	601470	CX3CR1	1524	ENSG00000168329,ENST00000541347.5		{Coronary artery disease, resistance to}	607339		3	Cx3cr1
3p22.2	3:39263493-39281734	CX3CR1, GPR13, V28	Chemokine (C-X3-C) receptor 1 (G protein-coupled receptor-13)	601470	CX3CR1	1524	ENSG00000168329,ENST00000541347.5		{Macular degeneration, age-related, 12}	613784		3	Cx3cr1
3p22.2	3:39263493-39281734	CX3CR1, GPR13, V28	Chemokine (C-X3-C) receptor 1 (G protein-coupled receptor-13)	601470	CX3CR1	1524	ENSG00000168329,ENST00000541347.5		{Rapid progression to AIDS from HIV1 infection}	609423		3	Cx3cr1
3p21.3	3:44200000-50600000	IBD12	Inflammatory bowel disease 12	612241		100188952			{Inflammatory bowel disease 12}	612241		2
3p21	3:52300000-54400000	CELIAC9	Celiac disease, susceptibility to, 9	612007		100188871		associated with rs6441961	{Celiac disease, susceptibility to, 9}	612007		2
3p21	3:52300000-54400000	HSCR6	Hirschsprung disease, susceptibility to, 6	606874		246321			{Hirschsprung disease, susceptibility to, 6}	606874		2
3p12.2	3:81489702-81761644	GBE1, GSD4, APBD	Glycogen branching enzyme	607839	GBE1	2632	ENSG00000114480,ENST00000429644.7		Glycogen storage disease IV	232500	Autosomal recessive	3	Gbe1
3p12.2	3:81489702-81761644	GBE1, GSD4, APBD	Glycogen branching enzyme	607839	GBE1	2632	ENSG00000114480,ENST00000429644.7		Polyglucosan body disease, adult form	263570	Autosomal recessive	3	Gbe1
3q13	3:119300000-122200000	CHDS5	Coronary heart disease, susceptibility to, 5	608901					{Coronary heart disease, susceptibility to, 5}	608901		2
3q13.33	3:119468954-119494707	POGLUT1, CLP46, KTELC1, RUMI, C3orf9, DDD4, LGMDR21	Protein O-glucosyltransferase 1	615618	POGLUT1	56983	ENSG00000163389,ENST00000295588.9	mutation identified in 1 LGMDR21 family	?Muscular dystrophy, limb-girdle, autosomal recessive 21	617232	Autosomal recessive	3	Poglut1
3q13.33	3:119468954-119494707	POGLUT1, CLP46, KTELC1, RUMI, C3orf9, DDD4, LGMDR21	Protein O-glucosyltransferase 1	615618	POGLUT1	56983	ENSG00000163389,ENST00000295588.9	mutation identified in 1 LGMDR21 family	Dowling-Degos disease 4	615696	Autosomal dominant	3	Poglut1
3q21.3	3:128052436-128071682	SEC61A1, SEC61, ADTKD5	SEC61 translocon, alpha-1 subunit	609213	SEC61A1	29927	ENSG00000058262,ENST00000243253.8		Tubulointerstitial kidney disease, autosomal dominant, 5	617056	Autosomal dominant	3	Sec61a1
3q21.3	3:128726182-128814797	RAB7, CMT2B, PSN	Ras-associated protein RAB7	602298	RAB7A	7879	ENSG00000075785,ENST00000265062.8		Charcot-Marie-Tooth disease, type 2B	600882	Autosomal dominant	3	Rab7
3q22.1	3:130850594-131016711	ATP2C1, BCPM, HHD	ATPase, Ca(2+)-sequestering	604384	ATP2C1	27032	ENSG00000017260,ENST00000533801.6		Hailey-Hailey disease	169600	Autosomal dominant	3	Atp2c1
3q22-q24	3:136000000-149200000	AD15	Alzheimer disease 15	611155				max lod at D3S1579	{Alzheimer disease-15}	611155		2
3q22	3:136000000-139000000	PARK21	Parkinson disease 21	616361		108353827		conflicting mapping on 20pter-p12	Parkinson disease 21	616361	Autosomal dominant	2
3q22.3	3:138061989-138115861	DZIP1L, DZIP2, PKD5	DAZ-interacting zinc finger protein 1-like	617570	DZIP1L	199221	ENSG00000158163,ENST00000469243.5		Polycystic kidney disease 5	617610	Autosomal recessive	3	Dzip1l
3q24	3:148991514-149031774	GYG1, GSD15	Glycogenin 1	603942	GYG1	2992	ENSG00000163754,ENST00000296048.10	mutation identified in 1 GSD15 patient	?Glycogen storage disease XV	613507	Autosomal recessive	3	Gyg
3q24	3:148991514-149031774	GYG1, GSD15	Glycogenin 1	603942	GYG1	2992	ENSG00000163754,ENST00000296048.10	mutation identified in 1 GSD15 patient	Polyglucosan body myopathy 2	616199	Autosomal recessive	3	Gyg
3q25.2	3:155024201-155183728	MME, CD10, CALLA, NEP, CMT2T, SCA43	Membrane metallo-endopeptidase (common acute lymphocytic leukemia antigen)	120520	MME	4311	ENSG00000196549,ENST00000460393.6	mutation identified in 1 SCA43 family	?Spinocerebellar ataxia 43	617018	Autosomal dominant	3	Mme
3q25.2	3:155024201-155183728	MME, CD10, CALLA, NEP, CMT2T, SCA43	Membrane metallo-endopeptidase (common acute lymphocytic leukemia antigen)	120520	MME	4311	ENSG00000196549,ENST00000460393.6	mutation identified in 1 SCA43 family	Charcot-Marie-Tooth disease, axonal, type 2T	617017	Autosomal dominant; Autosomal recessive	3	Mme
3q25-q26	3:159300000-183000000	CELIAC10	Celiac disease, susceptibility to, 10	612008		100188872		associated with rs17810546	{Celiac disease, susceptibility to, 10}	612008		2
3q26.33	3:179396087-179451469	GNB4, CMTD1F	Guanine nucleotide-binding protein, beta-4	610863	GNB4	59345	ENSG00000114450,ENST00000232564.8		Charcot-Marie-Tooth disease, dominant intermediate F	615185	Autosomal dominant	3	Gnb4
3q27.1	3:184314605-184335357	EIF4G1, EIF4G, PARK18	Eukaryotic translation initiation factor 4 gamma, 1	600495	EIF4G1	1981	ENSG00000114867,ENST00000382330.7	amplified in squamous cell lung cancer	{Parkinson disease 18}	614251	Autosomal dominant	3	Eif4g1
3q27.3	3:186570719-186585792	DNAJB11, HEDJ, DJ9, ABBP2, PKD6	DNAJ/HSP40 homolog, subfamily B, member 11	611341	DNAJB11	51726	ENSG00000090520,ENST00000265028.8		Polycystic kidney disease 6 with or without polycystic liver disease	618061	Autosomal dominant	3	Dnajb11
3q28	3:188200000-192600000	CELIAC11	Celiac disease, susceptibility to, 11	612009		100188873		associated with rs1464510	{Celiac disease, susceptibility to, 11}	612009		2
4p16.3	4:3074680-3243959	HTT, HD, IT15, LOMARS	Huntingtin	613004	HTT	3064	ENSG00000197386,ENST00000355072.11	distal to D4S10	Huntington disease	143100	Autosomal dominant	3	Htt
4p16.3	4:3074680-3243959	HTT, HD, IT15, LOMARS	Huntingtin	613004	HTT	3064	ENSG00000197386,ENST00000355072.11	distal to D4S10	Lopes-Maciel-Rodan syndrome	617435	Autosomal recessive	3	Htt
4p15.32	4:15968225-16084058	PROM1, PROML1, AC133, RP41, CORD12, CD133, MCDR2, STGD4	Prominin 1	604365	PROM1	8842	ENSG00000007062,ENST00000508167.5		Cone-rod dystrophy 12	612657	Autosomal dominant; Autosomal recessive	3	Prom1
4p15.32	4:15968225-16084058	PROM1, PROML1, AC133, RP41, CORD12, CD133, MCDR2, STGD4	Prominin 1	604365	PROM1	8842	ENSG00000007062,ENST00000508167.5		Macular dystrophy, retinal, 2	608051	Autosomal dominant	3	Prom1
4p15.32	4:15968225-16084058	PROM1, PROML1, AC133, RP41, CORD12, CD133, MCDR2, STGD4	Prominin 1	604365	PROM1	8842	ENSG00000007062,ENST00000508167.5		Retinitis pigmentosa 41	612095	Autosomal recessive	3	Prom1
4p15.32	4:15968225-16084058	PROM1, PROML1, AC133, RP41, CORD12, CD133, MCDR2, STGD4	Prominin 1	604365	PROM1	8842	ENSG00000007062,ENST00000508167.5		Stargardt disease 4	603786	Autosomal dominant	3	Prom1
4p15.3	4:17700000-21300000	HDL3, HLN2	Huntington disease-like 3	604802		53369			Huntington disease-like 3	604802	Autosomal recessive	2
4p13	4:41256927-41268454	UCHL1, PARK5, SPG79, NDGOA	Ubiquitin C-terminal esterase L1	191342	UCHL1	7345	ENSG00000154277,ENST00000284440.9	mutation identified in 1 PARK5 family	Spastic paraplegia 79, autosomal recessive	615491	Autosomal recessive	3	Uchl1
4p13	4:41256927-41268454	UCHL1, PARK5, SPG79, NDGOA	Ubiquitin C-terminal esterase L1	191342	UCHL1	7345	ENSG00000154277,ENST00000284440.9	mutation identified in 1 PARK5 family	{?Parkinson disease 5, susceptibility to}	613643	Autosomal dominant	3	Uchl1
4p13	4:41744081-41748724	PHOX2B, NBPHOX, PMX2B, NBLST2, CCHS	Paired mesoderm homeo box 2B	603851	PHOX2B	8929	ENSG00000109132,ENST00000226382.4		Central hypoventilation syndrome, congenital, 1, with or without Hirschsprung disease	209880	Autosomal dominant	3	Phox2b
4p13	4:41744081-41748724	PHOX2B, NBPHOX, PMX2B, NBLST2, CCHS	Paired mesoderm homeo box 2B	603851	PHOX2B	8929	ENSG00000109132,ENST00000226382.4		Neuroblastoma with Hirschsprung disease	613013		3	Phox2b
4p13	4:41744081-41748724	PHOX2B, NBPHOX, PMX2B, NBLST2, CCHS	Paired mesoderm homeo box 2B	603851	PHOX2B	8929	ENSG00000109132,ENST00000226382.4		{Neuroblastoma, susceptibility to, 2}	613013		3	Phox2b
4q13-q21	4:69400000-87100000	AIS4, VAMAS5	Autoimmune disease, susceptibility to, 4	609400		619405		between D4S392 and D4S3042	{Autoimmune disease, susceptibility to, 4}	609400		2
4q22.1	4:88007634-88077778	PKD2	Polycystin-2	173910	PKD2	5311	ENSG00000118762,ENST00000237596.7		Polycystic kidney disease 2	613095	Autosomal dominant	3	Pkd2
4q22.1	4:88257616-88284669	PPM1K, PP2CM, PTMP, MSUDMV	Protein phosphatase, PP2C domain-containing, 1K	611065	PPM1K	152926	ENSG00000163644,ENST00000608933.6	mutation identified in 1 MSUDMV family	?Maple syrup urine disease, mild variant	615135		3	Ppm1k
4q22.1	4:89724098-89838323	SNCA, NACP, PARK1, PARK4	Synuclein, alpha (non A4 component of amyloid precursor)	163890	SNCA	6622	ENSG00000145335,ENST00000394991.8		Dementia, Lewy body	127750	Autosomal dominant	3	Snca
4q22.1	4:89724098-89838323	SNCA, NACP, PARK1, PARK4	Synuclein, alpha (non A4 component of amyloid precursor)	163890	SNCA	6622	ENSG00000145335,ENST00000394991.8		Parkinson disease 1	168601	Autosomal dominant	3	Snca
4q22.1	4:89724098-89838323	SNCA, NACP, PARK1, PARK4	Synuclein, alpha (non A4 component of amyloid precursor)	163890	SNCA	6622	ENSG00000145335,ENST00000394991.8		Parkinson disease 4	605543	Autosomal dominant	3	Snca
4q23	4:99336496-99352745	ADH1C, ADH3	Alcohol dehydrogenase IC (class I), gamma polypeptide	103730	ADH1C	126	ENSG00000248144,ENST00000515683.6		{Alcohol dependence, protection against}	103780	Multifactorial	3	Adh1
4q23	4:99336496-99352745	ADH1C, ADH3	Alcohol dehydrogenase IC (class I), gamma polypeptide	103730	ADH1C	126	ENSG00000248144,ENST00000515683.6		{Parkinson disease, susceptibility to}	168600	Autosomal dominant; Multifactorial	3	Adh1
4q27	4:119900000-122800000	CELIAC6, AIS5	Celiac disease, susceptibility to, 6	611598		100188846			{Autoimmune disease, susceptibility to, 5}	611598		2
4q27	4:119900000-122800000	CELIAC6, AIS5	Celiac disease, susceptibility to, 6	611598		100188846			{Celiac disease, susceptibility to, 6}	611598		2
4q31.3-q32.3	4:150200000-169200000	HSCR9	Hirschsprung disease, susceptibility to, 9	611644		100188850		between D4S3049 and D4S1566	{Hirschsprung disease, susceptibility to, 9}	611644		2
4q31.3	4:153152162-153339316	TRIM2, KIAA0517, CMT2R	Tripartite motif-containing protein 2	614141	TRIM2	23321	ENSG00000109654,ENST00000437508.7		Charcot-Marie-Tooth disease, type 2R	615490	Autosomal recessive	3	Trim2
5p13.2	5:37812676-37840043	GDNF, HSCR3	Glial cell line derived neurotrophic factor	600837	GDNF	2668	ENSG00000168621,ENST00000326524.7		{Hirschsprung disease, susceptibility to, 3}	613711	Autosomal dominant	3	Gdnf
5p13.1	5:38400000-42500000	IBD18	Inflammatory bowel disease 18	612262		100190931		associated with rs1373692	{Inflammatory bowel disease 18}	612262		2
5q13.3	5:74640022-74721287	HEXB	Hexosaminidase B, beta polypeptide	606873	HEXB	3074	ENSG00000049860,ENST00000261416.12		Sandhoff disease, infantile, juvenile, and adult forms	268800	Autosomal recessive	3	Hexb
5q13.3	5:77180303-77428255	PDE8B, PPNAD3, ADSD	Phosphodiesterase 8B	603390	PDE8B	8622	ENSG00000113231,ENST00000346042.7		Pigmented nodular adrenocortical disease, primary, 3	614190		3	Pde8b
5q13.3	5:77180303-77428255	PDE8B, PPNAD3, ADSD	Phosphodiesterase 8B	603390	PDE8B	8622	ENSG00000113231,ENST00000346042.7		Striatal degeneration, autosomal dominant	609161	Autosomal dominant	3	Pde8b
5q22.2	5:112707497-112846238	APC, GS, FPC, BTPS2, DESMD	APC regulator of WNT signaling pathway	611731	APC	324	ENSG00000134982,ENST00000257430.9	150kb distal to MCC	Adenoma, periampullary, somatic	175100		3	Apc
5q22.2	5:112707497-112846238	APC, GS, FPC, BTPS2, DESMD	APC regulator of WNT signaling pathway	611731	APC	324	ENSG00000134982,ENST00000257430.9	150kb distal to MCC	Adenomatous polyposis coli	175100	Autosomal dominant	3	Apc
5q22.2	5:112707497-112846238	APC, GS, FPC, BTPS2, DESMD	APC regulator of WNT signaling pathway	611731	APC	324	ENSG00000134982,ENST00000257430.9	150kb distal to MCC	Brain tumor-polyposis syndrome 2	175100	Autosomal dominant	3	Apc
5q22.2	5:112707497-112846238	APC, GS, FPC, BTPS2, DESMD	APC regulator of WNT signaling pathway	611731	APC	324	ENSG00000134982,ENST00000257430.9	150kb distal to MCC	Colorectal cancer, somatic	114500		3	Apc
5q22.2	5:112707497-112846238	APC, GS, FPC, BTPS2, DESMD	APC regulator of WNT signaling pathway	611731	APC	324	ENSG00000134982,ENST00000257430.9	150kb distal to MCC	Desmoid disease, hereditary	135290	Autosomal dominant	3	Apc
5q22.2	5:112707497-112846238	APC, GS, FPC, BTPS2, DESMD	APC regulator of WNT signaling pathway	611731	APC	324	ENSG00000134982,ENST00000257430.9	150kb distal to MCC	Gardner syndrome	175100	Autosomal dominant	3	Apc
5q22.2	5:112707497-112846238	APC, GS, FPC, BTPS2, DESMD	APC regulator of WNT signaling pathway	611731	APC	324	ENSG00000134982,ENST00000257430.9	150kb distal to MCC	Gastric adenocarcinoma and proximal polyposis of the stomach	619182	Autosomal dominant	3	Apc
5q22.2	5:112707497-112846238	APC, GS, FPC, BTPS2, DESMD	APC regulator of WNT signaling pathway	611731	APC	324	ENSG00000134982,ENST00000257430.9	150kb distal to MCC	Gastric cancer, somatic	613659		3	Apc
5q22.2	5:112707497-112846238	APC, GS, FPC, BTPS2, DESMD	APC regulator of WNT signaling pathway	611731	APC	324	ENSG00000134982,ENST00000257430.9	150kb distal to MCC	Hepatoblastoma, somatic	114550		3	Apc
5q31.1	5:134601148-134632827	SAR1B, CMRD, SARA2, ANDD	Sar1a, S. cerevisiae, homolog 2	607690	SAR1B	51128	ENSG00000152700,ENST00000439578.5		Chylomicron retention disease	246700	Autosomal recessive	3	Sar1b
5q31-q33	5:140100000-160500000	AITD2	Autoimmune thyroid disease, susceptibility to, 2	608174		387579			{Autoimmune thyroid disease, susceptibility to, 2}	608174		2
5q31-q33	5:140100000-160500000	CELIAC2	Celiac disease, susceptibility to, 2	609754		317782			{Celiac disease, susceptibility to, 2}	609754		2
5q31	5:140100000-145100000	IBD5	Inflammatory bowel disease 5	606348		50941			{Inflammatory bowel disease 5}	606348		2
5q31	5:140100000-145100000	PDB4	Paget disease of bone 4	606263		94003			Paget disease of bone 4	606263	Autosomal dominant	2
5q31.3	5:140673904-140691369	HARS1, HARS, USH3B, CMT2W	Histidyl-tRNA synthetase 1	142810	HARS1	3035	ENSG00000170445,ENST00000438307.6		Charcot-Marie-Tooth disease, axonal, type 2W	616625	Autosomal dominant	3	Hars
5q31.3	5:140673904-140691369	HARS1, HARS, USH3B, CMT2W	Histidyl-tRNA synthetase 1	142810	HARS1	3035	ENSG00000170445,ENST00000438307.6		Usher syndrome type 3B	614504	Autosomal recessive	3	Hars
5q32	5:148982149-149063061	SH3TC2, KIAA1985, MNMN	SH3 domain and tetratricopeptide repeat domain 2	608206	SH3TC2	79628	ENSG00000169247,ENST00000515425.6		Charcot-Marie-Tooth disease, type 4C	601596	Autosomal recessive	3	Sh3tc2
5q32	5:148982149-149063061	SH3TC2, KIAA1985, MNMN	SH3 domain and tetratricopeptide repeat domain 2	608206	SH3TC2	79628	ENSG00000169247,ENST00000515425.6		Mononeuropathy of the median nerve, mild	613353	Autosomal dominant	3	Sh3tc2
5q33.1	5:150846520-150902401	IRGM, LRG47, IFI1, IBD19	Immunity-related GTPase family, M	608212	IRGM	345611	ENSG00000237693,ENST00000522154.1		{Inflammatory bowel disease (Crohn disease) 19}	612278		3	Igtp,Irgm1
5q33.1	5:150846520-150902401	IRGM, LRG47, IFI1, IBD19	Immunity-related GTPase family, M	608212	IRGM	345611	ENSG00000237693,ENST00000522154.1		{Mycobacterium tuberculosis, protection against}	607948		3	Igtp,Irgm1
5q35.3	5:179806392-179838077	SQSTM1, P62, PDB3, FTDALS3, NADGP, DMRV	Sequestosome 1	601530	SQSTM1	8878	ENSG00000161011,ENST00000360718.5		Frontotemporal dementia and/or amyotrophic lateral sclerosis 3	616437	Autosomal dominant	3	Sqstm1
5q35.3	5:179806392-179838077	SQSTM1, P62, PDB3, FTDALS3, NADGP, DMRV	Sequestosome 1	601530	SQSTM1	8878	ENSG00000161011,ENST00000360718.5		Myopathy, distal, with rimmed vacuoles	617158	Autosomal dominant	3	Sqstm1
5q35.3	5:179806392-179838077	SQSTM1, P62, PDB3, FTDALS3, NADGP, DMRV	Sequestosome 1	601530	SQSTM1	8878	ENSG00000161011,ENST00000360718.5		Neurodegeneration with ataxia, dystonia, and gaze palsy, childhood-onset	617145	Autosomal recessive	3	Sqstm1
5q35.3	5:179806392-179838077	SQSTM1, P62, PDB3, FTDALS3, NADGP, DMRV	Sequestosome 1	601530	SQSTM1	8878	ENSG00000161011,ENST00000360718.5		Paget disease of bone 3	167250	Autosomal dominant	3	Sqstm1
6p22.2	6:26087346-26098342	HFE, HLA-H, HFE1, MVCD7, TFQTL2	Homeostatic iron regulator	613609	HFE	3077	ENSG00000010704,ENST00000357618.10		Hemochromatosis	235200	Autosomal recessive	3	Hfe
6p22.2	6:26087346-26098342	HFE, HLA-H, HFE1, MVCD7, TFQTL2	Homeostatic iron regulator	613609	HFE	3077	ENSG00000010704,ENST00000357618.10		[Transferrin serum level QTL2]	614193		3	Hfe
6p22.2	6:26087346-26098342	HFE, HLA-H, HFE1, MVCD7, TFQTL2	Homeostatic iron regulator	613609	HFE	3077	ENSG00000010704,ENST00000357618.10		{Alzheimer disease, susceptibility to}	104300	Autosomal dominant	3	Hfe
6p22.2	6:26087346-26098342	HFE, HLA-H, HFE1, MVCD7, TFQTL2	Homeostatic iron regulator	613609	HFE	3077	ENSG00000010704,ENST00000357618.10		{Microvascular complications of diabetes 7}	612635		3	Hfe
6p22.2	6:26087346-26098342	HFE, HLA-H, HFE1, MVCD7, TFQTL2	Homeostatic iron regulator	613609	HFE	3077	ENSG00000010704,ENST00000357618.10		{Porphyria cutanea tarda, susceptibility to}	176100	Autosomal dominant; Autosomal recessive	3	Hfe
6p22.2	6:26087346-26098342	HFE, HLA-H, HFE1, MVCD7, TFQTL2	Homeostatic iron regulator	613609	HFE	3077	ENSG00000010704,ENST00000357618.10		{Porphyria variegata, susceptibility to}	176200	Autosomal dominant	3	Hfe
6p21.33	6:30653126-30673005	DHX16, DDX16, DBP2, PRP8, NMOAS	DEAH-box helicase 16	603405	DHX16	8449	ENSG00000204560,ENST00000376437.9		Neuromuscular disease and ocular or auditory anomalies with or without seizures	618733	Autosomal dominant	3	Dhx16
6p21.32	6:32637405-32654845	HLA-DQA1, CELIAC1	Major histocompatibility complex, class II, DQ alpha-1	146880	HLA-DQA1	3117	ENSG00000196735,ENST00000343139.11		{Celiac disease, susceptibility to}	212750	Autosomal recessive; Multifactorial	3	H2-Aa
6p21.32	6:32659466-32666656	HLA-DQB1, CELIAC1	Major histocompatibility complex, class II, DQ beta-1	604305	HLA-DQB1	3119	ENSG00000179344,ENST00000374943.8		{Celiac disease, susceptibility to}	212750	Autosomal recessive; Multifactorial	3
6p21.32	6:32659466-32666656	HLA-DQB1, CELIAC1	Major histocompatibility complex, class II, DQ beta-1	604305	HLA-DQB1	3119	ENSG00000179344,ENST00000374943.8		{Creutzfeldt-Jakob disease, variant, resistance to}	123400	Autosomal dominant	3
6p21.32	6:32659466-32666656	HLA-DQB1, CELIAC1	Major histocompatibility complex, class II, DQ beta-1	604305	HLA-DQB1	3119	ENSG00000179344,ENST00000374943.8		{Multiple sclerosis, susceptibility to, 1}	126200	Multifactorial	3
6p21.32	6:33075989-33089695	HLA-DPB1	Major histocompatibility complex, class II, DP beta-1	142858	HLA-DPB1	3115	ENSG00000223865,ENST00000418931.7		{Beryllium disease, chronic, susceptibility to}			3
6p21.3	6:33500000-36600000	IBD3	Inflammatory bowel disease 3	604519		30829			{Inflammatory bowel disease 3}	604519	Autosomal dominant	2
6p21.3	6:33500000-36600000	VAMAS6	Vitiligo-associated multiple autoimmune disease susceptibility 6	193200		246319		possible second locus on 1p31.3-p32.2	{Vitiligo-associated multiple autoimmune disease susceptibility 6}	193200	Autosomal recessive	2
6p21.2	6:36600000-40500000	AD17	Alzheimer disease 17	615080		101290498		associated with rs75932628T	Alzheimer disease 17	615080		2
6p12.3-p12.2	6:51614684-52087624	FCYT, PKHD1, ARPKD, PKD4	Fibrocystin	606702	PKHD1	5314	ENSG00000170927,ENST00000371117.8		Polycystic kidney disease 4, with or without hepatic disease	263200	Autosomal recessive	3	Pkhd1
6p11	6:58500000-59800000	AITD1	Autoimmune thyroid disease, susceptibility to, 1	608173		387578			{Autoimmune thyroid disease, susceptibility to, 1}	608173		2
6q13	6:73593378-73653991	SLC17A5, SIASD, SLD	Solute carrier family 17 (sodium phosphate), member 5	604322	SLC17A5	26503	ENSG00000119899,ENST00000355773.6		Salla disease	604369	Autosomal recessive	3	Slc17a5
6q13	6:73593378-73653991	SLC17A5, SIASD, SLD	Solute carrier family 17 (sodium phosphate), member 5	604322	SLC17A5	26503	ENSG00000119899,ENST00000355773.6		Sialic acid storage disorder, infantile	269920	Autosomal recessive	3	Slc17a5
6q14.1	6:79914813-79947552	ELOVL4, ADMD, STGD2, STGD3, ISQMR, SCA34	Elongation of very long chain fatty acids 4	605512	ELOVL4	6785	ENSG00000118402,ENST00000369816.5		Ichthyosis, spastic quadriplegia, and mental retardation	614457	Autosomal recessive	3	Elovl4
6q14.1	6:79914813-79947552	ELOVL4, ADMD, STGD2, STGD3, ISQMR, SCA34	Elongation of very long chain fatty acids 4	605512	ELOVL4	6785	ENSG00000118402,ENST00000369816.5		Spinocerebellar ataxia 34	133190	Autosomal dominant	3	Elovl4
6q14.1	6:79914813-79947552	ELOVL4, ADMD, STGD2, STGD3, ISQMR, SCA34	Elongation of very long chain fatty acids 4	605512	ELOVL4	6785	ENSG00000118402,ENST00000369816.5		Stargardt disease 3	600110	Autosomal dominant	3	Elovl4
6q14.1	6:80106609-80469087	BCKDHB, E1B	Branched chain keto acid dehydrogenase E1, beta polypeptide	248611	BCKDHB	594	ENSG00000083123,ENST00000356489.9		Maple syrup urine disease, type Ib	248600	Autosomal recessive	3	Bckdhb
6q21	6:107867755-107958207	SEC63, PCLD2	SEC63 homolog, protein translocation regulator	608648	SEC63	11231	ENSG00000025796,ENST00000369002.9		Polycystic liver disease 2	617004	Autosomal dominant	3	Sec63
6q21	6:109691295-109825430	FIG4, KIAA0274, SAC3, ALS11, YVS, BTOP	FIG4 phosphoinositide 5-phosphatase	609390	FIG4	9896	ENSG00000112367,ENST00000230124.8	mutation identified in 1 BTOP family	?Polymicrogyria, bilateral temporooccipital	612691	Autosomal recessive	3	Fig4
6q21	6:109691295-109825430	FIG4, KIAA0274, SAC3, ALS11, YVS, BTOP	FIG4 phosphoinositide 5-phosphatase	609390	FIG4	9896	ENSG00000112367,ENST00000230124.8	mutation identified in 1 BTOP family	Amyotrophic lateral sclerosis 11	612577	Autosomal dominant	3	Fig4
6q21	6:109691295-109825430	FIG4, KIAA0274, SAC3, ALS11, YVS, BTOP	FIG4 phosphoinositide 5-phosphatase	609390	FIG4	9896	ENSG00000112367,ENST00000230124.8	mutation identified in 1 BTOP family	Charcot-Marie-Tooth disease, type 4J	611228	Autosomal recessive	3	Fig4
6q21	6:109691295-109825430	FIG4, KIAA0274, SAC3, ALS11, YVS, BTOP	FIG4 phosphoinositide 5-phosphatase	609390	FIG4	9896	ENSG00000112367,ENST00000230124.8	mutation identified in 1 BTOP family	Yunis-Varon syndrome	216340	Autosomal recessive	3	Fig4
6q23.2	6:131808019-131895154	ENPP1, PDNP1, NPPS, M6S1, PCA1, ARHR2, COLED	Ectonucleotide pyrophosphatase/phosphodiesterase 1 (Ly-41 antigen, mouse, homolog of)	173335	ENPP1	5167	ENSG00000197594,ENST00000647893.1		Arterial calcification, generalized, of infancy, 1	208000	Autosomal recessive	3	Enpp1
6q23.2	6:131808019-131895154	ENPP1, PDNP1, NPPS, M6S1, PCA1, ARHR2, COLED	Ectonucleotide pyrophosphatase/phosphodiesterase 1 (Ly-41 antigen, mouse, homolog of)	173335	ENPP1	5167	ENSG00000197594,ENST00000647893.1		Cole disease	615522	Autosomal dominant	3	Enpp1
6q23.2	6:131808019-131895154	ENPP1, PDNP1, NPPS, M6S1, PCA1, ARHR2, COLED	Ectonucleotide pyrophosphatase/phosphodiesterase 1 (Ly-41 antigen, mouse, homolog of)	173335	ENPP1	5167	ENSG00000197594,ENST00000647893.1		Hypophosphatemic rickets, autosomal recessive, 2	613312	Autosomal recessive	3	Enpp1
6q23.2	6:131808019-131895154	ENPP1, PDNP1, NPPS, M6S1, PCA1, ARHR2, COLED	Ectonucleotide pyrophosphatase/phosphodiesterase 1 (Ly-41 antigen, mouse, homolog of)	173335	ENPP1	5167	ENSG00000197594,ENST00000647893.1		{Diabetes mellitus, non-insulin-dependent, susceptibility to}	125853	Autosomal dominant	3	Enpp1
6q23.2	6:131808019-131895154	ENPP1, PDNP1, NPPS, M6S1, PCA1, ARHR2, COLED	Ectonucleotide pyrophosphatase/phosphodiesterase 1 (Ly-41 antigen, mouse, homolog of)	173335	ENPP1	5167	ENSG00000197594,ENST00000647893.1		{Obesity, susceptibility to}	601665	Autosomal dominant; Autosomal recessive; Multifactorial	3	Enpp1
6q25.3	6:155200000-160600000	CELIAC12	Celiac disease, susceptibility to, 12	612010		100188874		in LD block containing TAGAP	{Celiac disease, susceptibility to, 12}	612010		2
6q25-q26	6:160531481-160664274	LPA	Apolipoprotein Lp(a)	152200	LPA	4018	ENSG00000198670,ENST00000316300.10	absent in mice	[LPA deficiency, congenital]	618807	Autosomal dominant	3	Plg
6q25-q26	6:160531481-160664274	LPA	Apolipoprotein Lp(a)	152200	LPA	4018	ENSG00000198670,ENST00000316300.10	absent in mice	{Coronary artery disease, susceptibility to}	618807	Autosomal dominant	3	Plg
6q26	6:161347416-162727801	PRKN, PARK2, PDJ	Parkin	602544	PRKN	5071	ENSG00000185345,ENST00000366898.6	shares 5' regulatory region and both 3' UTRs with PACRG	Adenocarcinoma of lung, somatic	211980		3	Prkn
6q26	6:161347416-162727801	PRKN, PARK2, PDJ	Parkin	602544	PRKN	5071	ENSG00000185345,ENST00000366898.6	shares 5' regulatory region and both 3' UTRs with PACRG	Ovarian cancer, somatic	167000		3	Prkn
6q26	6:161347416-162727801	PRKN, PARK2, PDJ	Parkin	602544	PRKN	5071	ENSG00000185345,ENST00000366898.6	shares 5' regulatory region and both 3' UTRs with PACRG	Parkinson disease, juvenile, type 2	600116	Autosomal recessive	3	Prkn
6q27	6:170554368-170572858	TBP, SCA17, HDL4	TATA box binding protein	600075	TBP	6908	ENSG00000112592,ENST00000540980.5		Spinocerebellar ataxia 17	607136	Autosomal dominant	3	Tbp
6q27	6:170554368-170572858	TBP, SCA17, HDL4	TATA box binding protein	600075	TBP	6908	ENSG00000112592,ENST00000540980.5		{Parkinson disease, susceptibility to}	168600	Autosomal dominant; Multifactorial	3	Tbp
7p15.3	7:22725888-22732001	IL6, IFNB2, BSF2, HSF, HGF	Interleukin-6 (interferon, beta-2)	147620	IL6	3569	ENSG00000136244,ENST00000258743.10		{Crohn disease-associated growth failure}	266600	Multifactorial	3	Il6
7p15.3	7:22725888-22732001	IL6, IFNB2, BSF2, HSF, HGF	Interleukin-6 (interferon, beta-2)	147620	IL6	3569	ENSG00000136244,ENST00000258743.10		{Intracranial hemorrhage in brain cerebrovascular malformations, susceptibility to}	108010	Somatic mutation	3	Il6
7p15.3	7:22725888-22732001	IL6, IFNB2, BSF2, HSF, HGF	Interleukin-6 (interferon, beta-2)	147620	IL6	3569	ENSG00000136244,ENST00000258743.10		{Kaposi sarcoma, susceptibility to}	148000	Autosomal dominant	3	Il6
7p15.3	7:22725888-22732001	IL6, IFNB2, BSF2, HSF, HGF	Interleukin-6 (interferon, beta-2)	147620	IL6	3569	ENSG00000136244,ENST00000258743.10		{Rheumatoid arthritis, systemic juvenile}	604302		3	Il6
7p15.3	7:22725888-22732001	IL6, IFNB2, BSF2, HSF, HGF	Interleukin-6 (interferon, beta-2)	147620	IL6	3569	ENSG00000136244,ENST00000258743.10		{Type 1 diabetes mellitus}	222100	Autosomal recessive	3	Il6
7p15.3	7:22725888-22732001	IL6, IFNB2, BSF2, HSF, HGF	Interleukin-6 (interferon, beta-2)	147620	IL6	3569	ENSG00000136244,ENST00000258743.10		{Type 2 diabetes mellitus}	125853	Autosomal dominant	3	Il6
7p15.2	7:26189919-26200774	HNRPA2B1, IBMPFD2	Heterogeneous nuclear ribonucleoprotein A2/B1	600124	HNRNPA2B1	3181	ENSG00000122566,ENST00000618183.5	mutation identified in 1 family	?Inclusion body myopathy with early-onset Paget disease with or without frontotemporal dementia 2	615422		3	Hnrnpa2b1
7p14.3	7:30594734-30634032	GARS1, GARS, SMAD1, CMT2D, HMN5A, SMAJI	Glycyl-tRNA synthetase 1	600287	GARS1	2617	ENSG00000106105,ENST00000675693.1		Charcot-Marie-Tooth disease, type 2D	601472	Autosomal dominant	3	Gars
7p14.3	7:30594734-30634032	GARS1, GARS, SMAD1, CMT2D, HMN5A, SMAJI	Glycyl-tRNA synthetase 1	600287	GARS1	2617	ENSG00000106105,ENST00000675693.1		Neuronopathy, distal hereditary motor, type VA	600794	Autosomal dominant	3	Gars
7p14.3	7:30594734-30634032	GARS1, GARS, SMAD1, CMT2D, HMN5A, SMAJI	Glycyl-tRNA synthetase 1	600287	GARS1	2617	ENSG00000106105,ENST00000675693.1		Spinal muscular atrophy, infantile, James type	619042	Autosomal dominant	3	Gars
7p14.1	7:37905931-37916816	SFRP4, FRPHE, PYL	Secreted frizzled-related protein 4	606570	SFRP4	6424	ENSG00000106483,ENST00000436072.7		Pyle disease	265900	Autosomal recessive	3	Sfrp4
7p13	7:44062726-44065566	PGAM2, PGAMM, GSD10	Phosphoglycerate mutase, muscle form	612931	PGAM2	5224	ENSG00000164708,ENST00000297283.4		Glycogen storage disease X	261670	Autosomal recessive	3	Pgam2
7p11.2	7:55019016-55211627	EGFR, NISBD2	Epidermal growth factor receptor	131550	EGFR	1956	ENSG00000146648,ENST00000455089.5	same as oncogene ERBB; mutation identified in 1 NISBD2 family	?Inflammatory skin and bowel disease, neonatal, 2	616069	Autosomal recessive	3	Egfr
7p11.2	7:55019016-55211627	EGFR, NISBD2	Epidermal growth factor receptor	131550	EGFR	1956	ENSG00000146648,ENST00000455089.5	same as oncogene ERBB; mutation identified in 1 NISBD2 family	Adenocarcinoma of lung, response to tyrosine kinase inhibitor in	211980	Autosomal dominant; Somatic mutation	3	Egfr
7p11.2	7:55019016-55211627	EGFR, NISBD2	Epidermal growth factor receptor	131550	EGFR	1956	ENSG00000146648,ENST00000455089.5	same as oncogene ERBB; mutation identified in 1 NISBD2 family	Nonsmall cell lung cancer, response to tyrosine kinase inhibitor in	211980	Autosomal dominant; Somatic mutation	3	Egfr
7p11.2	7:55019016-55211627	EGFR, NISBD2	Epidermal growth factor receptor	131550	EGFR	1956	ENSG00000146648,ENST00000455089.5	same as oncogene ERBB; mutation identified in 1 NISBD2 family	{Nonsmall cell lung cancer, susceptibility to}	211980	Autosomal dominant; Somatic mutation	3	Egfr
7p11.2	7:56101572-56106475	CHCHD2, PARK22	Coiled-coil-helix-coiled-coil-helix domain-containing protein 2	616244	CHCHD2	51142	ENSG00000106153,ENST00000395422.4		Parkinson disease 22, autosomal dominant	616710	Autosomal dominant	3	Chchd2
7q11.23	7:74774010-74789314	NCF1, CGD1	Neutrophil cytosolic factor-1, 47kD	608512	NCF1	653361	ENSG00000158517,ENST00000289473.10		Chronic granulomatous disease 1, autosomal recessive	233700	Autosomal recessive	3	Ncf1
7q11.23	7:76302672-76304291	HSPB1, HSP27, CMT2F, HMN2B	Heat-shock 27kD protein-1	602195	HSPB1	3315	ENSG00000106211,ENST00000248553.7		Charcot-Marie-Tooth disease, axonal, type 2F	606595	Autosomal dominant	3	Hspb1
7q11.23	7:76302672-76304291	HSPB1, HSP27, CMT2F, HMN2B	Heat-shock 27kD protein-1	602195	HSPB1	3315	ENSG00000106211,ENST00000248553.7		Neuronopathy, distal hereditary motor, type IIB	608634	Autosomal dominant	3	Hspb1
7q21.11	7:80602206-80679276	CD36, CHDS7, BDPLT10	CD36 antigen (collagen type I)	173510	CD36	948	ENSG00000135218,ENST00000394788.7		Platelet glycoprotein IV deficiency	608404	Autosomal recessive	3	Cd36
7q21.11	7:80602206-80679276	CD36, CHDS7, BDPLT10	CD36 antigen (collagen type I)	173510	CD36	948	ENSG00000135218,ENST00000394788.7		{Coronary heart disease, susceptibility to, 7}	610938		3	Cd36
7q21.11	7:80602206-80679276	CD36, CHDS7, BDPLT10	CD36 antigen (collagen type I)	173510	CD36	948	ENSG00000135218,ENST00000394788.7		{Malaria, cerebral, reduced risk of}	611162		3	Cd36
7q21.11	7:80602206-80679276	CD36, CHDS7, BDPLT10	CD36 antigen (collagen type I)	173510	CD36	948	ENSG00000135218,ENST00000394788.7		{Malaria, cerebral, susceptibility to}	611162		3	Cd36
7q21.12	7:87398987-87476721	ABCB4, PGY3, MDR3, ICP3	ATP-binding cassette, subfamily B, member 4 (P-glycoprotein-3/multiple drug resistance-3)	171060	ABCB4	5244	ENSG00000005471,ENST00000649586.2	within 500kb of MDR1	Cholestasis, intrahepatic, of pregnancy, 3	614972	Autosomal dominant; Autosomal recessive	3	Abcb4
7q21.12	7:87398987-87476721	ABCB4, PGY3, MDR3, ICP3	ATP-binding cassette, subfamily B, member 4 (P-glycoprotein-3/multiple drug resistance-3)	171060	ABCB4	5244	ENSG00000005471,ENST00000649586.2	within 500kb of MDR1	Cholestasis, progressive familial intrahepatic 3	602347	Autosomal recessive	3	Abcb4
7q21.12	7:87398987-87476721	ABCB4, PGY3, MDR3, ICP3	ATP-binding cassette, subfamily B, member 4 (P-glycoprotein-3/multiple drug resistance-3)	171060	ABCB4	5244	ENSG00000005471,ENST00000649586.2	within 500kb of MDR1	Gallbladder disease 1	600803	Autosomal dominant; Autosomal recessive	3	Abcb4
7q21.12	7:87503016-87713294	ABCB1, PGY1, MDR1, IBD13, CLCs	ATP-binding cassette, subfamily B, member 1 (P-glycoprotein-1/multiple drug resistance-1)	171050	ABCB1	5243	ENSG00000085563,ENST00000265724.8		{Colchicine resistance}	120080		3	Abcb1a,Abcb1b
7q21.12	7:87503016-87713294	ABCB1, PGY1, MDR1, IBD13, CLCs	ATP-binding cassette, subfamily B, member 1 (P-glycoprotein-1/multiple drug resistance-1)	171050	ABCB1	5243	ENSG00000085563,ENST00000265724.8		{Inflammatory bowel disease 13}	612244		3	Abcb1a,Abcb1b
7q21.3	7:95297675-95324531	PON1, PON, ESA, MVCD5	Paraoxonase-1	168820	PON1	5444	ENSG00000005421,ENST00000222381.8		{Coronary artery disease, susceptibility to}			3	Pon1
7q21.3	7:95297675-95324531	PON1, PON, ESA, MVCD5	Paraoxonase-1	168820	PON1	5444	ENSG00000005421,ENST00000222381.8		{Coronary artery spasm 2, susceptibility to			3	Pon1
7q21.3	7:95297675-95324531	PON1, PON, ESA, MVCD5	Paraoxonase-1	168820	PON1	5444	ENSG00000005421,ENST00000222381.8		{Microvascular complications of diabetes 5}	612633		3	Pon1
7q21.3	7:95297675-95324531	PON1, PON, ESA, MVCD5	Paraoxonase-1	168820	PON1	5444	ENSG00000005421,ENST00000222381.8		{Organophosphate poisoning, sensitivity to}			3	Pon1
7q21.3	7:95404861-95435027	PON2	Paraoxonase-2	602447	PON2	5445	ENSG00000105854,ENST00000222572.8		{Coronary artery disease, susceptibility to}			3	Pon2
7q22.1	7:99374253-99394815	ARPC1B, ARC41, IMD71	Actin-related protein 2/3 complex, subunit 1B	604223	ARPC1B	10095	ENSG00000130429,ENST00000646101.2		Immunodeficiency 71 with inflammatory disease and congenital thrombocytopenia	617718	Autosomal recessive	3	Arpc1b
7q22	7:104900000-107800000	IBD11	Inflammatory bowel disease 11	191390		100529151		associated with MUC3A	{Inflammatory bowel disease 11}	191390	Multifactorial	2
7q32.1	7:128937031-128950037	IRF5, IBD14, SLEB10	Interferon regulatory factor 5	607218	IRF5	3663	ENSG00000128604,ENST00000473745.5		{Inflammatory bowel disease 14}	612245		3	Irf5
7q32.1	7:128937031-128950037	IRF5, IBD14, SLEB10	Interferon regulatory factor 5	607218	IRF5	3663	ENSG00000128604,ENST00000473745.5		{Systemic lupus erythematosus, susceptibility to, 10}	612251		3	Irf5
7q36.1	7:150991016-151014587	NOS3	Nitric oxide synthase 3, endothelial cell	163729	NOS3	4846	ENSG00000164867,ENST00000297494.8		{Alzheimer disease, late-onset, susceptibility to}	104300	Autosomal dominant	3	Nos3
7q36.1	7:150991016-151014587	NOS3	Nitric oxide synthase 3, endothelial cell	163729	NOS3	4846	ENSG00000164867,ENST00000297494.8		{Coronary artery spasm 1, susceptibility to}			3	Nos3
7q36.1	7:150991016-151014587	NOS3	Nitric oxide synthase 3, endothelial cell	163729	NOS3	4846	ENSG00000164867,ENST00000297494.8		{Hypertension, pregnancy-induced}	189800	Autosomal dominant	3	Nos3
7q36.1	7:150991016-151014587	NOS3	Nitric oxide synthase 3, endothelial cell	163729	NOS3	4846	ENSG00000164867,ENST00000297494.8		{Hypertension, susceptibility to}	145500	Multifactorial	3	Nos3
7q36.1	7:150991016-151014587	NOS3	Nitric oxide synthase 3, endothelial cell	163729	NOS3	4846	ENSG00000164867,ENST00000297494.8		{Ischemic stroke, susceptibility to}	601367	Multifactorial	3	Nos3
7q36.1	7:150991016-151014587	NOS3	Nitric oxide synthase 3, endothelial cell	163729	NOS3	4846	ENSG00000164867,ENST00000297494.8		{Placental abruption}			3	Nos3
7q36.1	7:151556123-151877114	PRKAG2, WPWS, CMH6	Protein kinase, AMP-activated, noncatalytic, gamma-2	602743	PRKAG2	51422	ENSG00000106617,ENST00000392801.6		Cardiomyopathy, hypertrophic 6	600858	Autosomal dominant	3	Prkag2
7q36.1	7:151556123-151877114	PRKAG2, WPWS, CMH6	Protein kinase, AMP-activated, noncatalytic, gamma-2	602743	PRKAG2	51422	ENSG00000106617,ENST00000392801.6		Glycogen storage disease of heart, lethal congenital	261740	Autosomal dominant	3	Prkag2
7q36.1	7:151556123-151877114	PRKAG2, WPWS, CMH6	Protein kinase, AMP-activated, noncatalytic, gamma-2	602743	PRKAG2	51422	ENSG00000106617,ENST00000392801.6		Wolff-Parkinson-White syndrome	194200	Autosomal dominant	3	Prkag2
7q36	7:155200000-159345973	AD10	Alzheimer disease-10	609636		780912		max lod with D7S798	Alzheimer disease-10	609636	Autosomal dominant	2
Chr.7		AIS2, VAMAS3	Autoimmune disease, susceptibility to, 2	608391		378426			{Autoimmune disease, susceptibility to, 2}	608391		2
8p23.1	8:11676934-11760001	GATA4, ASD2, VSD1, TACHD, TOF	GATA-binding protein-4	600576	GATA4	2626	ENSG00000136574,ENST00000532059.6	mutations identified in 1 TACHD family	?Testicular anomalies with or without congenital heart disease	615542	Autosomal dominant	3	Gata4
8p23.1	8:11676934-11760001	GATA4, ASD2, VSD1, TACHD, TOF	GATA-binding protein-4	600576	GATA4	2626	ENSG00000136574,ENST00000532059.6	mutations identified in 1 TACHD family	Atrial septal defect 2	607941	Autosomal dominant	3	Gata4
8p23.1	8:11676934-11760001	GATA4, ASD2, VSD1, TACHD, TOF	GATA-binding protein-4	600576	GATA4	2626	ENSG00000136574,ENST00000532059.6	mutations identified in 1 TACHD family	Atrioventricular septal defect 4	614430	Autosomal dominant	3	Gata4
8p23.1	8:11676934-11760001	GATA4, ASD2, VSD1, TACHD, TOF	GATA-binding protein-4	600576	GATA4	2626	ENSG00000136574,ENST00000532059.6	mutations identified in 1 TACHD family	Tetralogy of Fallot	187500	Autosomal dominant	3	Gata4
8p23.1	8:11676934-11760001	GATA4, ASD2, VSD1, TACHD, TOF	GATA-binding protein-4	600576	GATA4	2626	ENSG00000136574,ENST00000532059.6	mutations identified in 1 TACHD family	Ventricular septal defect 1	614429	Autosomal dominant	3	Gata4
8p22	8:12800000-19200000	CHDS9	Coronary heart disease, susceptibility to, 9	612030		100188877		max lod at D8S1106	{Coronary heart disease, susceptibility to, 9}	612030		2
8p21.2	8:24950954-24956611	NEFL, CMT2E, CMT1F, CMTDIG	Neurofilament, light polypeptide	162280	NEFL	4747	ENSG00000277586,ENST00000610854.2		Charcot-Marie-Tooth disease, dominant intermediate G	617882	Autosomal dominant	3	Nefl
8p21.2	8:24950954-24956611	NEFL, CMT2E, CMT1F, CMTDIG	Neurofilament, light polypeptide	162280	NEFL	4747	ENSG00000277586,ENST00000610854.2		Charcot-Marie-Tooth disease, type 1F	607734	Autosomal dominant; Autosomal recessive	3	Nefl
8p21.2	8:24950954-24956611	NEFL, CMT2E, CMT1F, CMTDIG	Neurofilament, light polypeptide	162280	NEFL	4747	ENSG00000277586,ENST00000610854.2		Charcot-Marie-Tooth disease, type 2E	607684	Autosomal dominant	3	Nefl
8p12-q22	8:29000000-105100000	AD12	Alzheimer disease 12	611073		100188830		max lod at D8S1119	{Alzheimer disease 12}	611073		2
8q13-q23	8:69600000-116700000	CMT2H	Charcot-Marie-Tooth disease, axonal, type 2H	607731		619496		between D8S1807 and D8S548	Charcot-Marie-Tooth disease, axonal, type 2H	607731	Autosomal recessive	2
8q21.11	8:74234699-74321539	JPH1, JP1, CMT2K	Junctophilin 1	605266	JPH1	56704	ENSG00000104369,ENST00000342232.5	mutation identified in 1 CMT2K family	?Charcot-Marie-Tooth disease, axonal, autosomal dominant, type 2K	607831	Autosomal dominant; Autosomal recessive	3	Jph1
8q21.11	8:74350402-74488871	GDAP1, CMT4A, CMT2K, CMTRIA	Ganglioside-induced differentiation-associated protein 1	606598	GDAP1	54332	ENSG00000104381,ENST00000674865.1		Charcot-Marie-Tooth disease, axonal, type 2K	607831	Autosomal dominant; Autosomal recessive	3	Gdap1
8q21.11	8:74350402-74488871	GDAP1, CMT4A, CMT2K, CMTRIA	Ganglioside-induced differentiation-associated protein 1	606598	GDAP1	54332	ENSG00000104381,ENST00000674865.1		Charcot-Marie-Tooth disease, axonal, with vocal cord paresis	607706	Autosomal recessive	3	Gdap1
8q21.11	8:74350402-74488871	GDAP1, CMT4A, CMT2K, CMTRIA	Ganglioside-induced differentiation-associated protein 1	606598	GDAP1	54332	ENSG00000104381,ENST00000674865.1		Charcot-Marie-Tooth disease, recessive intermediate, A	608340	Autosomal recessive	3	Gdap1
8q21.11	8:74350402-74488871	GDAP1, CMT4A, CMT2K, CMTRIA	Ganglioside-induced differentiation-associated protein 1	606598	GDAP1	54332	ENSG00000104381,ENST00000674865.1		Charcot-Marie-Tooth disease, type 4A	214400	Autosomal recessive	3	Gdap1
8q21.13	8:81440325-81447438	PMP2, CMT1G	Peripheral myelin protein-2	170715	PMP2	5375	ENSG00000147588,ENST00000519260.1		Charcot-Marie-Tooth disease, demyelinating, type 1G	618279	Autosomal dominant	3	Pmp2
8q23	8:111100000-116700000	MYMY3	Moyamoya disease 3	608796		493818		max lod at D8S546	Moyamoya disease 3	608796		2
8q24.12	8:118923556-118951884	TNFRSF11B, OPG, OCIF, PDB5	Tumor necrosis factor receptor superfamily, member 11B (osteoprotegerin)	602643	TNFRSF11B	4982	ENSG00000164761,ENST00000297350.9		Paget disease of bone 5, juvenile-onset	239000	Autosomal recessive	3	Tnfrsf11b
8q24.22	8:132866942-133134901	TG, AITD3, TDH3	Thyroglobulin	188450	TG	7038	ENSG00000042832,ENST00000220616.9	distal to MYC	Thyroid dyshormonogenesis 3	274700	Autosomal recessive	3	Tg
8q24.22	8:132866942-133134901	TG, AITD3, TDH3	Thyroglobulin	188450	TG	7038	ENSG00000042832,ENST00000220616.9	distal to MYC	{Autoimmune thyroid disease, susceptibility to, 3}	608175		3	Tg
8q24.22	8:133237174-133297251	NDRG1, HMSNL, CMT4D	N-myc downstream-regulated gene 1	605262	NDRG1	10397	ENSG00000104419,ENST00000414097.6		Charcot-Marie-Tooth disease, type 4D	601455	Autosomal recessive	3	Ndrg1
8q24.22	8:134477787-134713030	ZFAT1, ZNF406, AITD3	Zinc finger gene in autoimmune thyroid disease 1	610931	ZFAT	57623	ENSG00000066827,ENST00000520727.5		{Autoimmune thyroid disease, susceptibility to, 3}	608175		3	Zfat
8q24.3	8:142740948-142742405	SLURP1, MDM	Secreted LY6/uPAR-related protein 1	606119	SLURP1	57152	ENSG00000126233,ENST00000246515.2		Meleda disease	248300	Autosomal recessive	3	Slurp1
Chr.8		AIS3, VAMAS4	Autoimmune disease, susceptibility to, 3	608392		378427			{Autoimmune disease, susceptibility to, 3}	608392		2
9p22.1	9:18500000-19900000	AD11	Alzheimer disease 11	609790		100188795		between D9S157 and D9S259	Alzheimer disease-11	609790		2
9p21	9:28000000-33200000	CHDS8	Coronary heart disease, susceptibility to, 8	611139		100188836		strongest linkage with dbSNP rs1333049	{Coronary heart disease, susceptibility to, 8}	611139		2
9p13.3	9:35056063-35072624	VCP, IBMPFD1, CMT2Y, FTDALS6	Valosin-containing protein	601023	VCP	7415	ENSG00000165280,ENST00000448530.6		Charcot-Marie-Tooth disease, type 2Y	616687	Autosomal dominant	3	Vcp
9p13.3	9:35056063-35072624	VCP, IBMPFD1, CMT2Y, FTDALS6	Valosin-containing protein	601023	VCP	7415	ENSG00000165280,ENST00000448530.6		Frontotemporal dementia and/or amyotrophic lateral sclerosis 6	613954		3	Vcp
9p13.3	9:35056063-35072624	VCP, IBMPFD1, CMT2Y, FTDALS6	Valosin-containing protein	601023	VCP	7415	ENSG00000165280,ENST00000448530.6		Inclusion body myopathy with early-onset Paget disease and frontotemporal dementia 1	167320	Autosomal dominant	3	Vcp
9q31.1	9:104781005-104928154	ABCA1, ABC1, HPALP1, TGD, HDLCQTL13	ATP-binding cassette 1	600046	ABCA1	19	ENSG00000165029,ENST00000374736.8		HDL deficiency, familial, 1	604091		3	Abca1
9q31.1	9:104781005-104928154	ABCA1, ABC1, HPALP1, TGD, HDLCQTL13	ATP-binding cassette 1	600046	ABCA1	19	ENSG00000165029,ENST00000374736.8		Tangier disease	205400	Autosomal recessive	3	Abca1
9q31	9:108500000-112100000	HSCR5	Hirschsprung disease, susceptibility to, 5	600156		404720			{Hirschsprung disease, susceptibility to, 5}	600156	Autosomal dominant	2
9q32	9:112100000-114900000	IBD16	Inflammatory bowel disease 16, susceptibility to	612259		100190930			{Inflammatory bowel disease 16}	612259		2
9q33.3	9:123354064-123380325	CRB2, FSGS9, VMCKD	Crumbs cell polarity complex component 2	609720	CRB2	286204	ENSG00000148204,ENST00000373631.8		Focal segmental glomerulosclerosis 9	616220	Autosomal recessive	3	Crb2
9q33.3	9:123354064-123380325	CRB2, FSGS9, VMCKD	Crumbs cell polarity complex component 2	609720	CRB2	286204	ENSG00000148204,ENST00000373631.8		Ventriculomegaly with cystic kidney disease	219730	Autosomal recessive	3	Crb2
9q-q	9:127451485-127503500	LRSAM1, TAL, RIFLE, CMT2P	Leucine-rich repeat- and sterile alpha motif-containing 1	610933	LRSAM1	90678	ENSG00000148356,ENST00000300417.11		Charcot-Marie-Tooth disease, axonal, type 2P	614436	Autosomal dominant; Autosomal recessive	3	Lrsam1
9q34.11	9:128504691-128542291	GLE1, GLE1L, LCCS, LCCS1, CAAHD	Gle1, RNA export mediator, S. cerevisiae, homolog of	603371	GLE1	2733	ENSG00000119392,ENST00000309971.9		Congenital arthrogryposis with anterior horn cell disease	611890	Autosomal recessive	3	Gle1
9q34.11	9:128504691-128542291	GLE1, GLE1L, LCCS, LCCS1, CAAHD	Gle1, RNA export mediator, S. cerevisiae, homolog of	603371	GLE1	2733	ENSG00000119392,ENST00000309971.9		Lethal congenital contracture syndrome 1	253310	Autosomal recessive	3	Gle1
9q34.2	9:133351757-133356486	SURF1, CMT4K, MC4DN1	Surfeit-1	185620	SURF1	6834	ENSG00000148290,ENST00000615505.4	distal to ABL, CAN	Charcot-Marie-Tooth disease, type 4K	616684	Autosomal recessive	3	Surf1
9q34.2	9:133351757-133356486	SURF1, CMT4K, MC4DN1	Surfeit-1	185620	SURF1	6834	ENSG00000148290,ENST00000615505.4	distal to ABL, CAN	Mitochondrial complex IV deficiency, nuclear type 1	220110	Autosomal recessive	3	Surf1
9q34.3	9:136494432-136546047	NOTCH1, TAN1, AOS5, AOVD1	Notch receptor 1	190198	NOTCH1	4851	ENSG00000148400,ENST00000651671.1		Adams-Oliver syndrome 5	616028	Autosomal dominant	3	Notch1
9q34.3	9:136494432-136546047	NOTCH1, TAN1, AOS5, AOVD1	Notch receptor 1	190198	NOTCH1	4851	ENSG00000148400,ENST00000651671.1		Aortic valve disease 1	109730	Autosomal dominant	3	Notch1
10p14	10:12068953-12123220	DHTKD1, KIAA1630, AAKAD, CMT2Q	Dehydrogenase E1 and transketolase domains-containing protein 1	614984	DHTKD1	55526	ENSG00000181192,ENST00000263035.9	mutation identified in 1 CMT2Q family	?Charcot-Marie-Tooth disease, axonal, type 2Q	615025	Autosomal dominant	3	Dhtkd1
10p14	10:12068953-12123220	DHTKD1, KIAA1630, AAKAD, CMT2Q	Dehydrogenase E1 and transketolase domains-containing protein 1	614984	DHTKD1	55526	ENSG00000181192,ENST00000263035.9	mutation identified in 1 CMT2Q family	Alpha-aminoadipic and alpha-ketoadipic aciduria	204750	Autosomal recessive	3	Dhtkd1
10p13	10:12200000-17300000	AD7	Alzheimer disease 7	606187		114475		max LOD at D10S1423	Alzheimer disease-7	606187		2
10p13	10:13277798-13300063	PHYH, PAHX	Phytanoyl-CoA hydroxylase	602026	PHYH	5264	ENSG00000107537,ENST00000396913.6		Refsum disease	266500	Autosomal recessive	3	Phyh
10q	10:39800000-133797422	AITD4	Autoimmune thyroid disease, susceptibility to, 4	608176		387581			{Autoimmune thyroid disease, susceptibility to, 4}	608176		2
10q11.21	10:43077068-43130350	RET, MEN2A, HSCR1	RET transforming sequence; oncogene RET	164761	RET	5979	ENSG00000165731,ENST00000340058.6		Medullary thyroid carcinoma	155240	Autosomal dominant	3	Ret
10q11.21	10:43077068-43130350	RET, MEN2A, HSCR1	RET transforming sequence; oncogene RET	164761	RET	5979	ENSG00000165731,ENST00000340058.6		Multiple endocrine neoplasia IIA	171400	Autosomal dominant	3	Ret
10q11.21	10:43077068-43130350	RET, MEN2A, HSCR1	RET transforming sequence; oncogene RET	164761	RET	5979	ENSG00000165731,ENST00000340058.6		Multiple endocrine neoplasia IIB	162300	Autosomal dominant	3	Ret
10q11.21	10:43077068-43130350	RET, MEN2A, HSCR1	RET transforming sequence; oncogene RET	164761	RET	5979	ENSG00000165731,ENST00000340058.6		Pheochromocytoma	171300	Autosomal dominant	3	Ret
10q11.21	10:43077068-43130350	RET, MEN2A, HSCR1	RET transforming sequence; oncogene RET	164761	RET	5979	ENSG00000165731,ENST00000340058.6		{Hirschsprung disease, protection against}	142623	Autosomal dominant	3	Ret
10q11.21	10:43077068-43130350	RET, MEN2A, HSCR1	RET transforming sequence; oncogene RET	164761	RET	5979	ENSG00000165731,ENST00000340058.6		{Hirschsprung disease, susceptibility to, 1}	142623	Autosomal dominant	3	Ret
10q21	10:62800000-68800000	IBD15	Inflammatory bowel disease 15	612255		100190929		association with rs10761659	{Inflammatory bowel disease 15}	612255		2
10q21.3	10:62811995-62819166	EGR2, KROX20, CHN1	KROX-20, Drosophila, homolog of (early growth response-2)	129010	EGR2	1959	ENSG00000122877,ENST00000242480.4		Charcot-Marie-Tooth disease, type 1D	607678	Autosomal dominant	3	Egr2
10q21.3	10:62811995-62819166	EGR2, KROX20, CHN1	KROX-20, Drosophila, homolog of (early growth response-2)	129010	EGR2	1959	ENSG00000122877,ENST00000242480.4		Dejerine-Sottas disease	145900	Autosomal dominant; Autosomal recessive	3	Egr2
10q21.3	10:62811995-62819166	EGR2, KROX20, CHN1	KROX-20, Drosophila, homolog of (early growth response-2)	129010	EGR2	1959	ENSG00000122877,ENST00000242480.4		Hypomyelinating neuropathy, congenital, 1	605253	Autosomal dominant; Autosomal recessive	3	Egr2
10q21.3	10:68477997-68527522	SLC25A16, D10S105E, GDA	Solute carrier family 25 (mitochondrial carrier), member 16 (Graves disease autoantigen)	139080	SLC25A16	8034	ENSG00000122912,ENST00000609923.6					Slc25a16
10q22.1	10:71816297-71851250	PSAP, SAP1, PSAPD, PARK24	Prosaposin (sphingolipid activator protein-1)	176801	PSAP	5660	ENSG00000197746,ENST00000394936.8		Combined SAP deficiency	611721	Autosomal recessive	3	Psap
10q22.1	10:71816297-71851250	PSAP, SAP1, PSAPD, PARK24	Prosaposin (sphingolipid activator protein-1)	176801	PSAP	5660	ENSG00000197746,ENST00000394936.8		Gaucher disease, atypical	610539		3	Psap
10q22.1	10:71816297-71851250	PSAP, SAP1, PSAPD, PARK24	Prosaposin (sphingolipid activator protein-1)	176801	PSAP	5660	ENSG00000197746,ENST00000394936.8		Krabbe disease, atypical	611722	Autosomal recessive	3	Psap
10q22.1	10:71816297-71851250	PSAP, SAP1, PSAPD, PARK24	Prosaposin (sphingolipid activator protein-1)	176801	PSAP	5660	ENSG00000197746,ENST00000394936.8		Metachromatic leukodystrophy due to SAP-b deficiency	249900	Autosomal recessive	3	Psap
10q22.1	10:71816297-71851250	PSAP, SAP1, PSAPD, PARK24	Prosaposin (sphingolipid activator protein-1)	176801	PSAP	5660	ENSG00000197746,ENST00000394936.8		{Parkinson disease 24, autosomal dominant, susceptibility to}	619491	Autosomal dominant	3	Psap
10q22.2	10:73909181-73917496	PLAU, URK, QPD, BDPLT5	Plasminogen activator, urokinase	191840	PLAU	5328	ENSG00000122861,ENST00000446342.5	proximal to HOX11	Quebec platelet disorder	601709	Autosomal dominant	3	Plau
10q22.2	10:73909181-73917496	PLAU, URK, QPD, BDPLT5	Plasminogen activator, urokinase	191840	PLAU	5328	ENSG00000122861,ENST00000446342.5	proximal to HOX11	{Alzheimer disease, late-onset, susceptibility to}	104300	Autosomal dominant	3	Plau
10q23.31	10:88935073-88991396	ACTA2, ACTSA, AAT6, MYMY5	Actin, alpha-2, smooth muscle, aorta	102620	ACTA2	59	ENSG00000107796,ENST00000224784.10		Aortic aneurysm, familial thoracic 6	611788	Autosomal dominant	3	Acta2
10q23.31	10:88935073-88991396	ACTA2, ACTSA, AAT6, MYMY5	Actin, alpha-2, smooth muscle, aorta	102620	ACTA2	59	ENSG00000107796,ENST00000224784.10		Moyamoya disease 5	614042		3	Acta2
10q23.31	10:88935073-88991396	ACTA2, ACTSA, AAT6, MYMY5	Actin, alpha-2, smooth muscle, aorta	102620	ACTA2	59	ENSG00000107796,ENST00000224784.10		Multisystemic smooth muscle dysfunction syndrome	613834	Autosomal dominant	3	Acta2
10q23.31	10:89213570-89251925	LIPA, CESD	Lipase A, lysosomal acid, cholesterol esterase	613497	LIPA	3988	ENSG00000107798,ENST00000336233.10	?close to GOT	Cholesteryl ester storage disease	278000	Autosomal recessive	3	Lipa
10q23.31	10:89213570-89251925	LIPA, CESD	Lipase A, lysosomal acid, cholesterol esterase	613497	LIPA	3988	ENSG00000107798,ENST00000336233.10	?close to GOT	Wolman disease	278000	Autosomal recessive	3	Lipa
10q23-q24	10:92300000-104000000	IBD20	Inflammatory bowel disease 20	612288		100190788		associated with rs11190140	{Inflammatory bowel disease 20}	612288		2
10q24.1-q25.1	10:95300000-110100000	CMTDIA	Charcot-Marie-Tooth disease, dominant intermediate A	606483		387574			Charcot-Marie-Tooth disease, dominant intermediate A	606483	Autosomal dominant	2
10q24.31	10:101007678-101031144	PDZD7, DFNB57	PDZ domain-containing 7	612971	PDZD7	79955	ENSG00000186862,ENST00000619208.6		Deafness, autosomal recessive 57	618003	Autosomal recessive	3	Pdzd7
10q24.31	10:101007678-101031144	PDZD7, DFNB57	PDZ domain-containing 7	612971	PDZD7	79955	ENSG00000186862,ENST00000619208.6		Usher syndrome, type IIC, GPR98/PDZD7 digenic	605472	Autosomal recessive; Digenic dominant	3	Pdzd7
10q24.31	10:101007678-101031144	PDZD7, DFNB57	PDZ domain-containing 7	612971	PDZD7	79955	ENSG00000186862,ENST00000619208.6		{Retinal disease in Usher syndrome type IIA, modifier of}	276901	Autosomal recessive	3	Pdzd7
10q24	10:103100000-104000000	AD6	Alzheimer disease 6	605526		64851			Alzheimer disease 6	605526		2
Phenotype Mapping Key
1 - The disorder is placed on the map due to its association with a gene, but the underlying defect is not known.
2 - The disorder was placed on the map by statistical methods.
3 - The molecular basis of the disorder is known.
4 - A contiguous gene duplication or deletion syndrome in which multiple genes are involved.
This search returned 380 entries which exceeded the maximum of 200 so the results were truncated
You can register for MIMmatch ( https://omim.org/mimmatch/ ) to raise this limit to 1,000
You can register for downloads ( https://omim.org/downloads ) and/or the API ( https://omim.org/api ) for more search/download options

## Sheet: Sheet1
AAKAD
AAOPD
AAT6
ABBP2
ABC1
ABCR
AC133
ACTSA
AD4
ADH3
ADMD
ADMIO2
ADSD
ADTKD2
ADTKD4
ADTKD5
AILJK
AIS1
AIS5
AITD3
ALPS5
ALS11
ANDD
AOS5
AOVD1
APBD
APG16L
ARC41
ARHR2
ARMD2
ARPKD
ASD2
BCATE2
BCPM
BDPLT10
BDPLT5
BSF2
BTOP
BTPS2
C1orf106
C3orf9
CAAHD
CALLA
CCDD
CCHS
CD10
CD133
CELIAC1
CELIAC3
CESD
CGD1
CHDS7
CHN1
CHN2
CLCs
CLP46
CMD1A
CMD1V
CMH6
CMRD
CMT1B
CMT1F
CMT1G
CMT2A
CMT2A1
CMT2A2A
CMT2A2B
CMT2B
CMT2D
CMT2DD
CMT2E
CMT2EE
CMT2F
CMT2FF
CMT2K
CMT2P
CMT2Q
CMT2R
CMT2T
CMT2W
CMT2Y
CMT4A
CMT4D
CMT4K
CMTD1F
CMTDIC
CMTDID
CMTDIG
CMTRIA
CMTRIC
COLED
CORD12
CORD3
CSIF
D10S105E
DBP2
DDD4
DDX16
DESMD
DFNB57
DJ9
DJC6
DMRV
DSMA4
DSS
DZIP2
E1B
EIF4G
EMD2
ESA
ETM6
FARSLB
FFM
FIL1Z
FPC
FPLD2
FRPHE
FSGS9
FTDALS3
FTDALS6
GARS
GBD4
GDA
GDE
GLE1L
GPR13
GS
GSD10
GSD15
GSD4
GVHDS
HARS
HD
HDFNRH
HDL4
HDLCQTL13
HEDJ
HFE1
HGF
HGPS
HHD
HLA-H
HLN2
HMN2B
HMN5A
HMSN6A
HMSNL
HOMGSMR2
HOX4D
HPALP1
HSCR1
HSCR3
HSF
HSP27
IBD10
IBD13
IBD14
IBD17
IBD19
IBD29
IBD31
IBMPFD1
IBMPFD2
ICP3
IDDM12
IFI1
IFI41
IFI75
IFNB2
IGSF4B
IL1F7
IL1H4
IL1RP1
IMD48
IMD71
IMNEPD2
ISQMR
IT15
JP1
KIAA0214
KIAA0274
KIAA0473
KIAA0517
KIAA0642
KIAA0720
KIAA1441
KIAA1630
KIAA1985
KROX20
KTELC1
LCCS
LCCS1
LGMDR21
LMN1
LOMARS
LQT9
LRG47
M6S1
MC4DN1
MCDR2
MDM
MDR1
MDR3
MELIOS
MEN2A
MGCA8
MNMN
MPDT
MSUDMV
MTDPS6
MVCD5
MVCD7
MYMY
MYMY5
NACP
NADGP
NBLST1
NBLST2
NBPHOX
NDGOA
NECL1
NEP
NIID
NISBD1
NISBD2
NMOAS
NPPS
OCIF
OMI
OPDM3
OPG
P62
PAHX
PARK1
PARK11
PARK13
PARK18
PARK19
PARK2
PARK22
PARK24
PARK4
PARK5
PARK6
PARK7
PCA1
PCLD2
PDB3
PDB5
PDB6
PDE11A1
PDE11A2
PDE11A3
PDJ
PDNP1
PGAMM
PGY1
PGY3
PKD4
PKD5
PKD6
PKHD1
PMX2B
PON
POVD1
PP2CM
PPH1
PPNAD2
PPNAD3
PROML1
PRP8
PRSS25
PSAPD
PSN
PTMP
PUM
PYL
QPD
RHNA
RIFLE
RILDBC1
RMD2
RP19
RP41
RP47
RTD
RUMI
SAC3
SAP1
SARA2
SCA17
SCA34
SCA43
SEC61
SIASD
SLD
SLEB1
SLEB10
SLEB2
SMAD1
SMAJI
SPG79
SRK
STGD1
STGD2
STGD3
STGD4
STM2
STSL1
SYNCAM3
TACE
TACHD
TAL
TAN1
TDH3
TFQTL2
TGD
TIL3
TOF
TSLL1
TYRRS
URBWD
URK
USH3B
V28
VAMAS2
VAMAS3
VAMAS4
VAMAS5
VMCKD
VODI
VSD1
WPWS
YARS
YRS
YTS
YVS
ZNF406
ABCA1
ABCA4
ABCB1
ABCB4
ABCG8
ACTA2
AD10
AD11
AD12
AD13
AD14
AD15
AD17
AD6
AD7
AD7CNTP
ADAM17
ADH1C
AGL
AIS2
AIS3
AIS4
AITD1
AITD2
AITD4
APC
ARPC1B
ATG16L1
ATP1A1
ATP2C1
BCKDHB
BMPR2
CADM3
CAV3
CD36
CELIAC10
CELIAC11
CELIAC12
CELIAC2
CELIAC6
CELIAC7
CELIAC8
CELIAC9
CHCHD2
CHDS2
CHDS5
CHDS8
CHDS9
CMT2H
CMTDIA
COPA
COPD
CRB2
CTLA4
CX3CR1
DBT
DHTKD1
DHX16
DJ1
DNAJB11
DNAJC6
DZIP1L
ECE1
ECM1
EGFR
EGR2
EIF4G1
ELOVL4
ENPP1
FARSB
FCYT
FIG4
FOXD3
GARS1
GATA4
GBA
GBD2
GBD3
GBE1
GDAP1
GDNF
GIGYF2
GLE1
GNB4
GYG1
HARS1
HDL3
HEXB
HFE
HLA-DPB1
HLA-DQA1
HLA-DQB1
HNRPA2B1
HOXD10
HSCR5
HSCR6
HSCR9
HSPB1
HTRA2
HTT
IBD11
IBD12
IBD15
IBD16
IBD18
IBD20
IBD23
IBD3
IBD5
IBD7
IBD9
IL10
IL23R
IL37
IL6
INAVA
IRF5
IRGM
IRS1
JPH1
KIF1B
LIPA
LMNA
LPA
LRSAM1
MFN2
MME
MPV17
MPZ
MTHFR
MUC1
MYMY1
MYMY3
NBLST6
NCF1
NCF2
NDRG1
NEFL
NOS3
NOTCH1
NOTCH2NLC
PAOD1
PARK10
PARK16
PARK21
PARK3
PDB4
PDCD1
PDE11A
PDE8B
PDZD7
PGAM2
PHOX2B
PHYH
PINK1
PKD2
PLAU
PLEKHG5
PMP2
POGLUT1
PON1
PON2
PPM1K
PRKAG2
PRKN
PROM1
PSAP
PSEN2
RAB7
REN
RET
RHCE
RHD
RMD1
SAG
SAR1B
SEC61A1
SEC63
SFRP4
SH3TC2
SLC17A5
SLC25A16
SLURP1
SNCA
SP110
SQSTM1
SURF1
TBP
TG
TLR5
TNFRSF11B
TNNI3K
TRIM2
UCHL1
VAMAS6
VCP
YARS1
ZAP70
ZFAT1
ZNF687
