# Supplementary material for: Luteolin Potentially Treating Prostate Cancer and COVID-19 Analyzed by the Bioinformatics Approach: Clinical Findings and Drug Targets
Source: Front Endocrinol (Lausanne). 2022 Feb 1;12:802447. doi: 10.3389/fendo.2021.802447 (PMC8844187; doi:10.3389/fendo.2021.802447)
Supplement: Supplementary file 9 [file Table_9.xlsx]

## Sheet: Sheet1
protein name	source
Prostaglandin G/H synthase 1	DrugBank
Androgen receptor	DrugBank
Prostaglandin G/H synthase 2	DrugBank
Heat shock protein HSP 90-alpha	DrugBank
Trypsin-1	DrugBank
Nuclear receptor coactivator 2	DrugBank
cAMP-dependent protein kinase catalytic subunit alpha	DrugBank
Dipeptidyl peptidase 4	DrugBank
Phosphatidylinositol-4,5-bisphosphate 3-kinase catalytic subunit gamma isoform	DrugBank
Transcription factor p65	DrugBank
Epidermal growth factor receptor	DrugBank
RAC-alpha serine/threonine-protein kinase	DrugBank
null	DrugBank
G1/S-specific cyclin-D1	DrugBank
Bcl-2-like protein 1	DrugBank
Cyclin-dependent kinase inhibitor 1	DrugBank
Caspase-9	DrugBank
72 kDa type IV collagenase	DrugBank
Matrix metalloproteinase-9	DrugBank
Mitogen-activated protein kinase 1	DrugBank
Interleukin-10	DrugBank
Retinoblastoma-associated protein	DrugBank
Cell division protein kinase 4	DrugBank
Tumor necrosis factor	DrugBank
Transcription factor AP-1	DrugBank
Interleukin-6	DrugBank
Caspase-3	DrugBank
Cellular tumor antigen p53	DrugBank
NF-kappa-B inhibitor alpha	DrugBank
Xanthine dehydrogenase/oxidase	DrugBank
DNA topoisomerase 1	DrugBank
E3 ubiquitin-protein ligase Mdm2	DrugBank
Amyloid beta A4 protein	DrugBank
Interstitial collagenase	DrugBank
Proliferating cell nuclear antigen	DrugBank
Receptor tyrosine-protein kinase erbB-2	DrugBank
Peroxisome proliferator-activated receptor gamma	DrugBank
Heme oxygenase 1	DrugBank
Caspase-7	DrugBank
Intercellular adhesion molecule 1	DrugBank
Induced myeloid leukemia cell differentiation protein Mcl-1	DrugBank
Baculoviral IAP repeat-containing protein 5	DrugBank
Interleukin-2	DrugBank
G2/mitotic-specific cyclin-B1	DrugBank
Tyrosinase	DrugBank
Interferon gamma	DrugBank
Interleukin-4	DrugBank
DNA topoisomerase 2-alpha	DrugBank
null	DrugBank
Baculoviral IAP repeat-containing protein 4	DrugBank
Solute carrier family 2, facilitated glucose transporter member 4	DrugBank
Insulin receptor	DrugBank
CD40 ligand	DrugBank
Prostaglandin E synthase	DrugBank
Kinetochore protein Nuf2	DrugBank
Adenylate cyclase type 2	DrugBank
Hepatocyte growth factor receptor	DrugBank

## Sheet: Sheet2
protein name	rev,homo
72 kDa type IV collagenase	APP
Adenylate cyclase type 2	PLP2
Amyloid beta A4 protein	CD40
Androgen receptor	TP53
Baculoviral IAP repeat-containing protein 4	MDM2
Baculoviral IAP repeat-containing protein 5	AIF1
Bcl-2-like protein 1	HCG22
cAMP-dependent protein kinase catalytic subunit alpha	PRRC2A
Caspase-3	FUT1
Caspase-7	NUF2
Caspase-9
CD40 ligand
Cell division protein kinase 4
Cellular tumor antigen p53
Cyclin-dependent kinase inhibitor 1
Dipeptidyl peptidase 4
DNA topoisomerase 1
DNA topoisomerase 2-alpha
E3 ubiquitin-protein ligase Mdm2
Epidermal growth factor receptor
G1
G2
H synthase 1
H synthase 2
Heat shock protein HSP 90-alpha
Heme oxygenase 1
Hepatocyte growth factor receptor
Induced myeloid leukemia cell differentiation protein Mcl-1
Insulin receptor
Intercellular adhesion molecule 1
Interferon gamma
Interleukin-10
Interleukin-2
Interleukin-4
Interleukin-6
Interstitial collagenase
Kinetochore protein Nuf2
Matrix metalloproteinase-9
Mitogen-activated protein kinase 1
mitotic-specific cyclin-B1
NF-kappa-B inhibitor alpha
Nuclear receptor coactivator 2
null
oxidase
Peroxisome proliferator-activated receptor gamma
Phosphatidylinositol-4,5-bisphosphate 3-kinase catalytic subunit gamma isoform
Proliferating cell nuclear antigen
Prostaglandin E synthase
Prostaglandin G
protein name
RAC-alpha serine
Receptor tyrosine-protein kinase erbB-2
Retinoblastoma-associated protein
Solute carrier family 2, facilitated glucose transporter member 4
S-specific cyclin-D1
threonine-protein kinase
Transcription factor AP-1
Transcription factor p65
Trypsin-1
Tumor necrosis factor
Tyrosinase
Xanthine dehydrogenase
